# Supplementary material for: Analysis of Wheat Wax Regulation Mechanism by Liposome and Transcriptome
Source: Front Genet. 2021 Dec 6;12:757920. doi: 10.3389/fgene.2021.757920 (PMC8687455; doi:10.3389/fgene.2021.757920)
Supplement: Supplementary file 2 [file DataSheet3.CSV]

waxy	weight(g)	0.312	0.27	0.245	0.223	0.208	0.187	0.162	0.145	0.128	0.12	0.108
		0.332	0.272	0.251	0.226	0.215	0.184	0.153	0.14	0.126	0.119	0.11
		0.363	0.288	0.26	0.237	0.219	0.188	0.158	0.148	0.134	0.124	0.112
waxless	weight(g)	0.341	0.271	0.243	0.202	0.157	0.131	0.115	0.102	0.09	0.083	0.074
		0.352	0.253	0.22	0.179	0.155	0.118	0.098	0.094	0.087	0.076	0.066
		0.325	0.245	0.214	0.191	0.167	0.122	0.108	0.081	0.074	0.07	0.065
	Time/h	0	1	2	3	4	5	6	7	8	9	10
waxy	Water loss rate		13.46153846	21.47435897	28.52564103	33.33333333	40.06410256	48.07692308	53.52564103	58.97435897	61.53846154	65.38461538
			18.07228916	24.39759036	31.92771084	35.24096386	44.57831325	53.91566265	57.8313253	62.04819277	64.15662651	66.86746988
			20.66115702	28.37465565	34.7107438	39.66942149	48.20936639	56.4738292	59.22865014	63.08539945	65.84022039	69.14600551
	mean		17.39832821	24.74886833	31.72136522	36.08123956	44.2839274	52.82213831	56.86187215	61.36931706	63.84510281	67.13269692
	sd		3.646819762	3.463534423	3.097710118	3.250546218	4.080603874	4.303934796	2.9725339	2.137947056	2.167733276	1.894669617
waxless			20.52785924	28.73900293	40.76246334	53.95894428	61.58357771	66.27565982	70.08797654	73.60703812	75.65982405	78.29912023
			28.125	37.5	49.14772727	55.96590909	66.47727273	72.15909091	73.29545455	75.28409091	78.40909091	81.25
			24.61538462	34.15384615	41.23076923	48.61538462	62.46153846	66.76923077	75.07692308	77.23076923	78.46153846	80
	mean		24.42274795	33.46428303	43.71365328	52.846746	63.50746297	68.40132717	72.82011805	75.37396609	77.51015114	79.84970674
	sd		3.802232056	4.421016895	4.711867751	3.799380382	2.609124619	3.263662716	2.528211912	1.813536585	1.602644829	1.481169772
