# Supplementary material for: Analysis of Wheat Wax Regulation Mechanism by Liposome and Transcriptome
Source: Front Genet. 2021 Dec 6;12:757920. doi: 10.3389/fgene.2021.757920 (PMC8687455; doi:10.3389/fgene.2021.757920)
Supplement: Supplementary file 3 [file DataSheet1.CSV]

polarity	LipidIon	LipidGroup	Class	FattyAcid	FA1	FA2	FA3	FA4	Calmz	IonFormula	RT-(min)	waxless-1	waxless-2	waxless-3	waxy-1	waxy-2	waxy-3	VIP	log2(FC)	PValue
POS	WE(24:0_14:1)+H	WE(38:1)+H	WE	(24:0_14:1)	(24:0)	(14:1)		0	563.5761565	H75 C38 O2	15.814	0.236765584	0.278246577	0.231618572	10.7160502	11.07838761	10.5251833	1.03873	0.054820699	3.43888E-07
POS	WE(28:1_22:0)+H	WE(50:1)+H	WE	(28:1_22:0)	(28:1)	(22:0)		0	731.7639565	H99 C50 O2	21.557	3.895665286	4.961405756	3.598833929	151.8732401	163.7196521	162.743752	1.03681	0.052151538	2.18596E-06
POS	WE(28:1_18:0)+H	WE(46:1)+H	WE	(28:1_18:0)	(28:1)	(18:0)		0	675.7013565	H91 C46 O2	19.485	4.923515396	5.762212732	4.576170072	167.32051	176.2313738	167.5655317	1.03857	0.054598458	6.08695E-07
POS	WE(26:0_21:3)+H	WE(47:3)+H	WE	(26:0_21:3)	(26:0)	(21:3)		0	685.6857065	H89 C47 O2	16.346	1.14371578	1.305927536	1.061728084	36.85837445	37.32679865	34.94045594	1.03867	0.054737363	1.12759E-06
POS	WE(12:0_19:3)+NH4	WE(31:3)+NH4	WE	(12:0_19:3)	(12:0)	(19:3)		0	478.4618555	H60 C31 O2 N1	6.817	270.0745187	339.5436755	245.7267921	6880.724453	7195.091965	6073.505511	1.037	0.052415894	4.34912E-05
POS	Cer(m31:0)+H-H2O	Cer(m31:0)+H-H2O	Cer	(m31:0)	(m31:0)			0	464.4825905	C31 H62 O1 N1	13.25611189	12331.63658	14347.49695	11782.65847	20415.45245	20528.99899	17569.8472	1.00126	0.001816652	0.005778291
NEG	Cer(t18:1_16:0)+HCOO	Cer(t34:1)+HCOO	Cer	(t18:1_16:0)	(t18:1)	(16:0)			598.5052125	C35 H68 O6 N1	10.33580557	5121.053786	6284.788666	4665.310637	62.18974045	62.42922586	56.00668758	1.03118	0.044296188	0.000390178
POS	WE(15:0_16:2)+H	WE(31:2)+H	WE	(15:0_16:2)	(15:0)	(16:2)		0	463.4509565	H59 C31 O2	10.3427909	9474.554808	10008.4791	9346.544126	214993.5858	229355.4173	226114.6336	1.03747	0.053069619	1.02733E-06
NEG	Cer(t42:1+O)+HCOO	Cer(t42:1+O)+HCOO	Cer	(t18:1_24:0+O)	(t18:1)	(24:0+O)			726.6253275	C43 H84 O7 N1	12.7759597	4944.69772	6424.445444	4335.531081	123.7391739	132.903198	118.6749744	1.02477	0.035300147	0.001183824
NEG	Cer(t18:0_24:0)+HCOO	Cer(t42:0)+HCOO	Cer	(t18:0_24:0)	(t18:0)	(24:0)			712.6460625	C43 H86 O6 N1	14.40346538	3888.122596	4175.812019	3720.366689	122.3082936	126.5357585	118.0785427	1.03765	0.053319904	8.87902E-06
NEG	Cer(t44:1+O)+HCOO	Cer(t44:1+O)+HCOO	Cer	(t18:1_26:0+O)	(t18:1)	(26:0+O)			754.6566275	C45 H88 O7 N1	13.90845941	3689.373043	3937.240657	3489.973907	75.2869865	78.35038902	77.18664637	1.03762	0.053278193	9.61322E-06
POS	Cer(m17:1_14:0)+H	Cer(m31:1)+H	Cer	(m17:1_14:0)	(m17:1)	(14:0)		0	480.4775055	C31 H62 O2 N1	9.504781705	3413.679018	3688.998132	3155.380628	4849.258382	5032.736602	4977.709324	1.02085	0.029770897	0.000717127
NEG	Cer(d42:1+O)+HCOO	Cer(d42:1+O)+HCOO	Cer	(d18:1_24:0+O)	(d18:1)	(24:0+O)			710.6304125	C43 H84 O6 N1	14.67551176	2899.612806	3000.130452	2775.630552	45.49024177	45.78139866	41.94471326	1.03803	0.053848139	1.61744E-06
NEG	Cer(m22:0_18:4)+HCOO	Cer(m40:4)+HCOO	Cer	(m22:0_18:4)	(m22:0)	(18:4)			644.5623325	C41 H74 O4 N1	14.05182504	2816.184009	3456.179953	2673.358373	1026.27439	1112.15162	1051.392628	1.02319	0.033074069	0.001370897
POS	Cer(d20:2_26:5)+H	Cer(d46:7)+H	Cer	(d20:2_26:5)	(d20:2)	(26:5)		0	694.6132705	C46 H80 O3 N1	17.88489663	2640.543165	3366.988817	2598.297285	1344.723953	1457.757359	1293.191053	1.00986	0.014155302	0.004091451
NEG	WE(32:0)-H	WE(32:0)-H	WE	(32:0)	(32:0)				479.4833535	H63 C32 O2	16.42	0.563361828	0.634995412	0.546254881	2.193138919	2.233023929	2.081672627	1.03802	0.053834241	7.29573E-06
NEG	Cer(t18:1_24:0)+HCOO	Cer(t42:1)+HCOO	Cer	(t18:1_24:0)	(t18:1)	(24:0)			710.6304125	C43 H84 O6 N1	13.31348586	2636.348707	3130.884477	2415.16396	49.06428775	50.90642004	44.19891409	1.03318	0.047091622	0.000223913
NEG	Cer(d15:1_25:0)+HCOO	Cer(d40:1)+HCOO	Cer	(d15:1_25:0)	(d15:1)	(25:0)			666.6041975	C41 H80 O5 N1	14.03378308	2231.135585	2814.505331	1958.470594	28.46553738	30.08789501	29.88744522	1.0275	0.039138394	0.000798499
NEG	Cer(t18:0_26:1)+HCOO	Cer(t44:1)+HCOO	Cer	(t18:0_26:1)	(t18:0)	(26:1)			738.6617125	C45 H88 O6 N1	15.91018608	1854.159307	2135.518423	1699.652486	34.45986438	35.19970324	34.85697233	1.03467	0.049170705	0.000128339
NEG	Cer(t45:1+O)+HCOO	Cer(t45:1+O)+HCOO	Cer	(t45:1+O)	(t45:1+O)				768.6722775	C46 H90 O7 N1	14.47309903	1811.567638	2029.86568	1642.539787	24.36716178	25.11947116	22.8964563	1.03537	0.050146422	8.7273E-05
NEG	Cer(d18:1_24:0)+HCOO	Cer(d42:1)+HCOO	Cer	(d18:1_24:0)	(d18:1)	(24:0)			694.6354975	C43 H84 O5 N1	15.06717779	1787.627302	2279.022204	1773.962731	38.71989002	42.14130669	34.10726029	1.03123	0.04436614	0.00032779
NEG	Cer(t17:0_26:0+O)+HCOO	Cer(t43:0+O)+HCOO	Cer	(t17:0_26:0+O)	(t17:0)	(26:0+O)			742.6566275	C44 H88 O7 N1	14.69905367	1696.818219	1921.562304	1663.768791	35.29246629	38.35590391	33.76032757	1.03676	0.052081963	2.87489E-05
NEG	Cer(t44:0+O)+HCOO	Cer(t44:0+O)+HCOO	Cer	(t44:0+O)	(t44:0+O)				756.6722775	C45 H90 O7 N1	15.1145835	1671.688798	1854.415573	1644.405887	43.22799756	45.61951838	40.86842914	1.03731	0.052847108	1.40883E-05
NEG	Cer(t18:1_26:0)+HCOO	Cer(t44:1)+HCOO	Cer	(t18:1_26:0)	(t18:1)	(26:0)			738.6617125	C45 H88 O6 N1	14.49379601	1561.945499	2003.242633	1454.750036	29.52674297	31.38153345	29.39607827	1.02891	0.041116793	0.000610067
NEG	PG(16:1_18:3)-H	PG(34:4)-H	PG	(16:1_18:3)	(16:1)	(18:3)			741.4712115	C40 H70 O10 N0 P1	7.887	0.923071077	1.138846865	0.878262366	3.604790335	3.772394671	3.040730925	1.02963	0.042125995	0.000450728
NEG	Cer(t20:1_26:0+O)+HCOO	Cer(t46:1+O)+HCOO	Cer	(t20:1_26:0+O)	(t20:1)	(26:0+O)			782.6879275	C47 H92 O7 N1	15.07755603	1530.183216	1722.357876	1485.432774	46.07211002	47.85703695	43.04120421	1.03678	0.052109793	2.98258E-05
NEG	Cer(d17:1_24:0)+HCOO	Cer(d41:1)+HCOO	Cer	(d17:1_24:0)	(d17:1)	(24:0)			680.6198475	C42 H82 O5 N1	14.66676107	1493.792438	1534.663151	1437.243791	22.56637521	23.9229335	20.05581921	1.03806	0.053889834	8.26339E-07
POS	WE(12:0_19:3)+NH4	WE(31:3)+NH4	WE	(12:0_19:3)	(12:0)	(19:3)		0	478.4618555	H60 C31 O2 N1	7.269318595	11.38270571	12.2367752	10.29218226	259.3411409	266.9636538	254.2015215	1.03869	0.054765142	3.08785E-07
POS	WE(15:1_16:2)+H	WE(31:3)+H	WE	(15:1_16:2)	(15:1)	(16:2)		0	461.4353065	H57 C31 O2	8.695738923	44.89678255	46.14380474	42.03103097	947.3714467	1013.373368	1011.264476	1.03691	0.052290679	1.65073E-06
NEG	SQDG(18:3_18:3)-H	SQDG(36:6)-H	SQDG	(18:3_18:3)	(18:3)	(18:3)			837.4828255	C45 H73 O12 S1	6.339	1.415593501	1.734245259	1.347111106	2.004617074	2.118256889	1.803502874	0.956487	-0.064182734	0.034094201
POS	WE(8:0_21:3)+NH4	WE(29:3)+NH4	WE	(8:0_21:3)	(8:0)	(21:3)		0	450.4305555	H56 C29 O2 N1	8.75	5.691699393	7.198770654	5.371289333	120.3466236	126.7548613	119.3191307	1.03861	0.054654021	1.08266E-06
NEG	Cer(m40:0+O)+HCOO	Cer(m40:0+O)+HCOO	Cer	(m40:0+O)	(m40:0+O)				668.6198475	C41 H82 O5 N1	14.45622109	1452.907415	1503.368201	1372.868407	22.42585072	24.08593723	20.97244237	1.03787	0.053625748	3.0589E-06
NEG	PG(21:1_23:0)-H	PG(44:1)-H	PG	(21:1_23:0)	(21:1)	(23:0)			887.6746615	C50 H96 O10 N0 P1	15.446	1.711538747	1.813504679	1.548667689	0.930767403	1.015806754	0.928730452	1.02367	0.033750709	0.000878773
NEG	SQDG(45:12e)-H	SQDG(45:12e)-H	SQDG	(45:12e)	(45:12e)				937.5505105	C54 H81 O11 S1	13.199	1.729909949	1.934886054	1.583512668	2.481425653	2.706988022	2.194230511	0.975618	-0.035611719	0.016782632
POS	WE(28:1_16:0)+H	WE(44:1)+H	WE	(28:1_16:0)	(28:1)	(16:0)		0	647.6700565	H87 C44 O2	18.216	17.07756864	22.1178573	15.24170365	349.0629817	381.6572038	337.9855011	1.03818	0.0540566	1.40833E-05
NEG	Cer(d41:1+O)+HCOO	Cer(d41:1+O)+HCOO	Cer	(d41:1+O)	(d41:1+O)				696.6147625	C42 H82 O6 N1	14.08096424	1447.367277	1453.590237	1317.378569	21.82018146	23.84049744	21.12808992	1.03722	0.05272193	6.32056E-06
NEG	Cer(d18:1_16:0)+HCOO	Cer(d34:1)+HCOO	Cer	(d18:1_16:0)	(d18:1)	(16:0)			582.5102975	C35 H68 O5 N1	10.77368585	1428.243964	1603.081447	1271.247695	29.05400562	30.09879337	24.10109301	1.03453	0.048975482	0.000125549
NEG	PG(21:1_21:0)-H	PG(42:1)-H	PG	(21:1_21:0)	(21:1)	(21:0)			859.6433615	C48 H92 O10 N0 P1	14.25	2.032582047	2.081887935	1.839827166	0.997864043	1.007172413	0.807393442	1.02342	0.033398332	0.000442132
NEG	PG(27:0)-H	PG(27:0)-H	PG	(27:0)	(27:0)				651.4242615	C33 H64 O10 N0 P1	5.845	2.052103885	2.197806449	2.050420553	1.943614181	2.120734217	1.727364229	0.699347	-0.515919629	0.24267168
NEG	Cer(t41:0+O)+HCOO	Cer(t41:0+O)+HCOO	Cer	(t17:0_24:0+O)	(t17:0)	(24:0+O)			714.6253275	C42 H84 O7 N1	13.50206909	1287.546084	1337.025748	1284.252505	38.89025429	40.91175139	35.88561183	1.03804	0.053862038	2.01949E-07
NEG	Cer(t17:0_23:0+O)+HCOO	Cer(t40:0+O)+HCOO	Cer	(t17:0_23:0+O)	(t17:0)	(23:0+O)			700.6096775	C41 H82 O7 N1	12.94250073	1265.660632	1290.108316	1242.008431	35.61395917	36.12148268	33.49822324	1.0381	0.053945425	9.77604E-08
NEG	Cer(m42:0+O)+HCOO	Cer(m42:0+O)+HCOO	Cer	(m42:0+O)	(m42:0+O)				696.6511475	C43 H86 O5 N1	15.72160161	1170.447983	1316.805784	1047.425406	19.10668298	19.61359614	17.87710909	1.03472	0.049240421	0.000118479
POS	WE(3:0_20:3)+H	WE(23:3)+H	WE	(3:0_20:3)	(3:0)	(20:3)		0	349.3101065	H41 C23 O2	6.76	1.571130154	1.865735495	1.472434375	26.93094008	29.47083003	28.04730459	1.03765	0.053319904	3.70934E-06
NEG	Cer(d41:1+O)+HCOO	Cer(d41:1+O)+HCOO	Cer	(d41:1+O)	(d41:1+O)				696.6147625	C42 H82 O6 N1	12.771	1087.650349	1397.780379	959.6972668	11.92188338	12.2286159	11.89086939	1.0264	0.037593076	0.000945413
NEG	Cer(t16:0_25:0)+HCOO	Cer(t41:0)+HCOO	Cer	(t16:0_25:0)	(t16:0)	(25:0)			698.6304125	C42 H84 O6 N1	13.99333045	1087.004386	1295.011077	962.9874698	26.37824224	28.20948165	27.07604321	1.0315	0.044743821	0.000358132
POS	ST(d16:2_24:0+O)+Na	ST(d40:2+O)+Na	ST	(d16:2_24:0+O)	(d16:2)	(24:0+O)		0	900.5841225	C46 H87 O12 N1 S1 Na1	21.809	2.384941857	2.602068596	2.271109375	3.177458846	3.427969373	3.412964906	1.00686	0.009863096	0.001898734
NEG	Cer(t46:0+O)+HCOO	Cer(t46:0+O)+HCOO	Cer	(t20:0_26:0+O)	(t20:0)	(26:0+O)			784.7035775	C47 H94 O7 N1	16.55729295	1071.169309	1106.280008	1009.696702	18.32844838	18.98418439	18.09518863	1.03787	0.053625748	3.19156E-06
NEG	Cer(d43:1+O)+HCOO	Cer(d43:1+O)+HCOO	Cer	(d43:1+O)	(d43:1+O)				724.6460625	C44 H86 O6 N1	15.28201789	1050.808731	1060.582034	990.5973473	21.13414776	22.66073801	20.78277817	1.03786	0.053611847	1.30684E-06
NEG	Cer(d21:0_23:0+O)+HCOO	Cer(d44:0+O)+HCOO	Cer	(d21:0_23:0+O)	(d21:0)	(23:0+O)			740.6773625	C45 H90 O6 N1	15.794	1044.328015	1077.041633	977.0229257	19.9577205	20.42543623	17.19778708	1.03771	0.053403322	4.25774E-06
NEG	Cer(d40:4)+HCOO	Cer(d40:4)+HCOO	Cer	(d40:4)	(d40:4)				660.5572475	C41 H74 O5 N1	9.532	1043.915014	1272.114303	1015.880805	250.1098474	266.1784292	236.0008876	1.0298	0.042364175	0.000458933
NEG	Cer(t18:0_22:0)+HCOO	Cer(t40:0)+HCOO	Cer	(t18:0_22:0)	(t18:0)	(22:0)			684.6147625	C41 H82 O6 N1	13.36176893	1023.558869	1206.002001	993.5109576	29.58436721	30.27301339	25.928814	1.03509	0.049756214	9.49818E-05
NEG	Cer(t45:0+O)+HCOO	Cer(t45:0+O)+HCOO	Cer	(t20:0_25:0+O)	(t20:0)	(25:0+O)			770.6879275	C46 H92 O7 N1	15.89429694	984.9031309	1199.767126	888.319111	17.26309701	18.4850766	16.08887217	1.03111	0.044198249	0.000396416
NEG	Cer(d44:0)+HCOO	Cer(d44:0)+HCOO	Cer	(d44:0)	(d44:0)				724.6824475	C45 H90 O5 N1	17.00055358	982.6543478	1071.99409	925.2040186	16.29473523	17.06378436	16.49826651	1.03714	0.052610652	2.166E-05
NEG	Cer(d42:2+2O)+HCOO	Cer(d42:2+2O)+HCOO	Cer	(d42:2+2O)	(d42:2+2O)				724.6096775	C43 H82 O7 N1	12.25244525	981.0968263	1251.817515	970.0274633	36.26251921	37.81857198	34.74488459	1.03087	0.04386241	0.000362754
POS	Cer(d19:2_25:5)+H	Cer(d44:7)+H	Cer	(d19:2_25:5)	(d19:2)	(25:5)		0	666.5819705	C44 H76 O3 N1	16.48823719	965.0050587	1032.876764	876.8526733	514.9745853	525.0675352	473.4147216	1.02595	0.036960422	0.000690156
NEG	Cer(t18:1_23:0+O)+HCOO	Cer(t41:1+O)+HCOO	Cer	(t18:1_23:0+O)	(t18:1)	(23:0+O)			712.6096775	C42 H82 O7 N1	12.26924576	920.9588693	1065.897281	819.7632406	14.5821742	15.25108387	13.29876923	1.03333	0.047301061	0.000208483
NEG	Cer(t18:1_25:0)+HCOO	Cer(t43:1)+HCOO	Cer	(t18:1_25:0)	(t18:1)	(25:0)			724.6460625	C44 H86 O6 N1	13.91243969	916.1825136	1089.828389	824.9430526	19.02087946	20.23143888	17.80785159	1.03237	0.045960123	0.000285511
NEG	MGDG(41:2e)-H	MGDG(41:2e)-H	MGDG	(41:2e)	(41:2e)				837.6825085	C50 H93 O9	19.003	3.160314555	3.713811362	3.064569392	1.287342862	1.305930726	1.202023476	1.02877	0.040920478	0.00056292
NEG	Cer(d20:0_18:0)+HCOO	Cer(d38:0)+HCOO	Cer	(d20:0_18:0)	(d20:0)	(18:0)			640.5885475	C39 H78 O5 N1	13.262	903.1215177	922.0535775	882.5801254	12.72720633	13.53555314	13.15709042	1.03815	0.054014911	1.61773E-07
NEG	Cer(d18:1_26:0)+HCOO	Cer(d44:1)+HCOO	Cer	(d18:1_26:0)	(d18:1)	(26:0)			722.6667975	C45 H88 O5 N1	16.34276302	838.0135152	841.6938963	772.4888727	17.21104037	17.55684521	17.35770095	1.03752	0.053139147	3.72104E-06
NEG	MGDG(16:1e_30:4)+HCOO	MGDG(46:5e)+HCOO	MGDG	(16:1e_30:4)	(16:1e)	(30:4)			947.7192885	C56 H99 O11	20.066	3.233281018	3.385122475	3.106150866	1.082884689	1.090402907	0.964823977	1.03593	0.05092652	1.69864E-05
NEG	DGDG(34:2)+HCOO	DGDG(34:2)+HCOO	DGDG	(34:2)	(34:2)				961.6105285	C50 H89 O17	7.013	3.325668767	3.941264831	2.968281284	0.919564592	0.925334357	0.816290519	1.02635	0.037522794	0.000913234
NEG	MGDG(50:0)+HCOO	MGDG(50:0)+HCOO	MGDG	(50:0)	(50:0)				1027.839404	C60 H115 O12	14.906	3.431384942	3.59187749	3.311552584	5.639170812	5.737362669	5.112362402	1.02737	0.038955852	0.000619378
NEG	Cer(d43:1)+HCOO	Cer(d43:1)+HCOO	Cer	(d43:1)	(d43:1)				708.6511475	C44 H86 O5 N1	15.79551646	800.1656846	1034.625782	745.4168899	14.45418934	14.53973224	12.23039144	1.02834	0.040317342	0.000673838
POS	Cer(m32:0)+NH4	Cer(m32:0)+NH4	Cer	(m32:0)	(m32:0)			0	513.5353545	C32 H69 O2 N2	10.22260528	776.5008472	1009.376159	710.740002	727.0628814	743.2682494	630.514395	0.825789	-0.276154894	0.246207009
NEG	Cer(d46:1+O)+HCOO	Cer(d46:1+O)+HCOO	Cer	(d46:1+O)	(d46:1+O)				766.6930125	C47 H92 O6 N1	17.178	751.5843387	802.2739555	677.6213401	10.97717161	11.81111888	9.70348179	1.03642	0.051608761	3.51111E-05
NEG	LPE(16:0)-H	LPE(16:0)-H	LPE	(16:0)	(16:0)				452.2782655	C21 H43 O7 N1 P1	3.126	3.57455055	4.448412999	3.514540739	9.889510352	10.21179726	8.430013135	1.02585	0.036819795	0.000825171
NEG	Cer(d46:0+O)+HCOO	Cer(d46:0+O)+HCOO	Cer	(d46:0+O)	(d46:0+O)				768.7086625	C47 H94 O6 N1	17.083	744.6703689	786.4899389	702.8534145	13.36617752	13.46226749	13.46052803	1.03773	0.053431127	7.07914E-06
POS	WE(28:1_20:0)+H	WE(48:1)+H	WE	(28:1_20:0)	(28:1)	(20:0)		0	703.7326565	H95 C48 O2	20.667	9.237021173	10.63298532	8.555980851	159.5631968	159.6793885	159.497357	1.03774	0.05344503	1.67539E-09
NEG	Cer(d38:1)+HCOO	Cer(d38:1)+HCOO	Cer	(d38:1)	(d38:1)				638.5728975	C39 H76 O5 N1	12.86351551	742.2588467	834.4558908	692.5429149	10.08667569	10.46694664	8.39700792	1.03611	0.051177177	5.64908E-05
NEG	Cer(d16:0_25:0)+HCOO	Cer(d41:0)+HCOO	Cer	(d16:0_25:0)	(d16:0)	(25:0)			682.6354975	C42 H84 O5 N1	15.08509487	722.2652087	891.3458996	686.2479521	18.30462932	19.02746062	16.3863785	1.03215	0.04565265	0.00029119
NEG	Cer(t16:1_18:1)+HCOO	Cer(t34:2)+HCOO	Cer	(t16:1_18:1)	(t16:1)	(18:1)			596.4895625	C35 H66 O6 N1	9.670821293	715.105437	868.3339529	713.1312414	30.00835245	31.39900134	29.49212841	1.03398	0.04820828	0.000138896
NEG	Cer(t18:1_22:0)+HCOO	Cer(t40:1)+HCOO	Cer	(t18:1_22:0)	(t18:1)	(22:0)			682.5991125	C41 H80 O6 N1	12.2292675	711.644056	756.169652	676.7964637	10.19017298	10.52307636	10.08061154	1.03777	0.053486736	6.72903E-06
NEG	PG(44:3e)-H	PG(44:3e)-H	PG	(44:3e)	(44:3e)				869.6640965	C50 H94 O9 N0 P1	7.42	3.833039	4.701676201	3.48975495	2.065031766	2.235129822	1.877849573	1.00355	0.005112498	0.006537127
POS	WE(8:0_21:3)+H	WE(29:3)+H	WE	(8:0_21:3)	(8:0)	(21:3)		0	433.4040065	H53 C29 O2	9.176	5.279722987	6.095002673	4.970892433	86.73220501	91.26571414	77.49906169	1.03721	0.052708021	3.98511E-05
NEG	Cer(d18:1_18:0)+HCOO	Cer(d36:1)+HCOO	Cer	(d18:1_18:0)	(d18:1)	(18:0)			610.5415975	C37 H72 O5 N1	11.77385456	703.4044754	885.729928	660.0871776	10.75027594	11.05122753	9.641014395	1.03059	0.043470499	0.000433391
NEG	Cer(m38:4)+HCOO	Cer(m38:4)+HCOO	Cer	(m38:4)	(m38:4)				616.5310325	C39 H70 O4 N1	12.84050676	700.1691752	891.4501028	622.8490921	185.8787857	199.2503692	174.343867	1.01854	0.026502639	0.002335522
NEG	Cer(t17:0_26:0)+HCOO	Cer(t43:0)+HCOO	Cer	(t17:0_26:0)	(t17:0)	(26:0)			726.6617125	C44 H88 O6 N1	15.14937486	681.2609375	807.2749935	603.6727504	22.46020623	24.0698147	23.83923359	1.03167	0.04498157	0.000342448
NEG	Cer(d33:1+O)+HCOO	Cer(d33:1+O)+HCOO	Cer	(d33:1+O)	(d33:1+O)				584.4895625	C34 H66 O6 N1	9.811099602	675.0338554	723.8067796	621.7334402	9.943269772	10.37538062	9.644920386	1.03698	0.052388069	2.30622E-05
NEG	Cer(d15:1_15:0)+HCOO	Cer(d30:1)+HCOO	Cer	(d15:1_15:0)	(d15:1)	(15:0)			526.4476975	C31 H60 O5 N1	8.582341495	672.5417421	683.0324539	605.0853795	36.03155424	37.33103388	36.73786255	1.03679	0.052123708	1.45968E-05
NEG	Cer(d49:8)-H	Cer(d49:8)-H	Cer	(d49:8)	(d49:8)				732.6300175	C49 H82 O3 N1	14.689	650.7475767	809.7118551	623.4026865	7.844422142	8.398009735	7.072192059	1.03207	0.045540825	0.00029279
NEG	MGDG(14:1e_29:4)+HCOO	MGDG(43:5e)+HCOO	MGDG	(14:1e_29:4)	(14:1e)	(29:4)			905.6723385	C53 H93 O11	17.968	4.145528904	4.634981449	4.000391397	0.858201817	0.894566873	0.877497064	1.0359	0.05088474	6.12192E-05
NEG	Cer(t17:1_23:0+O)+HCOO	Cer(t40:1+O)+HCOO	Cer	(t17:1_23:0+O)	(t17:1)	(23:0+O)			698.5940275	C41 H80 O7 N1	12.36538804	603.2090809	715.7458033	565.5080871	22.66253925	23.23397223	20.7587559	1.0338	0.047957107	0.000178058
NEG	Cer(m43:0+O)+HCOO	Cer(m43:0+O)+HCOO	Cer	(m43:0+O)	(m43:0+O)				710.6667975	C44 H88 O5 N1	16.36432745	600.704437	682.1323208	575.5449655	10.27259955	10.40906342	10.2749987	1.03639	0.051567	4.58001E-05
NEG	Cer(t20:1_25:0)+HCOO	Cer(t45:1)+HCOO	Cer	(t20:1_25:0)	(t20:1)	(25:0)			752.6773625	C46 H90 O6 N1	16.51427187	561.2995882	577.071759	559.0166254	10.07069266	10.89998085	10.64137457	1.03811	0.053959322	6.57266E-08
NEG	Cer(d34:6)+HCOO	Cer(d34:6)+HCOO	Cer	(d34:6)	(d34:6)				572.4320475	C35 H58 O5 N1	11.66461917	551.1514181	608.3876194	505.1305102	24.15049438	26.01200206	25.84065981	1.036	0.051024003	5.94864E-05
NEG	Cer(t38:0+O)+HCOO	Cer(t38:0+O)+HCOO	Cer	(t18:0_20:0+O)	(t18:0)	(20:0+O)			672.5783775	C39 H78 O7 N1	11.87039068	545.4441329	641.1032368	508.2155262	10.10185124	10.52444371	9.470425086	1.03428	0.048626805	0.000150181
NEG	Cer(d16:2_23:5)-H	Cer(d39:7)-H	Cer	(d16:2_23:5)	(d16:2)	(23:5)			594.4891675	C39 H64 O3 N1	11.68575313	527.8712206	654.4725761	486.1889267	17.41642144	18.5673624	17.11156486	1.0306	0.043484498	0.000441538
NEG	Cer(d16:1_18:0+2O)+HCOO	Cer(d34:1+2O)+HCOO	Cer	(d16:1_18:0+2O)	(d16:1)	(18:0+2O)			614.5001275	C35 H68 O7 N1	8.594	512.8362279	582.614579	496.1611829	8.282080037	8.806376717	8.628040158	1.03654	0.051775791	3.90715E-05
NEG	Cer(d45:0)+HCOO	Cer(d45:0)+HCOO	Cer	(d45:0)	(d45:0)				738.6980975	C46 H92 O5 N1	17.62852998	505.6913924	638.0137337	465.4299429	6.366068509	6.509675813	5.97892968	1.02975	0.042294126	0.000526745
NEG	Cer(t18:1_20:0)+HCOO	Cer(t38:1)+HCOO	Cer	(t18:1_20:0)	(t18:1)	(20:0)			654.5678125	C39 H76 O6 N1	11.194	494.3055303	569.6068417	447.1810475	6.672210513	6.929477587	6.068939862	1.03421	0.04852916	0.000153414
NEG	Cer(m46:0+O)+HCOO	Cer(m46:0+O)+HCOO	Cer	(m46:0+O)	(m46:0+O)				752.7137475	C47 H94 O5 N1	18.25634745	490.7839263	498.2040002	474.6929025	9.685078015	10.00820931	8.719007944	1.03806	0.053889834	2.66831E-07
NEG	Cer(d34:0+O)+HCOO	Cer(d34:0+O)+HCOO	Cer	(d34:0+O)	(d34:0+O)				600.5208625	C35 H70 O6 N1	10.7597083	490.6172013	561.3818444	490.2623224	9.62030004	10.21909516	9.312725425	1.03662	0.051887134	2.85807E-05
NEG	Cer(d22:0_17:0)+HCOO	Cer(d39:0)+HCOO	Cer	(d22:0_17:0)	(d22:0)	(17:0)			654.6041975	C40 H80 O5 N1	13.85113818	487.8089628	519.6712306	435.8748684	8.135874182	8.825204038	8.388276894	1.03618	0.051274643	4.20035E-05
NEG	Cer(t39:0+O)+HCOO	Cer(t39:0+O)+HCOO	Cer	(t17:0_22:0+O)	(t17:0)	(22:0+O)			686.5940275	C40 H80 O7 N1	12.38061278	485.5264897	557.3142895	444.603973	9.428515708	9.803193387	9.765069563	1.03476	0.049296191	0.0001227
NEG	Cer(t17:1_25:0)+HCOO	Cer(t42:1)+HCOO	Cer	(t17:1_25:0)	(t17:1)	(25:0)			710.6304125	C43 H84 O6 N1	13.98118994	450.8273671	478.7275416	448.584508	13.38634706	14.19311566	12.61776048	1.03798	0.053778646	1.34186E-06
NEG	Cer(t20:0_25:0)+HCOO	Cer(t45:0)+HCOO	Cer	(t20:0_25:0)	(t20:0)	(25:0)			754.6930125	C46 H92 O6 N1	16.41041153	440.1061131	450.8651605	408.1099734	8.798517585	8.937965268	8.78419747	1.03763	0.053292097	5.00643E-06
NEG	CL(58:4)-2H	CL(58:4)-2H	CL	(58:4)	(58:4)				629.400589	C67 H120 O17 P2	8.722	4.833347022	5.651024318	4.615367746	0.956871346	1.02804368	1.01272979	1.03313	0.047021802	0.000216892
NEG	MGDG(14:1e_30:4)+HCOO	MGDG(44:5e)+HCOO	MGDG	(14:1e_30:4)	(14:1e)	(30:4)			919.6879885	C54 H95 O11	18.927	4.859815458	6.183888408	4.642035621	1.518951975	1.565895959	1.37561193	1.02215	0.031606927	0.001521312
NEG	Cer(d42:4)+HCOO	Cer(d42:4)+HCOO	Cer	(d42:4)	(d42:4)				688.5885475	C43 H78 O5 N1	14.85263038	434.6843418	516.4701316	400.8689239	219.4964903	240.4897438	237.3400798	1.01331	0.019075603	0.003346772
NEG	Cer(m46:1+O)+HCOO	Cer(m46:1+O)+HCOO	Cer	(m46:1+O)	(m46:1+O)				750.6980975	C47 H92 O5 N1	17.82337885	430.6932028	497.7644478	409.8736239	9.172787624	9.757105439	8.679675543	1.03555	0.050397214	7.94739E-05
NEG	Cer(t40:1+O)+HCOO	Cer(t40:1+O)+HCOO	Cer	(t40:1+O)	(t40:1+O)				698.5940275	C41 H80 O7 N1	11.746	428.4710079	508.6073855	421.3040612	6.21784861	6.535570268	5.615224708	1.03511	0.049784089	9.0072E-05
POS	WE(13:0_18:3)+H	WE(31:3)+H	WE	(13:0_18:3)	(13:0)	(18:3)		0	461.4353065	H57 C31 O2	6.31126106	103.7530257	126.8497777	93.64965881	1662.321382	1735.212553	1388.884601	1.03402	0.048264091	0.000148955
NEG	Cer(d13:0_26:1)+HCOO	Cer(d39:1)+HCOO	Cer	(d13:0_26:1)	(d13:0)	(26:1)			652.5885475	C40 H78 O5 N1	13.45592962	426.4373735	474.5995374	396.4390021	7.133505387	7.452757824	6.042711094	1.0363	0.051441711	4.82202E-05
NEG	MGDG(29:2)-H	MGDG(29:2)-H	MGDG	(29:2)	(29:2)				683.4739735	C38 H67 O10	7.112	5.005188148	6.289488486	4.946891932	0.872279282	0.884146978	0.794798294	1.02944	0.041859746	0.000483769
NEG	PA(45:2)-H	PA(45:2)-H	PA	(45:2)	(45:2)				825.6378815	C48 H90 O8 N0 P1	17.563	5.06785212	6.112756323	4.803349898	2.203659171	2.299118162	2.040465209	1.02226	0.031762176	0.001504197
NEG	Cer(t43:1+O)-H	Cer(t43:1+O)-H	Cer	(t43:1+O)	(t43:1+O)				694.6354975	C43 H84 O5 N1	13.14520337	408.0433167	511.7283374	396.1739577	7.065254032	7.369044899	6.028917793	1.03187	0.045261224	0.000298578
POS	WE(28:1_14:0)+H	WE(42:1)+H	WE	(28:1_14:0)	(28:1)	(14:0)		0	619.6387565	H83 C42 O2	16.943	9.500376208	11.90538045	8.358320412	144.5328085	153.3163823	128.6546061	1.03676	0.052081963	5.43589E-05
NEG	DGDG(16:0_18:3)+HCOO	DGDG(34:3)+HCOO	DGDG	(16:0_18:3)	(16:0)	(18:3)			959.5948785	C50 H87 O17	9.098	5.287090239	6.860619394	4.756085715	6.54791455	6.573402773	5.914489274	0.784128	-0.350838918	0.347105352
POS	WE(27:0_21:4)+H	WE(48:4)+H	WE	(27:0_21:4)	(27:0)	(21:4)		0	697.6857065	H89 C48 O2	24.445	5.321905645	6.691310241	5.312406833	10.0666436	10.80230328	10.15458202	1.02334	0.033285554	0.000883554
NEG	Cer(d45:1)+HCOO	Cer(d45:1)+HCOO	Cer	(d45:1)	(d45:1)				736.6824475	C46 H90 O5 N1	17.183	404.2822667	453.0579057	386.7575828	7.78802121	8.235704342	8.048608765	1.03676	0.052081963	3.34269E-05
NEG	Cer(d18:1_19:0)+HCOO	Cer(d37:1)+HCOO	Cer	(d18:1_19:0)	(d18:1)	(19:0)			624.5572475	C38 H74 O5 N1	12.30743954	376.8090641	487.9741367	340.3817875	5.47016827	5.918514778	4.853496694	1.0269	0.038295698	0.000870391
POS	PC(14:1_12:3)+H	PC(26:4)+H	PC	(14:1_12:3)	(14:1)	(12:3)		0	642.4129335	C34 H61 O8 N1 P1	3.787	5.506554814	6.030694173	5.2841199	7.414161383	7.553535114	6.562607578	0.977908	-0.03222935	0.014569513
POS	WE(17:1_12:0)+H	WE(29:1)+H	WE	(17:1_12:0)	(17:1)	(12:0)		0	437.4353065	H57 C29 O2	8.129	5.523674648	6.349045019	5.155341078	20.96715843	21.93119618	20.90556075	1.03751	0.053125242	5.56243E-06
NEG	Cer(d22:1_13:0)+HCOO	Cer(d35:1)+HCOO	Cer	(d22:1_13:0)	(d22:1)	(13:0)			596.5259475	C36 H70 O5 N1	11.26971784	368.257033	419.1214189	367.179918	4.878971792	5.320321022	4.386414513	1.03678	0.052109793	2.44996E-05
NEG	Cer(d35:1+O)+HCOO	Cer(d35:1+O)+HCOO	Cer	(d35:1+O)	(d35:1+O)				612.5208625	C36 H70 O6 N1	10.84	351.3306314	456.2729514	328.4934881	4.306205242	4.468250885	4.030004993	1.02825	0.040191072	0.000680528
NEG	Cer(t18:1_18:0)+HCOO	Cer(t36:1)+HCOO	Cer	(t18:1_18:0)	(t18:1)	(18:0)			626.5365125	C37 H72 O6 N1	10.196	349.65148	365.147495	346.1768709	6.443013403	6.494016032	5.212355147	1.03807	0.053903732	4.792E-07
POS	WE(17:1_14:2)+NH4	WE(31:3)+NH4	WE	(17:1_14:2)	(17:1)	(14:2)		0	478.4618555	H60 C31 O2 N1	9.648134435	118.6995977	136.2488132	114.5265251	1601.983302	1625.76	1442.444588	1.03783	0.053570145	1.58332E-05
NEG	Cer(t16:0_18:1)+HCOO	Cer(t34:1)+HCOO	Cer	(t16:0_18:1)	(t16:0)	(18:1)			598.5052125	C35 H68 O6 N1	9.107	347.7257543	388.8684557	331.9130996	7.28046437	7.403378783	6.228500966	1.03673	0.052040216	3.30142E-05
NEG	Cer(m21:0_21:4)+HCOO	Cer(m42:4)+HCOO	Cer	(m21:0_21:4)	(m21:0)	(21:4)			672.5936325	C43 H78 O4 N1	15.27911385	346.6758607	377.3120721	318.3350294	165.919743	173.3251588	145.5481373	1.02615	0.037241636	0.000605585
NEG	WE(19:1)-H	WE(19:1)-H	WE	(19:1)	(19:1)				295.2642535	H35 C19 O2	8.639	1.883902256	2.255902305	1.737203953	23.4384256	25.68542859	24.12575963	1.03777	0.053486736	5.08491E-06
NEG	Cer(d16:2_25:0)+HCOO	Cer(d41:2)+HCOO	Cer	(d16:2_25:0)	(d16:2)	(25:0)			678.6041975	C42 H80 O5 N1	12.26480466	342.6632393	433.3018959	322.0279104	12.61010393	13.30834649	10.93754289	1.02995	0.042574302	0.000492265
NEG	Cer(t17:0_22:0)+HCOO	Cer(t39:0)+HCOO	Cer	(t17:0_22:0)	(t17:0)	(22:0)			670.5991125	C40 H80 O6 N1	12.788	333.2469707	347.726284	304.8308441	4.959860809	5.160498654	4.237912118	1.03717	0.052652382	1.36252E-05
POS	SM(t40:7)+H	SM(t40:7)+H	SM	(t40:7)	(t40:7)			0	791.5697675	C45 H80 O7 N2 P1	10.136	6.028091781	6.855568474	5.35922899	0.948040681	0.99191901	0.950469993	1.03206	0.045526846	0.000293373
NEG	Cer(t18:1_18:0)+HCOO	Cer(t36:1)+HCOO	Cer	(t18:1_18:0)	(t18:1)	(18:0)			626.5365125	C37 H72 O6 N1	11.338	331.5882349	417.1476573	302.3540221	4.67948198	4.853160415	4.027621238	1.02953	0.04198587	0.000553165
POS	PC(8:0_11:1)+H	PC(19:1)+H	PC	(8:0_11:1)	(8:0)	(11:1)		0	550.3503335	C27 H53 O8 N1 P1	3.223	6.078102561	6.33208295	5.456005296	10.70005309	11.11182988	8.89466854	1.00327	0.004709916	0.004201571
NEG	MGDG(38:2e)-H	MGDG(38:2e)-H	MGDG	(38:2e)	(38:2e)				795.6355585	C47 H87 O9	16.57	6.201855212	6.394912726	5.609507984	1.962198922	2.155015472	1.916743144	1.03354	0.047594225	8.08185E-05
NEG	Cer(m37:0+O)+HCOO	Cer(m37:0+O)+HCOO	Cer	(m37:0+O)	(m37:0+O)				626.5728975	C38 H76 O5 N1	12.69	328.9944495	414.9817226	320.2069976	3.922773239	3.977453423	3.927197671	1.03165	0.044953602	0.000315311
NEG	Cer(t20:1_26:0)+HCOO	Cer(t46:1)+HCOO	Cer	(t20:1_26:0)	(t20:1)	(26:0)			766.6930125	C47 H92 O6 N1	15.72712972	320.7724969	390.7620923	310.8003474	8.768713159	9.015854814	7.614839834	1.03341	0.047412749	0.000189868
NEG	WE(22:2)-H	WE(22:2)-H	WE	(22:2)	(22:2)				335.2955535	H39 C22 O2	6.572	6.493425737	8.089292308	5.70109205	1.079687123	1.180873576	0.97965589	1.02404	0.03427207	0.001285649
POS	WE(28:0_21:3)+H	WE(49:3)+H	WE	(28:0_21:3)	(28:0)	(21:3)		0	713.7170065	H93 C49 O2	17.756	5.880694786	7.302249072	5.582378441	66.85111934	71.19200845	66.10056568	1.03846	0.054445647	3.21031E-06
NEG	Cer(t20:1_25:0)+HCOO	Cer(t45:1)+HCOO	Cer	(t20:1_25:0)	(t20:1)	(25:0)			752.6773625	C46 H90 O6 N1	14.87700222	319.3403619	386.1529451	286.8018979	2.05604631	2.108760398	1.739345747	1.03155	0.044813751	0.000356457
NEG	MGDG(47:1p)-H	MGDG(47:1p)-H	MGDG	(47:1p)	(47:1p)				921.7764085	C56 H105 O9	17.931	6.684803287	8.314289469	6.513433723	2.003016217	2.134708971	2.052379692	1.02614	0.037227576	0.000888346
POS	PG(32:6)+NH4	PG(32:6)+NH4	PG	(32:6)	(32:6)			0	728.4497135	C38 H67 O10 N1 P1	4.710457303	6.74583899	8.65447659	6.647047976	16.2684038	16.46442471	13.3875801	1.01393	0.019958055	0.002520423
NEG	MGDG(16:1e_29:4)+HCOO	MGDG(45:5e)+HCOO	MGDG	(16:1e_29:4)	(16:1e)	(29:4)			933.7036385	C55 H97 O11	19.16002582	6.775045088	8.776305132	6.372782911	1.090450281	1.099275467	1.059494735	1.02496	0.035567608	0.001112217
NEG	Cer(d47:0+O)+HCOO	Cer(d47:0+O)+HCOO	Cer	(d47:0+O)	(d47:0+O)				782.7243125	C48 H96 O6 N1	17.68927832	317.6659638	367.6079669	297.3798778	5.633440213	5.756642783	5.406757696	1.03513	0.049811964	0.000102985
NEG	Cer(t18:1_23:0)-H	Cer(t41:1)-H	Cer	(t18:1_23:0)	(t18:1)	(23:0)			650.6092825	C41 H80 O4 N1	14.07680553	316.8996214	330.4911657	284.7355908	5.11637866	5.413664002	5.372711588	1.0367	0.051998468	2.30586E-05
NEG	PG(44:4e)-H	PG(44:4e)-H	PG	(44:4e)	(44:4e)				867.6484465	C50 H92 O9 N0 P1	7.815	7.039177036	7.898553867	6.588236211	3.264830093	3.357626047	2.81904854	1.02655	0.037803898	0.000652913
POS	WE(6:0_24:3)+H	WE(30:3)+H	WE	(6:0_24:3)	(6:0)	(24:3)		0	447.4196565	H55 C30 O2	8.243	7.204082633	8.105041872	6.977762424	16.39386986	17.11275107	15.65687683	1.03579	0.050731535	7.92014E-05
NEG	Cer(t18:0_20:1)+HCOO	Cer(t38:1)+HCOO	Cer	(t18:0_20:1)	(t18:0)	(20:1)			654.5678125	C39 H76 O6 N1	12.36	312.1684469	355.8697233	278.7553663	8.110604693	8.435872266	7.981779077	1.03402	0.048264091	0.000161228
POS	WE(19:1_12:0)+H	WE(31:1)+H	WE	(19:1_12:0)	(19:1)	(12:0)		0	465.4666065	H61 C31 O2	9.232443592	49.6898705	57.87028499	44.48540136	570.5435908	584.477373	475.3460565	1.03398	0.04820828	0.000139758
NEG	Cer(t42:0)+HCOO	Cer(t42:0)+HCOO	Cer	(t42:0)	(t42:0)				712.6460625	C43 H86 O6 N1	15.19134946	309.1927866	315.2027665	298.7569312	9.340857589	9.94688412	8.21202905	1.038	0.053806444	4.1075E-07
NEG	Cer(t16:1_17:0)-H	Cer(t33:1)-H	Cer	(t16:1_17:0)	(t16:1)	(17:0)			538.4840825	C33 H64 O4 N1	9.807	285.1780338	319.2338619	263.1172283	5.036381407	5.405485015	4.926541418	1.03592	0.050912594	6.40107E-05
NEG	Cer(d16:1_18:2)-H	Cer(d34:3)-H	Cer	(d16:1_18:2)	(d16:1)	(18:2)			532.4735175	C34 H62 O3 N1	10.4807676	277.9050242	337.0692903	255.8642146	9.383414397	9.96890523	9.39379655	1.03197	0.045401031	0.000317995
NEG	Cer(t18:0_20:0)+HCOO	Cer(t38:0)+HCOO	Cer	(t18:0_20:0)	(t18:0)	(20:0)			656.5834625	C39 H78 O6 N1	12.26196821	273.306551	287.0505289	267.1119633	5.862135131	5.953680799	5.916272006	1.03812	0.05397322	1.35785E-06
NEG	Cer(d39:1+O)+HCOO	Cer(d39:1+O)+HCOO	Cer	(d39:1+O)	(d39:1+O)				668.5834625	C40 H78 O6 N1	11.694	271.8748028	314.2416951	265.5788416	3.323968837	3.454038183	3.139516726	1.03611	0.051177177	5.17423E-05
NEG	SQDG(33:2e)+HCOO	SQDG(33:2e)+HCOO	SQDG	(33:2e)	(33:2e)				835.5246905	C43 H79 O13 S1	5.434	7.617176478	8.034356042	6.888132476	4.649545748	4.880141261	4.487919198	1.02056	0.029361003	0.001305058
POS	ST(d14:0_15:0)+NH4	ST(d29:0)+NH4	ST	(d14:0_15:0)	(d14:0)	(15:0)		0	729.4929615	C35 H73 O11 N2 S1	11.884	7.965608099	9.63820453	7.510966849	3.345246585	3.426236827	3.368222264	1.02255	0.032171389	0.001521153
POS	CerP(d25:0)+H	CerP(d25:0)+H	CerP	(d25:0)	(d25:0)			0	494.3605035	C25 H53 O6 N1 P1	4.611	8.038245241	9.117533478	7.536580496	13.09365321	13.15932281	12.74478933	1.02513	0.035806874	0.000594569
NEG	Cer(t16:0_19:1)+HCOO	Cer(t35:1)+HCOO	Cer	(t16:0_19:1)	(t16:0)	(19:1)			612.5208625	C36 H70 O6 N1	9.671	271.8307255	316.4540614	245.7803558	4.110451031	4.133013271	3.872607867	1.03372	0.047845461	0.000185978
POS	WE(18:3_12:0)+H	WE(30:3)+H	WE	(18:3_12:0)	(18:3)	(12:0)		0	447.4196565	H55 C30 O2	7.826	8.097088687	8.164336229	7.493484846	3.904223551	3.949029811	3.276415107	1.02786	0.039643775	0.000158581
NEG	Cer(d38:4)+HCOO	Cer(d38:4)+HCOO	Cer	(d38:4)	(d38:4)				632.5259475	C39 H70 O5 N1	10.86567924	266.5564585	345.220207	234.9958727	26.23554677	27.73269335	25.49138429	1.0231	0.032947164	0.001455629
NEG	MGDG(37:2e)-H	MGDG(37:2e)-H	MGDG	(37:2e)	(37:2e)				781.6199085	C46 H85 O9	15.594	8.578769847	9.59464053	8.056454476	1.021840232	1.028183117	0.905950426	1.03564	0.050522593	6.83939E-05
POS	CerP(d19:1_16:0)+NH4	CerP(d35:1)+NH4	CerP	(d19:1_16:0)	(d19:1)	(16:0)		0	649.5279025	C35 H74 O6 N2 P1	12.848	8.584449823	9.667794496	8.493881899	15.87007406	17.22827641	15.14163793	1.02927	0.041621482	0.000567857
NEG	LPC(16:0)+HCOO	LPC(16:0)+HCOO	LPC	(16:0)	(16:0)				540.3306955	C25 H51 O9 N1 P1	2.966592617	8.659427188	10.28586776	8.014947827	18.08290077	18.20264302	16.45094282	1.02743	0.039040105	0.000618578
NEG	MGDG(37:1e)-H	MGDG(37:1e)-H	MGDG	(37:1e)	(37:1e)				783.6355585	C46 H87 O9	13.166	8.689016267	8.893013894	8.231102152	2.168743542	2.259309844	1.840380585	1.03574	0.050661891	9.80763E-06
NEG	Cer(t18:0_18:0)+HCOO	Cer(t36:0)+HCOO	Cer	(t18:0_18:0)	(t18:0)	(18:0)			628.5521625	C37 H74 O6 N1	11.212	266.4958624	300.7263578	243.2299376	6.260138218	6.747502972	6.684212401	1.03527	0.050007074	9.41167E-05
NEG	Cer(t32:1+2O)+HCOO	Cer(t32:1+2O)+HCOO	Cer	(t32:1+2O)	(t32:1+2O)				602.4637425	C33 H64 O8 N1	8.657	264.2252561	316.19109	256.7744117	7.258826638	7.327600181	7.285851435	1.03444	0.048849968	0.000130019
NEG	Cer(d44:0+O)+HCOO	Cer(d44:0+O)+HCOO	Cer	(d44:0+O)	(d44:0+O)				740.6773625	C45 H90 O6 N1	16.45671787	260.291625	328.2499388	229.9014004	4.40664663	4.645449124	3.915738881	1.02777	0.039517446	0.000764234
POS	WE(13:0_16:3)+H	WE(29:3)+H	WE	(13:0_16:3)	(13:0)	(16:3)		0	433.4040065	H53 C29 O2	5.805	8.906775753	9.903207884	8.759169261	26.62233706	28.86513125	27.3357801	1.03667	0.051956719	1.6563E-05
POS	CerP(d22:0_16:1)+H	CerP(d38:1)+H	CerP	(d22:0_16:1)	(d22:0)	(16:1)		0	674.5483035	C38 H77 O6 N1 P1	13.582	9.011689991	11.55716433	8.809963279	8.481195458	9.1052361	8.532021751	0.793944	-0.332890843	0.296689903
POS	WE(13:0_19:2)+H	WE(32:2)+H	WE	(13:0_19:2)	(13:0)	(19:2)		0	477.4666065	H61 C32 O2	10.81	9.300552914	9.456301076	8.427634898	96.60351967	97.1270847	80.85718655	1.03455	0.049003373	0.000103187
POS	WE(16:0_17:3)+H	WE(33:3)+H	WE	(16:0_17:3)	(16:0)	(17:3)		0	489.4666065	H61 C33 O2	7.275	2.204450649	2.598940142	2.022219363	21.37219336	22.5170419	19.78444164	1.03797	0.053764747	1.98244E-05
POS	WE(16:1_15:2)+H	WE(31:3)+H	WE	(16:1_15:2)	(16:1)	(15:2)		0	461.4353065	H57 C31 O2	10.299	22.04728993	27.39228025	20.34436674	194.0992779	211.7119999	177.2608246	1.03637	0.051539159	7.31706E-05
POS	WE(13:0_20:2)+H	WE(33:2)+H	WE	(13:0_20:2)	(13:0)	(20:2)		0	491.4822565	H63 C33 O2	11.12274238	76.85297933	94.43402319	74.02076032	665.0217505	678.7181378	615.3945419	1.03813	0.053987117	9.42681E-06
NEG	PC(18:0_18:2)+HCOO	PC(36:2)+HCOO	PC	(18:0_18:2)	(18:0)	(18:2)			830.5916605	C45 H85 O10 N1 P1	10.83738829	9.503897882	12.17340289	9.183722165	11.62349322	12.05086693	11.39455742	0.819856	-0.286557559	0.22054524
NEG	SQDG(19:5)-H	SQDG(19:5)-H	SQDG	(19:5)	(19:5)				601.2324255	C28 H41 O12 S1	1.386	9.73881048	11.09465684	9.187018699	0.322636595	0.331404939	0.278669592	1.03579	0.050731535	6.85919E-05
POS	WE(13:0_18:3)+H	WE(31:3)+H	WE	(13:0_18:3)	(13:0)	(18:3)		0	461.4353065	H57 C31 O2	12.978	9.74460175	10.82658519	9.263931067	22.08234211	23.64686644	20.82693423	1.03386	0.048040837	0.00019862
NEG	Cer(t43:2)+HCOO	Cer(t43:2)+HCOO	Cer	(t43:2)	(t43:2)				722.6304125	C44 H84 O6 N1	15.885	251.1857547	294.7097116	234.0795088	6.242665725	6.816082322	5.80075053	1.03428	0.048626805	0.000148676
NEG	Cer(d47:1+O)+HCOO	Cer(d47:1+O)+HCOO	Cer	(d47:1+O)	(d47:1+O)				780.7086625	C48 H94 O6 N1	17.812	245.6123464	307.3345214	219.2452651	3.119877417	3.258996968	2.696387008	1.02896	0.0411869	0.000621122
POS	StE()+H-H2O	StE()+H-H2O	StE	()				0	395.3672265	C29 H47 O0	7.141	9.929607293	12.0684557	8.878653711	17.09172438	18.68299062	17.56259598	1.01491	0.021351798	0.002049046
POS	WE(13:0_17:2)+H	WE(30:2)+H	WE	(13:0_17:2)	(13:0)	(17:2)		0	449.4353065	H57 C30 O2	9.718	33.73551395	41.41719033	31.49099794	286.9635982	309.1526959	250.36696	1.03459	0.049059152	0.000143898
NEG	SQDG(18:0_30:0)+HCOO	SQDG(48:0)+HCOO	SQDG	(18:0_30:0)	(18:0)	(30:0)			1063.770006	C58 H111 O14 S1	13.254	10.08990549	10.22664134	9.713716983	1.103907354	1.159490033	1.055037073	1.0378	0.053528441	5.68443E-07
NEG	Cer(d48:0+O)+HCOO	Cer(d48:0+O)+HCOO	Cer	(d48:0+O)	(d48:0+O)				796.7399625	C49 H98 O6 N1	18.35004963	238.1592874	263.9627909	236.0986869	5.36699373	5.586067463	5.584908495	1.03743	0.053013995	1.1465E-05
NEG	MGDG(26:2)-H	MGDG(26:2)-H	MGDG	(26:2)	(26:2)				641.4270235	C35 H61 O10	5.683	10.34193501	11.41547151	9.665708766	1.725875231	1.729561257	1.41935448	1.03524	0.049965267	6.97563E-05
NEG	CL(10:1_16:0_14:1_16:0)-2H	CL(56:2)-2H	CL	(10:1_16:0_14:1_16:0)	(10:1)	(16:0)	(14:1)	(16:0)	617.400589	C65 H120 O17 P2	11.606	10.38112143	12.92823451	10.37402184	4.558285718	4.815725785	4.468698042	1.02122	0.030293697	0.001514866
POS	Cer(d21:2_26:5)+H	Cer(d47:7)+H	Cer	(d21:2_26:5)	(d21:2)	(26:5)		0	708.6289205	C47 H82 O3 N1	18.449	217.4487673	281.7895611	204.2401464	100.5596937	108.553784	86.98904583	1.00645	0.009275502	0.005388718
POS	WE(26:1_14:0)+H	WE(40:1)+H	WE	(26:1_14:0)	(26:1)	(14:0)		0	591.6074565	H79 C40 O2	15.693	10.47426798	11.08140482	10.06818239	25.46319107	26.86407434	22.84969116	1.03216	0.045666627	0.000278952
NEG	PC(16:0_18:1)+HCOO	PC(34:1)+HCOO	PC	(16:0_18:1)	(16:0)	(18:1)			804.5760105	C43 H83 O10 N1 P1	10.657	10.73087726	12.14768056	9.85948071	14.05405553	15.4287972	12.83189074	0.953071	-0.069344402	0.033510668
POS	WE(28:1_24:0)+H	WE(52:1)+H	WE	(28:1_24:0)	(28:1)	(24:0)		0	759.7952565	H103 C52 O2	22.281	10.78368688	11.05116103	10.55097598	13.80302974	14.80802239	12.06726671	0.935173	-0.096694817	0.027325186
POS	WE(11:0_18:2)+H	WE(29:2)+H	WE	(11:0_18:2)	(11:0)	(18:2)		0	435.4196565	H55 C29 O2	12.255	10.84225955	11.4844011	9.91430406	34.22732453	34.82851308	29.12007225	1.03092	0.043932383	0.000298209
NEG	CL(83:11)-2H	CL(83:11)-2H	CL	(83:11)	(83:11)				797.541439	C92 H156 O17 P2	9.820273093	10.93942001	12.56403543	10.4767856	4.352756611	4.573427741	3.790417804	1.02872	0.040850359	0.000463586
NEG	MGDG(45:6e)-H	MGDG(45:6e)-H	MGDG	(45:6e)	(45:6e)				885.6825085	C54 H93 O9	19.23760113	11.15253957	12.01044262	10.54556378	1.241411523	1.345968809	1.176309724	1.0369	0.052276765	1.99993E-05
POS	PE(20:0)+H	PE(20:0)+H	PE	(20:0)	(20:0)			0	524.3346835	C25 H51 O8 N1 P1	2.613	11.18717322	13.14727452	10.42674222	10.40614978	10.77624804	8.677058482	0.827684	-0.272848026	0.190223537
NEG	Cer(t18:1_25:0)-H	Cer(t43:1)-H	Cer	(t18:1_25:0)	(t18:1)	(25:0)			678.6405825	C43 H84 O4 N1	15.301	212.4056787	217.7265146	208.5659654	4.389060695	4.826872671	4.793478886	1.03816	0.054028807	1.59512E-07
NEG	Cer(d39:1+O)+HCOO	Cer(d39:1+O)+HCOO	Cer	(d39:1+O)	(d39:1+O)				668.5834625	C40 H78 O6 N1	12.914	202.8597554	206.0524008	189.3350077	2.275095664	2.326109285	2.166960262	1.03776	0.053472834	2.72529E-06
POS	WE(15:1_22:0)+H	WE(37:1)+H	WE	(15:1_22:0)	(15:1)	(22:0)		0	549.5605065	H73 C37 O2	14.501	3.636901879	3.997201806	3.497140391	28.90400898	29.04269406	26.1094257	1.0377	0.05338942	1.48699E-05
NEG	Cer(t16:0_18:0)+HCOO	Cer(t34:0)+HCOO	Cer	(t16:0_18:0)	(t16:0)	(18:0)			600.5208625	C35 H70 O6 N1	10.198	200.26437	233.2581055	179.2725509	5.240292264	5.442363124	5.345248966	1.03315	0.04704973	0.000224139
POS	PG(42:1)+H	PG(42:1)+H	PG	(42:1)	(42:1)			0	861.6579145	C48 H94 O10 N0 P1	14.571	11.71501888	12.28375633	11.52078941	8.209686374	8.75977722	7.834460807	1.02165	0.030901038	0.000536887
NEG	DGDG(22:0_23:8)-H	DGDG(45:8)-H	DGDG	(22:0_23:8)	(22:0)	(23:8)			1057.683299	C60 H97 O15	4.742	11.88044859	13.73430285	10.94951468	1.413402886	1.514880239	1.234589192	1.03333	0.047301061	0.000194299
NEG	Cer(t17:0_25:0+O)+HCOO	Cer(t42:0+O)+HCOO	Cer	(t17:0_25:0+O)	(t17:0)	(25:0+O)			728.6409775	C43 H86 O7 N1	13.74577782	192.2288657	236.7924897	179.1524986	3.323689648	3.614044093	2.973703894	1.03173	0.045065472	0.000334367
NEG	Cer(d37:1+O)+HCOO	Cer(d37:1+O)+HCOO	Cer	(d37:1+O)	(d37:1+O)				640.5521625	C38 H74 O6 N1	10.688	188.4188765	204.5605118	177.2258926	3.188206342	3.19626275	2.993978574	1.03722	0.05272193	1.92358E-05
POS	PC(19:0)+H	PC(19:0)+H	PC	(19:0)	(19:0)			0	552.3659835	C27 H55 O8 N1 P1	3.314253978	11.97422463	12.14028995	11.09893616	19.32730116	19.57408504	19.52221126	1.03387	0.048054791	2.00112E-05
NEG	MGDG(30:2)-H	MGDG(30:2)-H	MGDG	(30:2)	(30:2)				697.4896235	C39 H69 O10	7.385313097	12.139302	13.98556498	10.74718735	2.171287133	2.221173291	2.037763456	1.03062	0.043512495	0.00041678
NEG	PI(16:0_18:3)-H	PI(34:3)-H	PI	(16:0_18:3)	(16:0)	(18:3)			831.5029065	C43 H76 O13 N0 P1	8.001	12.32596723	15.22226375	11.741484	42.10023706	42.59973899	42.15407775	1.03528	0.050021009	1.14659E-05
NEG	Cer(d38:1+2O)+HCOO	Cer(d38:1+2O)+HCOO	Cer	(d38:1+2O)	(d38:1+2O)				670.5627275	C39 H76 O7 N1	10.745	182.3028405	209.1416016	179.9203265	2.892694342	2.967294879	2.544963376	1.03646	0.05166444	3.66788E-05
NEG	CerG2GNAc1(m42:7)-H	CerG2GNAc1(m42:7)-H	CerG2GNAc1	(m42:7)	(m42:7)				1147.726227	C62 H103 O17 N2	12.769	12.61394048	13.00491037	11.86135619	4.254722795	4.556993391	3.99210311	1.03513	0.049811964	2.50682E-05
NEG	Cer(t18:1_16:0+O)-H	Cer(t34:1+O)-H	Cer	(t18:1_16:0+O)	(t18:1)	(16:0+O)			568.4946475	C34 H66 O5 N1	8.594548918	182.0679399	227.4915506	180.1028405	3.152088462	3.386876391	2.7918065	1.03251	0.046155754	0.000235891
NEG	Cer(m47:1+O)+HCOO	Cer(m47:1+O)+HCOO	Cer	(m47:1+O)	(m47:1+O)				764.7137475	C48 H94 O5 N1	18.4679493	176.281295	219.9860662	173.2494927	4.131196817	4.370818306	4.222236642	1.03238	0.045974098	0.00025162
NEG	Cer(m36:4)+HCOO	Cer(m36:4)+HCOO	Cer	(m36:4)	(m36:4)				588.4997325	C37 H66 O4 N1	11.704	173.2683893	199.9122944	164.8152192	33.72634945	35.2782769	31.37393363	1.03373	0.047859417	0.000163749
NEG	CL(59:1)-2H	CL(59:1)-2H	CL	(59:1)	(59:1)				639.431889	C68 H128 O17 P2	9.628	13.01911706	14.05693751	11.89497891	1.596289001	1.692418514	1.565216259	1.03587	0.050842959	5.38011E-05
POS	WE(16:0_15:2)+H	WE(31:2)+H	WE	(16:0_15:2)	(16:0)	(15:2)		0	463.4509565	H59 C31 O2	9.128147605	114.3135097	132.181924	110.8597226	894.1611229	936.4553435	813.7699449	1.0375	0.053111336	3.13333E-05
NEG	Cer(d48:1+O)+HCOO	Cer(d48:1+O)+HCOO	Cer	(d48:1+O)	(d48:1+O)				794.7243125	C49 H96 O6 N1	18.416	168.7172105	179.6179088	157.3368812	1.277145559	1.394093033	1.216183993	1.03741	0.052986182	1.29976E-05
POS	PG(30:6)+NH4	PG(30:6)+NH4	PG	(30:6)	(30:6)			0	700.4184135	C36 H63 O10 N1 P1	3.562	13.44573417	15.63384033	13.06343479	13.80263776	14.08291576	12.64655639	0.728739	-0.456525893	0.588227736
POS	WE(11:0_18:2)+H	WE(29:2)+H	WE	(11:0_18:2)	(11:0)	(18:2)		0	435.4196565	H55 C29 O2	9.451366797	591.9081956	672.3460626	543.4045383	3664.133493	4021.713357	3853.356028	1.03677	0.052095878	7.84898E-06
POS	SiE()+H-H2O	SiE()+H-H2O	SiE	()				0	397.3828765	C29 H49 O0	24.553	13.80816273	17.72021159	12.18319567	3.048522046	3.051160626	2.999365406	1.01931	0.027592881	0.002167758
POS	PI(24:5e)+H	PI(24:5e)+H	PI	(24:5e)	(24:5e)			0	675.3503945	C33 H56 O12 N0 P1	5.258	14.4577414	18.49851838	14.16822803	3.271881533	3.564004315	3.245797294	1.02577	0.036707284	0.000915504
POS	PG(31:0D31)+Na	PG(31:0D31)+Na	PG	(31:0D31)	(31:0D31)			0	762.6779465	C37 H42 O10 N0 P1 D31 Na1	18.355	14.59374232	17.14907314	12.89549863	8.242860577	8.961451155	8.365315189	1.00139	0.002003954	0.007176024
NEG	Cer(t35:1+O)+HCOO	Cer(t35:1+O)+HCOO	Cer	(t35:1+O)	(t35:1+O)				628.5157775	C36 H70 O7 N1	9.169	163.9948595	185.7745257	157.2970427	2.515111051	2.581598619	2.29852527	1.03648	0.051692278	4.18395E-05
NEG	MGDG(42:4e)-H	MGDG(42:4e)-H	MGDG	(42:4e)	(42:4e)				847.6668585	C51 H91 O9	13.378	14.73496465	14.7355864	13.55501719	3.947794735	4.094790637	3.679569299	1.03571	0.050620103	1.44009E-05
NEG	MGDG(34:2)+HCOO	MGDG(34:2)+HCOO	MGDG	(34:2)	(34:2)				799.5577035	C44 H79 O12	10.683	14.90735568	15.90936211	13.52917994	5.532743609	5.678351541	5.234759135	1.03254	0.046197672	0.000187811
NEG	CL(58:2)-2H	CL(58:2)-2H	CL	(58:2)	(58:2)				631.416239	C67 H124 O17 P2	12.15021667	15.07977747	15.92297261	13.64604762	11.63614771	12.23331314	11.81517655	0.983332	-0.024249502	0.012208948
NEG	SQMG(13:5)+HCOO	SQMG(13:5)+HCOO	SQMG	(13:5)	(13:5)				549.1647405	C23 H33 O13 S1	1.344584009	15.08852971	19.22858298	14.63094728	9.581151666	10.25909672	9.142897791	0.991032	-0.012996453	0.011308144
NEG	Cer(t41:2)+HCOO	Cer(t41:2)+HCOO	Cer	(t41:2)	(t41:2)				694.5991125	C42 H80 O6 N1	14.588	154.8080188	169.0596949	140.3100997	3.869891689	4.145294855	3.863959265	1.03604	0.051079704	5.40139E-05
NEG	WE(36:7)-H	WE(36:7)-H	WE	(36:7)	(36:7)				521.4364035	H57 C36 O2	8.65	15.10909906	17.4194116	15.00681997	9.887777687	10.70550933	9.45634725	1.0136	0.01948843	0.002568478
NEG	MGDG(18:2_18:2)+HCOO	MGDG(36:4)+HCOO	MGDG	(18:2_18:2)	(18:2)	(18:2)			823.5577035	C46 H79 O12	9.814235467	15.17677883	17.20510729	14.0578871	5.757451992	6.158804148	4.979121482	1.02776	0.039503409	0.000560268
NEG	MGDG(16:0_14:5)-H	MGDG(30:5)-H	MGDG	(16:0_14:5)	(16:0)	(14:5)			691.4426735	C39 H63 O10	6.244774843	15.49896692	18.96724436	15.1288834	3.486041666	3.724471883	3.333780053	1.02991	0.042518271	0.000447913
NEG	PG(50:1)-H	PG(50:1)-H	PG	(50:1)	(50:1)				971.7685615	C56 H108 O10 N0 P1	20.802	15.54371914	18.78772937	14.3508784	20.89561463	22.57764724	19.87289999	0.958251	-0.061524496	0.033889842
POS	WE(12:0_19:4)+NH4	WE(31:4)+NH4	WE	(12:0_19:4)	(12:0)	(19:4)		0	476.4462055	H58 C31 O2 N1	6.755260633	7.339551893	8.825888896	6.62527988	40.97371827	44.71931437	43.72525145	1.03569	0.050592244	1.04562E-05
NEG	Cer(m48:1+O)+HCOO	Cer(m48:1+O)+HCOO	Cer	(m48:1+O)	(m48:1+O)				778.7293975	C49 H96 O5 N1	19.0863318	150.6893674	169.4103523	146.285692	3.656457994	3.995311034	3.368526896	1.03682	0.052165453	2.81746E-05
NEG	MGDG(28:3e)-H	MGDG(28:3e)-H	MGDG	(28:3e)	(28:3e)				653.4634085	C37 H65 O9	6.694506493	16.17271988	18.79443185	14.69289185	3.844262673	4.029389517	3.513939212	1.03014	0.042840419	0.000455765
NEG	Cer(d37:1+O)+HCOO	Cer(d37:1+O)+HCOO	Cer	(d37:1+O)	(d37:1+O)				640.5521625	C38 H74 O6 N1	11.821	147.1821812	157.4303925	140.4580083	1.571676426	1.65937427	1.558991018	1.03773	0.053431127	7.61186E-06
NEG	CerG2GNAc1(m47:6)-2H	CerG2GNAc1(m47:6)-2H	CerG2GNAc1	(m47:6)	(m47:6)				609.406425	C67 H114 O17 N2	11.227	16.43477363	21.02300833	14.59932163	3.33898349	3.556693788	3.07328918	1.02092	0.02986982	0.0018488
POS	WE(13:0_18:2)+H	WE(31:2)+H	WE	(13:0_18:2)	(13:0)	(18:2)		0	463.4509565	H59 C31 O2	19.86014417	44.23711763	56.08560204	39.81900791	258.3540986	282.3228561	229.5500019	1.03383	0.047998973	0.000194961
NEG	PC(16:0_18:2)+HCOO	PC(34:2)+HCOO	PC	(16:0_18:2)	(16:0)	(18:2)			802.5603605	C43 H81 O10 N1 P1	9.890154678	17.48207255	18.12173193	15.94961763	22.72406739	24.15022748	19.42728513	0.933272	-0.099630482	0.03314001
NEG	Cer(t16:0_16:1)+HCOO	Cer(t32:1)+HCOO	Cer	(t16:0_16:1)	(t16:0)	(16:1)			570.4739125	C33 H64 O6 N1	7.901	146.0408498	182.4472911	144.9998274	1.62981086	1.633591432	1.486156103	1.03269	0.046407241	0.00022211
NEG	Cer(t39:1+O)+HCOO	Cer(t39:1+O)+HCOO	Cer	(t39:1+O)	(t39:1+O)				684.5783775	C40 H78 O7 N1	11.226	142.6571484	179.4030968	133.2909593	1.376727574	1.395090466	1.231609149	1.03061	0.043498496	0.000433607
POS	WE(6:0_24:3)+H	WE(30:3)+H	WE	(6:0_24:3)	(6:0)	(24:3)		0	447.4196565	H55 C30 O2	6.694114482	18.35507444	21.49294968	17.07886825	17.30763276	18.03668522	15.50957572	0.819999	-0.286305945	0.251448718
NEG	Cer(m48:0+O)+HCOO	Cer(m48:0+O)+HCOO	Cer	(m48:0+O)	(m48:0+O)				780.7450475	C49 H98 O5 N1	19.571	134.8923154	172.5675746	118.0749598	2.989645848	3.019992951	2.709690043	1.02606	0.037115097	0.000993889
NEG	MGDG(41:6e)-H	MGDG(41:6e)-H	MGDG	(41:6e)	(41:6e)				829.6199085	C50 H85 O9	16.6884173	18.58020753	19.07670199	16.89154798	2.159951641	2.237194246	1.98010136	1.03652	0.051747954	1.75267E-05
NEG	PA(15:0D7_14:1)-H	PA(29:1D7)-H	PA	(15:0D7_14:1)	(15:0D7)	(14:1)			610.4470705	C32 H53 O8 N0 P1 D7	11.232	18.60221248	20.19636453	16.74754892	4.009341644	4.38259321	4.179130818	1.03392	0.048124561	0.000139256
POS	WE(15:1_18:0)+H	WE(33:1)+H	WE	(15:1_18:0)	(15:1)	(18:0)		0	493.4979065	H65 C33 O2	12.355	6.584089417	6.705186634	6.497782401	27.8658941	30.51793697	25.14459825	1.03414	0.048431508	0.000165051
NEG	Cer(t44:1+O)+HCOO	Cer(t44:1+O)+HCOO	Cer	(t44:1+O)	(t44:1+O)				754.6566275	C45 H88 O7 N1	14.614	132.4372535	170.9271438	118.9138837	11.45015485	11.57766741	10.55948168	1.02501	0.035637985	0.001143349
NEG	PI(37:1e)-H	PI(37:1e)-H	PI	(37:1e)	(37:1e)				863.6018915	C46 H88 O12 N0 P1	14.89	19.24834791	22.41369502	17.8582483	0	0	0	1.03475	0.049282249	0.000123989
POS	PI(6:0_24:2)+NH4	PI(30:2)+NH4	PI	(6:0_24:2)	(6:0)	(24:2)		0	796.4970585	C39 H75 O13 N1 P1	14.33	19.61974474	25.0289692	17.32930818	10.32686953	11.0021433	10.90061135	0.988769	-0.016294582	0.012390771
POS	WE(11:0_21:3)+H	WE(32:3)+H	WE	(11:0_21:3)	(11:0)	(21:3)		0	475.4509565	H59 C32 O2	22.989	19.73321716	22.36992002	18.55183524	4.409528628	4.477751228	4.053019187	1.03396	0.048180374	0.000151091
NEG	Cer(t45:0)+HCOO	Cer(t45:0)+HCOO	Cer	(t45:0)	(t45:0)				754.6930125	C46 H92 O6 N1	17.101	128.9789206	164.0486943	114.1381466	1.900890248	2.022668604	1.770551771	1.02727	0.038815419	0.000828241
POS	PE(35:4D7)+Na	PE(35:4D7)+Na	PE	(35:4D7)	(35:4D7)			0	755.5327175	C40 H65 O8 N1 P1 D7 Na1	4.062	20.09004279	24.23849908	19.67143654	3.565386767	3.919132575	3.790476569	1.03206	0.045526846	0.000273988
NEG	MGDG(27:2)-H	MGDG(27:2)-H	MGDG	(27:2)	(27:2)				655.4426735	C36 H63 O10	5.964378917	20.11223544	20.65749789	18.19277206	4.600252411	4.938244113	4.44257547	1.03525	0.049979203	3.92679E-05
POS	TG(16:0e_11:3_16:0)+H	TG(43:3e)+H	TG	(16:0e_11:3_16:0)	(16:0e)	(11:3)	(16:0)	0	717.6391515	C46 H85 O5	11.087	0	0	0	3836.063861	4125.401654	3644.599476	1.03853	0.054542892	1.01286E-05
NEG	PA(36:7)-H	PA(36:7)-H	PA	(36:7)	(36:7)				689.4187815	C39 H62 O8 N0 P1	2.738	20.25557008	25.46847072	17.87946061	19.28536883	20.96911015	19.59787081	0.720573	-0.4727835	0.615577986
POS	StE(25:1)+H	StE(25:1)+H	StE	(25:1)	(25:1)			0	775.7326565	C54 H95 O2	21.7	20.61724762	22.95758839	19.17111791	5.392582854	5.478534112	4.97377834	1.03387	0.048054791	0.000149657
POS	PC(20:1e_24:1)+H	PC(44:2e)+H	PC	(20:1e_24:1)	(20:1e)	(24:1)		0	884.7466685	C52 H103 O7 N1 P1	18.112	20.79392141	25.86003769	20.76170552	10.07034106	10.97539855	9.670044945	1.01736	0.024830277	0.002145139
NEG	Cer(t20:0_26:1)-H	Cer(t46:1)-H	Cer	(t20:0_26:1)	(t20:0)	(26:1)			720.6875325	C46 H90 O4 N1	17.17982865	125.4388327	142.5259752	122.2126337	1.437427432	1.508855597	1.32063089	1.03664	0.051914968	3.40347E-05
POS	WE(22:4_25:1)+H	WE(47:5)+H	WE	(22:4_25:1)	(22:4)	(25:1)		0	681.6544065	H85 C47 O2	5.851	21.32499239	23.92437486	20.369316	7.921382122	8.059270825	6.918291086	1.03189	0.045289187	0.000221519
POS	WE(30:0_18:2)+H	WE(48:2)+H	WE	(30:0_18:2)	(30:0)	(18:2)		0	701.7170065	H93 C48 O2	23.971	21.42139551	21.96328469	19.68714724	8.894051056	9.45087471	7.859665499	1.03067	0.043582484	0.000121022
POS	PG(15:0_10:2)+NH4	PG(25:2)+NH4	PG	(15:0_10:2)	(15:0)	(10:2)		0	638.4027635	C31 H61 O10 N1 P1	4.034946762	21.536807	21.65468104	20.94412918	33.72398757	36.35696407	31.30327558	1.02255	0.032171389	0.001092534
NEG	Cer(t18:0_22:1)-H	Cer(t40:1)-H	Cer	(t18:0_22:1)	(t18:0)	(22:1)			636.5936325	C40 H78 O4 N1	13.49656258	120.8133971	142.7417499	109.4494124	2.181121921	2.346082919	1.95726061	1.03301	0.04685422	0.00023537
POS	WE(11:0_19:3)+H	WE(30:3)+H	WE	(11:0_19:3)	(11:0)	(19:3)		0	447.4196565	H55 C30 O2	22.973	21.69819281	25.44260417	20.59074308	4.079573076	4.130960855	3.512611236	1.03271	0.046435181	0.000228104
NEG	Cer(d42:2)+HCOO	Cer(d42:2)+HCOO	Cer	(d42:2)	(d42:2)				692.6198475	C43 H82 O5 N1	13.942	120.2166083	129.6996538	112.2468788	2.872387317	3.027108141	2.958221083	1.03717	0.052652382	1.99564E-05
POS	TG(12:1e_16:1_16:1)+H	TG(44:3e)+H	TG	(12:1e_16:1_16:1)	(12:1e)	(16:1)	(16:1)	0	731.6548015	C47 H87 O5	11.318	0	0	0	4985.761644	5298.390773	5051.918499	1.03847	0.054459539	7.17588E-07
POS	WE(30:6_26:3)+H	WE(56:9)+H	WE	(30:6_26:3)	(30:6)	(26:3)		0	799.7326565	H95 C56 O2	24.14190613	22.05457269	24.14430595	21.93680547	11.69843838	12.76036195	11.58766726	1.03086	0.043848415	0.0001887
POS	PE(31:0D7)+H	PE(31:0D7)+H	PE	(31:0D7)	(31:0D7)			0	685.5507725	C36 H66 O8 N1 P1 D7	17.038	22.16450909	23.79551132	19.94739132	5.492199757	5.796229148	5.334104363	1.03388	0.048068745	0.000127185
POS	WE(16:1_15:2)+H	WE(31:3)+H	WE	(16:1_15:2)	(16:1)	(15:2)		0	461.4353065	H57 C31 O2	7.973	22.19250848	27.19223298	21.10135546	76.24927195	82.39281658	69.93497402	1.03382	0.047985018	0.000202477
NEG	MGDG(43:6e)-H	MGDG(43:6e)-H	MGDG	(43:6e)	(43:6e)				857.6512085	C52 H89 O9	17.95139722	22.38439155	27.4987649	21.61528781	3.088213582	3.145645781	2.809952508	1.03117	0.044282197	0.000354715
NEG	PA(39:2e)-H	PA(39:2e)-H	PA	(39:2e)	(39:2e)				727.5647165	C42 H80 O7 N0 P1	11.21657558	22.39070111	27.96563009	20.69286719	14.03103959	14.85401608	13.58277262	0.989288	-0.015537518	0.01288717
POS	WE(4:0_23:4)+H	WE(27:4)+H	WE	(4:0_23:4)	(4:0)	(23:4)		0	403.3570565	H47 C27 O2	5.78	22.88120905	26.5703842	21.98143851	5.899465171	6.19058095	5.430424099	1.03257	0.046239588	0.000225266
POS	WE(2:0_20:2)+NH4	WE(22:2)+NH4	WE	(2:0_20:2)	(2:0)	(20:2)		0	354.3366555	H44 C22 O2 N1	3.799393548	23.40057653	27.13089731	20.91502688	14.81682578	15.64520117	12.81129483	0.994146	-0.008470354	0.009219743
POS	SiE(25:0)+NH4	SiE(25:0)+NH4	SiE	(25:0)	(25:0)			0	796.7905055	C54 H102 O2 N1	18.585	23.52766665	28.86204541	21.85181262	3.705216797	3.869764578	3.561936192	1.02924	0.041579432	0.000574444
POS	TG(16:1e_12:2_17:1)+H	TG(45:4e)+H	TG	(16:1e_12:2_17:1)	(16:1e)	(12:2)	(17:1)	0	743.6548015	C48 H87 O5	13.602	28.0719215	31.49497076	26.30226397	9332.031952	10164.01809	9196.785035	1.03854	0.054556784	6.02837E-06
POS	PE(35:0D7)+H	PE(35:0D7)+H	PE	(35:0D7)	(35:0D7)			0	741.6133725	C40 H74 O8 N1 P1 D7	15.469	23.84017229	27.07924463	23.20679809	11.47507273	11.59175931	11.38020001	1.03091	0.043918389	0.000386203
POS	WE(4:0_13:0)+H	WE(17:0)+H	WE	(4:0_13:0)	(4:0)	(13:0)		0	271.2631565	H35 C17 O2	10.266	23.88217602	29.32074939	22.96518696	39.44174037	41.824523	38.05292279	1.01368	0.019602292	0.003169234
POS	WE(10:0_22:6)+H	WE(32:6)+H	WE	(10:0_22:6)	(10:0)	(22:6)		0	469.4040065	H53 C32 O2	8.335	24.15709099	25.89614239	23.26252036	4.672301287	5.065665833	4.885917098	1.03719	0.052680202	1.51154E-05
POS	WE(28:0_17:2)+H	WE(45:2)+H	WE	(28:0_17:2)	(28:0)	(17:2)		0	659.6700565	H87 C45 O2	20.128	24.44187458	25.13024693	22.73052769	18.29071733	18.62408951	15.55689017	0.98615	-0.020120988	0.005384739
POS	PG(14:0)+H	PG(14:0)+H	PG	(14:0)	(14:0)			0	471.2353645	C20 H40 O10 N0 P1	2.673	24.47311106	27.80411171	22.34511282	37.89260524	41.17843069	40.52937546	1.01396	0.02000074	0.001338885
POS	PG(34:1D9)+H	PG(34:1D9)+H	PG	(34:1D9)	(34:1D9)			0	758.5892075	C40 H69 O10 N0 P1 D9	10.605	24.49868452	25.3190056	22.65791163	29.36146908	29.66088802	26.86901742	0.964201	-0.052594169	0.019494265
POS	PI(38:5e)+Na	PI(38:5e)+Na	PI	(38:5e)	(38:5e)			0	893.5514395	C47 H83 O12 N0 P1 Na1	13.24780734	24.60562777	30.9682391	21.60554425	85.31327051	87.33373265	83.7136508	1.035	0.049630768	3.52426E-05
POS	WE(14:0_18:1)+NH4	WE(32:1)+NH4	WE	(14:0_18:1)	(14:0)	(18:1)		0	496.5088055	H66 C32 O2 N1	15.11134728	24.88820552	30.72039418	23.25907919	25.83729109	27.61367612	23.21520975	0.714443	-0.485109181	0.791789072
POS	StE()+H-H2O	StE()+H-H2O	StE	()				0	395.3672265	C29 H47 O0	22.193	25.47273705	26.98223811	23.60420242	3.180097811	3.304255592	2.876758979	1.03663	0.051901051	2.28364E-05
NEG	PI(35:1e)-H	PI(35:1e)-H	PI	(35:1e)	(35:1e)				835.5705915	C44 H84 O12 N0 P1	13.688	25.52583967	25.82415422	25.51470603	1.132171872	1.17929678	1.166137465	1.03799	0.053792545	1.83563E-09
POS	PG(32:5)+NH4	PG(32:5)+NH4	PG	(32:5)	(32:5)			0	730.4653635	C38 H69 O10 N1 P1	3.587784795	25.73328536	27.27787634	25.24954077	21.67114487	23.1514043	20.97022694	0.981288	-0.027251477	0.009423548
POS	WE(11:0_19:3)+H	WE(30:3)+H	WE	(11:0_19:3)	(11:0)	(19:3)		0	447.4196565	H55 C30 O2	16.131	25.78956842	27.1164656	24.53095672	4.336154271	4.619992109	3.832629482	1.03678	0.052109793	1.02699E-05
POS	WE(28:0_18:2)+H	WE(46:2)+H	WE	(28:0_18:2)	(28:0)	(18:2)		0	673.6857065	H89 C46 O2	23.96297525	25.83299452	33.58196508	23.55233427	10.71611112	11.24275367	10.80405496	1.00716	0.010292892	0.005309451
POS	PG(27:1)+NH4	PG(27:1)+NH4	PG	(27:1)	(27:1)			0	668.4497135	C33 H67 O10 N1 P1	3.916	25.84960592	26.32918842	25.54481279	32.36562326	33.495906	27.48203888	0.889193	-0.169431504	0.048801583
NEG	PC(18:1D7_15:0)+HCOO	PC(33:1D7)+HCOO	PC	(18:1D7_15:0)	(18:1D7)	(15:0)			797.6042995	C42 H74 O10 N1 P1 D7	10.86168236	26.17227128	32.79978589	23.49518911	35.13729263	37.3287289	30.21446748	0.88159	-0.181820236	0.124502695
POS	WE(11:0_18:2)+H	WE(29:2)+H	WE	(11:0_18:2)	(11:0)	(18:2)		0	435.4196565	H55 C29 O2	10.733	26.19993932	28.52405316	23.63190652	36.66182501	36.79719447	30.29393648	0.942572	-0.08532527	0.030062677
POS	PG(34:1D31)+Na	PG(34:1D31)+Na	PG	(34:1D31)	(34:1D31)			0	802.7092465	C40 H46 O10 N0 P1 D31 Na1	18.906	26.29658071	28.49551724	25.1968478	5.457009233	5.538603544	5.423562129	1.03692	0.052304592	2.60152E-05
NEG	Cer(d48:1+O)+HCOO	Cer(d48:1+O)+HCOO	Cer	(d48:1+O)	(d48:1+O)				794.7243125	C49 H96 O6 N1	16.946	114.7166477	139.7188168	105.5611413	3.509343368	3.853203725	3.801391151	1.03174	0.045079455	0.000338878
NEG	Cer(d43:1+O)+HCOO	Cer(d43:1+O)+HCOO	Cer	(d43:1+O)	(d43:1+O)				724.6460625	C44 H86 O6 N1	13.699	103.5445485	129.2267807	97.81371046	2.232802266	2.370773868	2.117223717	1.0313	0.044464067	0.000364811
NEG	MGDG(45:0)+HCOO	MGDG(45:0)+HCOO	MGDG	(45:0)	(45:0)				957.7611535	C55 H105 O12	20.812	26.71722549	28.43384092	25.48811868	18.15649994	19.0109312	18.08252774	1.02631	0.037466567	0.000727186
NEG	PI(16:0_18:2)-H	PI(34:2)-H	PI	(16:0_18:2)	(16:0)	(18:2)			833.5185565	C43 H78 O13 N0 P1	8.749	26.88064445	32.21392188	25.7373817	53.80811212	55.41856542	47.55630136	1.02142	0.030576213	0.001539915
NEG	CL(76:4)-2H	CL(76:4)-2H	CL	(76:4)	(76:4)				755.541439	C85 H156 O17 P2	10.813	27.01016967	34.81756112	25.99440246	4.322612751	4.562714712	3.967417826	1.02645	0.037663353	0.000862597
POS	PI(36:4)+NH4	PI(36:4)+NH4	PI	(36:4)	(36:4)			0	876.5596585	C45 H83 O13 N1 P1	3.725	27.16708461	34.91163627	23.85325672	23.221909	25.28570797	22.84096433	0.835637	-0.259051722	0.221895577
POS	PE(54:7)+Na	PE(54:7)+Na	PE	(54:7)	(54:7)			0	1008.739178	C59 H104 O8 N1 P1 Na1	4.793	27.30769765	33.72509224	26.62209332	3.423347984	3.465413791	3.212641328	1.03135	0.04453401	0.000335289
NEG	OAHFA(16:0_28:0)-H	OAHFA(44:0)-H	OAHFA	(16:0_28:0)	(16:0)	(28:0)			677.6453335	C44 H85 O4	20.435	27.6832708	32.18809839	25.01409043	100.3084107	104.6336014	87.33416761	1.03255	0.046211644	0.00024805
POS	Co(Q9)+H	Co(Q9)+H	Co	(Q9)	(Q9)			0	795.6285865	C54 H83 O4	15.55736152	27.73398121	30.28839905	25.24149358	4.928548949	5.150999343	4.66391265	1.03476	0.049296191	9.8495E-05
POS	StE(25:0)+NH4	StE(25:0)+NH4	StE	(25:0)	(25:0)			0	794.7748555	C54 H100 O2 N1	24.10785722	27.82974103	33.77360925	25.49489646	12.51359851	12.85641349	12.24461059	1.01728	0.024716827	0.00261684
POS	TG(16:0e_11:2_16:0)+H	TG(43:2e)+H	TG	(16:0e_11:2_16:0)	(16:0e)	(11:2)	(16:0)	0	719.6548015	C46 H87 O5	14.00901682	15.65302472	18.0713327	15.20386355	4952.537522	5314.031135	4367.309585	1.0366	0.051859299	6.08569E-05
POS	WE(16:1_12:0)+H	WE(28:1)+H	WE	(16:1_12:0)	(16:1)	(12:0)		0	423.4196565	H55 C28 O2	6.68	28.54778566	28.93580177	28.19861842	18.39033853	19.08726703	15.59733008	1.0135	0.019346089	0.0005629
POS	PA(17:1_12:4)+NH4	PA(29:5)+NH4	PA	(17:1_12:4)	(17:1)	(12:4)		0	614.3816335	C32 H57 O8 N1 P1	2.353	28.71337898	30.23136615	27.25771304	53.17423118	58.10374947	54.29658404	1.03377	0.047915241	0.000104484
POS	TG(12:0e_16:0_18:4)+H	TG(46:4e)+H	TG	(12:0e_16:0_18:4)	(12:0e)	(16:0)	(18:4)	0	757.6704515	C49 H89 O5	16.761	86.60194705	97.38757262	76.9085837	15417.44147	16022.78745	13658.16199	1.03747	0.053069619	2.99695E-05
NEG	OAHFA(14:0_29:0)-H	OAHFA(43:0)-H	OAHFA	(14:0_29:0)	(14:0)	(29:0)			663.6296835	C43 H83 O4	19.827	28.83800911	33.43686665	26.88496286	100.6630543	108.2032687	92.98771976	1.03522	0.049937395	0.000122561
POS	CerG2GNAc1(t34:3)+NH4	CerG2GNAc1(t34:3)+NH4	CerG2GNAc1	(t34:3)	(t34:3)			0	1094.694558	C54 H100 O19 N3	14.575	28.8870303	36.56645631	27.19267837	6.288818135	6.558020972	5.371000165	1.02534	0.036102383	0.001033497
POS	PG(20:2_12:3)+NH4	PG(32:5)+NH4	PG	(20:2_12:3)	(20:2)	(12:3)		0	730.4653635	C38 H69 O10 N1 P1	2.713	30.3389186	31.86965361	29.40658403	35.20862268	36.83143986	34.23783524	0.995261	-0.006853183	0.009405539
POS	PA(22:2)+NH4	PA(22:2)+NH4	PA	(22:2)	(22:2)			0	522.3190335	C25 H49 O8 N1 P1	3.432	30.35289541	37.5698373	29.6196058	64.11178328	69.67515359	67.02690996	1.02741	0.039012021	0.000330401
POS	WE(30:6_24:3)+H	WE(54:9)+H	WE	(30:6_24:3)	(30:6)	(24:3)		0	771.7013565	H91 C54 O2	23.607	30.42421644	33.37843775	28.01401885	19.66909486	20.06824925	17.91370713	1.01509	0.021607645	0.002507504
POS	PG(18:3_12:3)+NH4	PG(30:6)+NH4	PG	(18:3_12:3)	(18:3)	(12:3)		0	700.4184135	C36 H63 O10 N1 P1	2.816672512	30.7720723	31.40944418	29.34646083	53.32057005	58.03234326	51.19822194	1.03093	0.043946377	0.000359056
NEG	Cer(m47:3)+HCOO	Cer(m47:3)+HCOO	Cer	(m47:3)	(m47:3)				744.6875325	C48 H90 O4 N1	15.991	101.6848463	105.4851822	95.23465875	1.789649721	1.881022236	1.820324347	1.03775	0.053458932	4.98084E-06
POS	PE(28:0D3)+Na	PE(28:0D3)+Na	PE	(28:0D3)	(28:0D3)			0	661.4606595	C33 H63 O8 N1 P1 D3 Na1	5.249594802	31.87931565	39.73196196	28.40538514	9.342373139	9.684782037	9.529893503	1.01976	0.028229655	0.002070886
POS	WE(29:0_19:2)+H	WE(48:2)+H	WE	(29:0_19:2)	(29:0)	(19:2)		0	701.7170065	H93 C48 O2	21.63767963	32.34886136	36.03930555	32.27341161	13.05938084	14.1162522	13.37981349	1.03408	0.048347802	9.77993E-05
POS	SiE()+H-H2O	SiE()+H-H2O	SiE	()				0	397.3828765	C29 H49 O0	16.062	32.6874398	36.22207468	31.69415218	8.972451244	8.99064214	7.439259568	1.03456	0.049017318	6.88111E-05
NEG	Cer(m46:0+O)+HCOO	Cer(m46:0+O)+HCOO	Cer	(m46:0+O)	(m46:0+O)				752.7137475	C47 H94 O5 N1	17.202	100.9326734	101.8025299	93.65678535	1.304454676	1.339833542	1.172209451	1.03764	0.053306	2.93873E-06
POS	PG(31:4)+NH4	PG(31:4)+NH4	PG	(31:4)	(31:4)			0	718.4653635	C37 H69 O10 N1 P1	8.857	32.97374456	40.56836871	30.90278518	5.689736404	5.706837035	5.376378117	1.02922	0.041551397	0.000575317
POS	PE(38:5e)+H	PE(38:5e)+H	PE	(38:5e)	(38:5e)			0	752.5588685	C43 H79 O7 N1 P1	3.929	33.33092183	38.9323006	32.76422702	8.621706347	8.766312672	8.365305728	1.03337	0.047356906	0.000179339
POS	PE(16:1e_10:4)+H	PE(26:5e)+H	PE	(16:1e_10:4)	(16:1e)	(10:4)		0	584.3710685	C31 H55 O7 N1 P1	3.496	33.35445245	37.23569939	29.69109751	21.40603342	23.29464099	22.83766973	0.995128	-0.007045988	0.008351533
POS	TG(18:3e_16:0_18:0)+H	TG(52:3e)+H	TG	(18:3e_16:0_18:0)	(18:3e)	(16:0)	(18:0)	0	843.7800015	C55 H103 O5	19.589	23.66934738	27.168786	21.24638614	3680.221793	3975.353748	3239.315845	1.03628	0.051413868	7.24014E-05
POS	PE(34:2D3)+H	PE(34:2D3)+H	PE	(34:2D3)	(34:2D3)			0	719.5413145	C39 H72 O8 N1 P1 D3	11.953	34.28322973	43.12430369	30.35654008	17.749759	17.97948429	17.61392969	0.99799	-0.002902735	0.008631523
POS	StE()+H-H2O	StE()+H-H2O	StE	()				0	395.3672265	C29 H47 O0	20.46	34.32008396	38.17066336	33.46009392	8.396434373	8.47589746	8.057590762	1.03601	0.051037929	4.94442E-05
NEG	DGDG(20:4_20:4)-H	DGDG(40:8)-H	DGDG	(20:4_20:4)	(20:4)	(20:4)			987.6050485	C55 H87 O15	2.939	34.5286161	43.15005707	33.74349839	2.056123681	2.122706972	1.856067573	1.03163	0.044925633	0.000309877
NEG	Cer(t33:1)+HCOO	Cer(t33:1)+HCOO	Cer	(t33:1)	(t33:1)				584.4895625	C34 H66 O6 N1	8.514	94.05031145	106.0557212	87.33756508	1.428531261	1.560432812	1.52150223	1.03589	0.050870813	6.66473E-05
NEG	Cer(d47:1+O)+HCOO	Cer(d47:1+O)+HCOO	Cer	(d47:1+O)	(d47:1+O)				780.7086625	C48 H94 O6 N1	16.356	89.52726276	99.20502274	80.03456455	2.368075393	2.371183343	2.295806295	1.03513	0.049811964	9.45935E-05
POS	DGDG(18:3_18:3)+Na	DGDG(36:6)+Na	DGDG	(18:3_18:3)	(18:3)	(18:3)		0	959.5702465	C51 H84 O15 Na1	7.556809885	34.96852611	38.62732941	34.3713549	64.37651871	66.89103284	66.01330963	1.03363	0.047719848	4.01509E-05
POS	TG(25:0_18:2_18:2)+H	TG(61:4)+H	TG	(25:0_18:2_18:2)	(25:0)	(18:2)	(18:2)	0	981.8844665	C64 H117 O6	20.945	142.0391321	172.8815842	136.5678821	12304.75095	12504.25942	10742.05447	1.03718	0.052666292	3.04154E-05
POS	WE(25:5_17:4)+H	WE(42:9)+H	WE	(25:5_17:4)	(25:5)	(17:4)		0	603.5135565	H67 C42 O2	8.673	35.92695095	43.08151945	33.62981428	18.72654039	19.78367125	19.42039317	1.01478	0.021166991	0.003115092
NEG	MGDG(44:4e)+HCOO	MGDG(44:4e)+HCOO	MGDG	(44:4e)	(44:4e)				921.7036385	C54 H97 O11	13.41450373	35.93192968	39.32254203	33.04627526	11.3418871	12.22255826	11.15492089	1.03299	0.046826288	0.000184436
POS	CerP(d24:1_16:0)+NH4	CerP(d40:1)+NH4	CerP	(d24:1_16:0)	(d24:1)	(16:0)		0	719.6061525	C40 H84 O6 N2 P1	16.48	36.12133046	44.39039873	34.17662996	24.48553426	26.14175593	21.14182323	0.983396	-0.024155608	0.014427765
POS	PE(32:2D5)+H	PE(32:2D5)+H	PE	(32:2D5)	(32:2D5)			0	693.5225685	C37 H66 O8 N1 P1 D5	14.324	36.15582656	46.10535075	33.30140484	10.6159331	11.19785813	9.399086008	1.01996	0.028512575	0.00199439
POS	TG(18:0_12:2_17:1)+H	TG(47:3)+H	TG	(18:0_12:2_17:1)	(18:0)	(12:2)	(17:1)	0	787.6810165	C50 H91 O6	14.334	139.7443263	159.540337	136.7560322	9348.070233	10267.78892	9209.057719	1.03837	0.054320608	9.04382E-06
POS	WE(17:1_15:2)+H	WE(32:3)+H	WE	(17:1_15:2)	(17:1)	(15:2)		0	475.4509565	H59 C32 O2	17.415	36.54299338	46.10361662	32.01422999	5.920276111	6.130578824	5.28882582	1.02306	0.032890758	0.001459526
NEG	MGMG(17:0)+HCOO	MGMG(17:0)+HCOO	MGMG	(17:0)	(17:0)				551.3436885	C27 H51 O11	6.718714563	37.73604365	38.18152482	37.58904944	5.598313124	5.715023826	5.521534469	1.0379	0.053667449	6.77271E-09
POS	MGDG(20:0)+Na	MGDG(20:0)+Na	MGDG	(20:0)	(20:0)			0	585.3609215	C29 H54 O10 Na1	3.668	38.87445623	40.1773162	35.8549129	9.690881877	10.41709013	9.248791113	1.0357	0.050606174	2.75412E-05
NEG	Cer(t44:0+O)+HCOO	Cer(t44:0+O)+HCOO	Cer	(t44:0+O)	(t44:0+O)				756.6722775	C45 H90 O7 N1	14.353	81.43206283	95.37560852	79.60384428	2.077688175	2.165823512	2.033480002	1.03552	0.050355418	7.46204E-05
NEG	Cer(t43:0+O)+HCOO	Cer(t43:0+O)+HCOO	Cer	(t43:0+O)	(t43:0+O)				742.6566275	C44 H88 O7 N1	14.279	81.01697	95.73299623	78.77916144	0.179408306	0.194889578	0.181834012	1.03524	0.049965267	8.95992E-05
NEG	Cer(d27:1)-H	Cer(d27:1)-H	Cer	(d27:1)	(d27:1)				438.3952675	C27 H52 O3 N1	9.477351792	80.69815244	86.18041407	75.05177139	9.121297871	9.784862833	9.200997521	1.03681	0.052151538	2.4642E-05
POS	TG(20:0e_11:4_14:1)+H	TG(45:5e)+H	TG	(20:0e_11:4_14:1)	(20:0e)	(11:4)	(14:1)	0	741.6391515	C48 H85 O5	13.923	453.9534692	548.7476635	429.5216239	24563.236	25039.11808	25009.36928	1.0378	0.053528441	1.05969E-08
NEG	MGDG(50:14e)+HCOO	MGDG(50:14e)+HCOO	MGDG	(50:14e)	(50:14e)				985.6410385	C60 H89 O11	11.46	42.29201389	54.49912244	42.27817622	14.18177109	14.74766479	13.5513967	1.02201	0.031409313	0.00140239
NEG	Cer(m45:1+O)+HCOO	Cer(m45:1+O)+HCOO	Cer	(m45:1+O)	(m45:1+O)				736.6824475	C46 H90 O5 N1	16.91570722	73.25884348	81.95913667	70.32367135	1.73260204	1.874382434	1.638652994	1.0368	0.052137623	3.03047E-05
NEG	Cer(t37:4)-H	Cer(t37:4)-H	Cer	(t37:4)	(t37:4)				588.4997325	C37 H66 O4 N1	8.17	72.49939676	85.85887694	66.75245224	2.663069807	2.705019325	2.355962254	1.03329	0.047245213	0.00021464
NEG	WE(27:2)-H	WE(27:2)-H	WE	(27:2)	(27:2)				405.3738035	H49 C27 O2	9.64198621	43.15311631	52.46859658	42.00858622	11.94946451	12.53833812	11.231732	1.02915	0.041453272	0.00052262
POS	PA(30:6)+NH4	PA(30:6)+NH4	PA	(30:6)	(30:6)			0	626.3816335	C33 H57 O8 N1 P1	4.549	43.34971626	51.90657043	42.34838151	69.87495617	76.21965655	61.1409131	0.986135	-0.020142933	0.012037215
NEG	MGDG(46:4e)+HCOO	MGDG(46:4e)+HCOO	MGDG	(46:4e)	(46:4e)				949.7349385	C56 H101 O11	14.58280861	43.39055954	51.48398366	40.2102856	12.43929101	12.74661762	10.60570324	1.02821	0.040134948	0.000639197
POS	PE(33:1D3)+H	PE(33:1D3)+H	PE	(33:1D3)	(33:1D3)			0	707.5413145	C38 H72 O8 N1 P1 D3	18.034	43.44857551	43.73717134	39.64627793	11.56641556	11.73098428	10.73205343	1.03562	0.050494732	2.17411E-05
NEG	SQMG(28:1)+HCOO	SQMG(28:1)+HCOO	SQMG	(28:1)	(28:1)				767.4620905	C38 H71 O13 S1	9.751	43.69506579	45.234546	40.8995281	6.214880211	6.543915701	6.189867752	1.03733	0.052874924	8.40141E-06
POS	PE(42:0e)+H	PE(42:0e)+H	PE	(42:0e)	(42:0e)			0	818.6997185	C47 H97 O7 N1 P1	14.216	43.71500026	53.92925546	39.92633698	10.69427021	10.90583634	9.297802356	1.02527	0.036003887	0.001078529
POS	TG(14:0e_14:1_16:0)+NH4	TG(44:1e)+NH4	TG	(14:0e_14:1_16:0)	(14:0e)	(14:1)	(16:0)	0	752.7126505	C47 H94 O5 N1	17.519	195.7111995	248.8336476	193.3941759	9417.640096	10214.6747	8808.62129	1.03801	0.053820342	2.21417E-05
POS	TG(12:1e_18:0_18:3)+H	TG(48:4e)+H	TG	(12:1e_18:0_18:3)	(12:1e)	(18:0)	(18:3)	0	785.7017515	C51 H93 O5	15.764	139.2393417	173.7566758	135.7674923	6439.226942	6831.687939	6533.303951	1.03839	0.054348395	6.90972E-07
POS	PE(10:0e_24:0)+H	PE(34:0e)+H	PE	(10:0e_24:0)	(10:0e)	(24:0)		0	706.5745185	C39 H81 O7 N1 P1	12.87453734	45.00612589	45.12264888	44.73328761	17.29615205	17.90733655	16.24839837	1.03598	0.050996152	6.15953E-07
NEG	CL(60:4)-2H	CL(60:4)-2H	CL	(60:4)	(60:4)				643.416239	C69 H124 O17 P2	7.1935105	46.60883894	48.50249444	44.8829811	10.23137025	10.59747841	8.50449403	1.03627	0.051399946	7.32547E-06
POS	PE(44:5e)+H	PE(44:5e)+H	PE	(44:5e)	(44:5e)			0	836.6527685	C49 H91 O7 N1 P1	16.226	47.24641214	50.04711194	46.75728236	8.248189701	8.959674464	7.91591322	1.03734	0.052888831	3.17038E-06
NEG	CL(68:4)-H	CL(68:4)-H	CL	(68:4)	(68:4)				1399.964955	C77 H141 O17 P2	8.93968792	47.86853959	55.69783976	43.60180675	5.720237151	5.934512788	5.533449011	1.03266	0.04636533	0.000256981
POS	SiE()+H-H2O	SiE()+H-H2O	SiE	()				0	397.3828765	C29 H49 O0	21.35139008	47.95710521	49.45997461	47.62600737	14.92798372	15.94995629	13.62135778	1.03587	0.050842959	2.82532E-06
POS	PE(42:3e)+H	PE(42:3e)+H	PE	(42:3e)	(42:3e)			0	812.6527685	C47 H91 O7 N1 P1	15.56383831	48.48331356	50.53276918	45.11769115	10.39594654	10.50591078	8.799491064	1.03595	0.050954373	2.18722E-05
POS	WE(12:0_19:3)+NH4	WE(31:3)+NH4	WE	(12:0_19:3)	(12:0)	(19:3)		0	478.4618555	H60 C31 O2 N1	5.687	49.01935309	49.60865413	48.31853892	25.71348948	28.18893856	24.28472613	1.02967	0.042182041	4.42555E-05
NEG	CL(55:5)-2H	CL(55:5)-2H	CL	(55:5)	(55:5)				607.369289	C64 H112 O17 P2	3.680371712	49.2515266	61.72431584	48.48492361	6.928593544	7.573231915	7.199697743	1.03009	0.042770393	0.000433659
POS	SiE()+H-H2O	SiE()+H-H2O	SiE	()				0	397.3828765	C29 H49 O0	24.1	49.52343014	53.51598437	44.67542389	8.453214398	8.603309818	8.594494366	1.03508	0.049742276	9.11007E-05
POS	TG(12:1e_16:0_20:0)+NH4	TG(48:1e)+NH4	TG	(12:1e_16:0_20:0)	(12:1e)	(16:0)	(20:0)	0	808.7752505	C51 H102 O5 N1	18.422	225.9936213	277.0646301	219.079792	10384.17527	10664.86171	9918.000354	1.0388	0.054917919	1.32142E-06
NEG	OAHFA(43:4)-H	OAHFA(43:4)-H	OAHFA	(43:4)	(43:4)				655.5670835	C43 H75 O4	20.471	49.87399286	61.95971001	45.99498665	3.010959744	3.145131594	2.51719381	1.03	0.042644337	0.00049479
NEG	MGDG(39:2e)-H	MGDG(39:2e)-H	MGDG	(39:2e)	(39:2e)				809.6512085	C48 H89 O9	16.77806035	50.39340972	54.08792928	45.68552399	7.235514453	7.709996779	6.173093772	1.0351	0.049770152	6.41774E-05
NEG	Cer(d42:2+O)+HCOO	Cer(d42:2+O)+HCOO	Cer	(d42:2+O)	(d42:2+O)				708.6147625	C43 H82 O6 N1	13.421	70.16938128	90.13902667	66.38940017	1.492550189	1.514968678	1.319317269	1.02936	0.041747627	0.000549106
POS	TG(12:0_17:1_18:2)+H	TG(47:3)+H	TG	(12:0_17:1_18:2)	(12:0)	(17:1)	(18:2)	0	787.6810165	C50 H91 O6	13.837	146.346306	166.0537697	139.3059762	5844.67144	5971.39482	5894.401861	1.03811	0.053959322	1.10883E-08
NEG	MGDG(45:2e)-H	MGDG(45:2e)-H	MGDG	(45:2e)	(45:2e)				893.7451085	C54 H101 O9	20.28954768	51.75818509	64.82658181	47.36395962	11.81714107	11.95100041	10.15757098	1.02451	0.034934066	0.001196734
NEG	OAHFA(53:2)-H	OAHFA(53:2)-H	OAHFA	(53:2)	(53:2)				799.7548835	C53 H99 O4	22.11	51.78837345	58.08864714	51.13368755	63.92134706	64.07635725	58.89634862	0.946611	-0.079156408	0.03667981
POS	WE(12:0_15:2)+NH4	WE(27:2)+NH4	WE	(12:0_15:2)	(12:0)	(15:2)		0	424.4149055	H54 C27 O2 N1	5.701	52.29293754	58.2890858	50.11223733	2.47298457	2.619705222	2.588417304	1.03682	0.052165453	3.1205E-05
POS	PE(36:1D7)+H	PE(36:1D7)+H	PE	(36:1D7)	(36:1D7)			0	753.6133725	C41 H74 O8 N1 P1 D7	13.14	53.57086564	61.91674958	52.2881205	24.73390827	25.73022023	21.10933743	1.02599	0.03701667	0.000649568
POS	WE(23:2_14:1)+NH4	WE(37:3)+NH4	WE	(23:2_14:1)	(23:2)	(14:1)		0	562.5557555	H72 C37 O2 N1	12.353	54.01924546	64.83839653	50.45198877	22.52626637	23.76742434	22.24060508	1.02258	0.032213715	0.00151479
POS	LPE(10:0)+Na	LPE(10:0)+Na	LPE	(10:0)	(10:0)			0	392.1808635	C15 H32 O7 N1 P1 Na1	2.191	54.34316857	56.92638609	50.31227414	14.37180341	15.39895929	13.03409046	1.03501	0.049644707	4.17668E-05
NEG	PIP(36:1_17:1)-H	PIP(53:2)-H	PIP	(36:1_17:1)	(36:1)	(17:1)			1179.78224	C62 H117 O16 N0 P2	13.272	54.98179718	56.05854514	53.5304491	30.82903067	33.17209226	27.41208513	1.02445	0.034849573	0.000181677
NEG	OAHFA(16:0_25:0)-H	OAHFA(41:0)-H	OAHFA	(16:0_25:0)	(16:0)	(25:0)			635.5983835	C41 H79 O4	18.493	55.85798321	59.93960987	52.16225223	141.7416753	152.0751948	122.8630102	1.02662	0.037902272	0.000720796
POS	MGDG(18:2_18:3)+Na	MGDG(36:5)+Na	MGDG	(18:2_18:3)	(18:2)	(18:3)		0	799.5330715	C45 H76 O10 Na1	9.088095172	56.06956716	72.61437373	48.83516936	35.41461619	36.03691857	33.16333007	0.966714	-0.04883896	0.026613704
POS	TG(11:0_14:1_20:3)+H	TG(45:4)+H	TG	(11:0_14:1_20:3)	(11:0)	(14:1)	(20:3)	0	757.6340665	C48 H85 O6	11.099	207.5113518	218.6780139	185.8075272	6877.603269	7472.301748	7165.594545	1.03782	0.053556244	2.21743E-06
NEG	OAHFA(16:0_17:1)-H	OAHFA(33:1)-H	OAHFA	(16:0_17:1)	(16:0)	(17:1)			521.4575335	C33 H61 O4	13.105	58.35145497	73.16314422	56.50755603	227.6648676	243.3475918	204.1546186	1.03366	0.04776172	0.000205805
POS	WE(20:3_13:0)+H	WE(33:3)+H	WE	(20:3_13:0)	(20:3)	(13:0)		0	489.4666065	H61 C33 O2	5.560433425	58.89381006	76.24445587	56.92980516	38.42508375	40.41258266	35.63897737	0.984302	-0.022827069	0.014719925
NEG	CL(60:4)-2H	CL(60:4)-2H	CL	(60:4)	(60:4)				643.416239	C69 H124 O17 P2	8.447262592	59.23702606	64.63269449	52.97158916	11.24214502	11.55031594	11.42319039	1.034	0.048236186	0.000146638
NEG	Cer(t43:1+O)+HCOO	Cer(t43:1+O)+HCOO	Cer	(t43:1+O)	(t43:1+O)				740.6409775	C44 H86 O7 N1	14.099	67.88444299	85.4859964	60.39544986	3.838538347	4.083221463	3.46961847	1.02732	0.038885637	0.000819565
POS	PE(30:5)+H	PE(30:5)+H	PE	(30:5)	(30:5)			0	654.4129335	C35 H61 O8 N1 P1	4.265116667	59.78701087	71.57274735	55.17948447	35.73205598	36.284791	29.55251739	1.00286	0.004120219	0.006058243
NEG	MGDG(50:14e)+HCOO	MGDG(50:14e)+HCOO	MGDG	(50:14e)	(50:14e)				985.6410385	C60 H89 O11	11.904	60.70047038	68.3512935	58.91698835	9.221476529	9.767563284	8.148894408	1.03568	0.050578314	5.26611E-05
POS	PE(33:0D7)+H	PE(33:0D7)+H	PE	(33:0D7)	(33:0D7)			0	713.5820725	C38 H70 O8 N1 P1 D7	15.07171085	60.82805223	64.7777543	55.17471369	24.98692752	26.74816139	25.95726988	1.03152	0.044771794	0.000265004
POS	PE(37:5D8)+H	PE(37:5D8)+H	PE	(37:5D8)	(37:5D8)			0	760.5726995	C42 H67 O8 N1 P1 D8	2.940992848	60.90104949	62.21388686	60.4942421	38.64980781	40.71256014	38.20122203	1.03333	0.047301061	1.89809E-05
POS	PI(29:1e)+H	PI(29:1e)+H	PI	(29:1e)	(29:1e)			0	753.4912445	C38 H74 O12 N0 P1	11.348	61.25435459	61.9601666	57.29308783	23.79920625	24.52413345	23.80230914	1.03632	0.051469554	1.63681E-05
NEG	OAHFA(44:1)-H	OAHFA(44:1)-H	OAHFA	(44:1)	(44:1)				675.6296835	C44 H83 O4	16.275	61.38177523	62.48203791	56.70107823	128.8220796	129.8875233	111.75638	1.02765	0.039348991	0.000498042
POS	WE(26:0_21:3)+H	WE(47:3)+H	WE	(26:0_21:3)	(26:0)	(21:3)		0	685.6857065	H89 C47 O2	18.093	61.5414874	75.34363967	57.86062009	4.284900514	4.615389529	4.12896543	1.03159	0.044869693	0.000340207
POS	PE(39:0e)+H	PE(39:0e)+H	PE	(39:0e)	(39:0e)			0	776.6527685	C44 H91 O7 N1 P1	11.399	61.73425165	72.99332346	59.17799259	14.22363559	15.37170233	13.80175023	1.03175	0.045093438	0.000300084
POS	PE(19:2e)+H	PE(19:2e)+H	PE	(19:2e)	(19:2e)			0	492.3084685	C24 H47 O7 N1 P1	2.938	62.51547742	76.01257096	58.25972458	54.8596975	55.55517146	49.049663	0.901706	-0.149270973	0.095879455
POS	TG(20:3e_16:0_23:0)+H	TG(59:3e)+H	TG	(20:3e_16:0_23:0)	(20:3e)	(16:0)	(23:0)	0	941.8895515	C62 H117 O5	22.013	100.9592684	115.3974948	94.06521006	3240.880491	3490.562531	3325.247397	1.03817	0.054042704	1.57493E-06
POS	PE(34:2D3)+H	PE(34:2D3)+H	PE	(34:2D3)	(34:2D3)			0	719.5413145	C39 H72 O8 N1 P1 D3	11.353	66.38042767	85.3681216	58.93122184	17.17674141	18.18643717	15.51351075	1.01765	0.025241461	0.002531916
NEG	OAHFA(43:4)-H	OAHFA(43:4)-H	OAHFA	(43:4)	(43:4)				655.5670835	C43 H75 O4	15.914	66.40045657	72.98698874	62.01324946	71.78162395	74.57274545	64.36730575	0.717281	-0.479389679	0.519901565
NEG	Cer(d49:0+O)+HCOO	Cer(d49:0+O)+HCOO	Cer	(d49:0+O)	(d49:0+O)				810.7556125	C50 H100 O6 N1	18.918	67.19329342	80.08158612	64.64998106	1.900440698	1.942322426	1.837712103	1.0344	0.04879418	0.000135463
NEG	Cer(d42:0)+HCOO	Cer(d42:0)+HCOO	Cer	(d42:0)	(d42:0)				696.6511475	C43 H86 O5 N1	15.727	66.97151636	75.61769036	59.82582874	0.424796412	0.46602717	0.379118471	1.03461	0.049087041	0.000125112
POS	TG(20:0e_16:0_16:0)+NH4	TG(52:0e)+NH4	TG	(20:0e_16:0_16:0)	(20:0e)	(16:0)	(16:0)	0	866.8535005	C55 H112 O5 N1	21.027	161.3175435	192.5677055	144.0384484	4983.450303	5226.654021	4757.958518	1.03876	0.054862366	3.78067E-06
POS	PE(16:0p_18:0)+H	PE(34:0p)+H	PE	(16:0p_18:0)	(16:0p)	(18:0)		0	704.5588685	C39 H79 O7 N1 P1	12.142	67.60913608	86.17707176	60.77618079	25.64578119	26.95352227	25.29204885	1.01212	0.01738035	0.003906824
NEG	Cer(m40:4)+HCOO	Cer(m40:4)+HCOO	Cer	(m40:4)	(m40:4)				644.5623325	C41 H74 O4 N1	14.648	59.42087863	66.44905523	54.1902888	62.69670304	62.87663854	51.5158781	0.625834	-0.676148056	0.857425057
NEG	CL(79:9)-2H	CL(79:9)-2H	CL	(79:9)	(79:9)				771.525789	C88 H152 O17 P2	9.903	68.87749313	85.25248725	64.97868431	22.24573893	22.85781972	20.39677678	1.02422	0.034525636	0.001212918
NEG	OAHFA(46:3)-H	OAHFA(46:3)-H	OAHFA	(46:3)	(46:3)				699.6296835	C46 H83 O4	16.346	69.45582002	69.87043313	64.57598582	194.936726	195.2695008	170.1805173	1.03325	0.047189364	0.000150487
NEG	WE(24:2)-H	WE(24:2)-H	WE	(24:2)	(24:2)				363.3268535	H43 C24 O2	7.89174724	70.14149151	75.235399	67.72092447	19.20518369	20.89313252	18.8143424	1.03624	0.051358179	2.39341E-05
POS	Cer(d42:6)+H-H2O	Cer(d42:6)+H-H2O	Cer	(d42:6)	(d42:6)			0	622.5557555	C42 H72 O2 N1	14.043	51.24284337	63.80192084	45.75427676	196.7462098	200.2315826	197.4305556	1.03534	0.050104619	1.19876E-05
NEG	OAHFA(18:2_32:1)-H	OAHFA(50:3)-H	OAHFA	(18:2_32:1)	(18:2)	(32:1)			755.6922835	C50 H91 O4	18.335	70.5636986	89.25147279	68.47631886	35.66758542	37.98488433	33.91900552	1.01116	0.016011299	0.003887165
POS	WE(4:0_16:4)+H	WE(20:4)+H	WE	(4:0_16:4)	(4:0)	(16:4)		0	305.2475065	H33 C20 O2	2.774	71.01794603	71.87462403	70.55733164	19.32460008	20.70839378	19.66114063	1.03746	0.053055713	9.04045E-08
NEG	MGDG(42:4e)+HCOO	MGDG(42:4e)+HCOO	MGDG	(42:4e)	(42:4e)				893.6723385	C52 H93 O11	12.46966208	71.21741778	82.66315486	67.57045035	16.4493491	17.49206631	17.24467311	1.03286	0.046644716	0.000239112
NEG	OAHFA(52:1)-H	OAHFA(52:1)-H	OAHFA	(52:1)	(52:1)				787.7548835	C52 H99 O4	21.119	72.28540293	76.04664616	70.93057325	56.10733371	56.93227793	49.18392867	0.999793	-0.000298669	0.00277944
POS	CerP(d40:2)+NH4	CerP(d40:2)+NH4	CerP	(d40:2)	(d40:2)			0	717.5905025	C40 H82 O6 N2 P1	15.3	72.39849888	93.56490373	66.17987406	33.49813011	34.47421774	28.84028209	1.00527	0.007583039	0.005979173
NEG	Cer(t44:0)-H	Cer(t44:0)-H	Cer	(t44:0)	(t44:0)				694.6718825	C44 H88 O4 N1	16.467	42.91118016	52.83142491	40.31872271	0.811002368	0.873708704	0.833358257	1.03202	0.04547093	0.000307808
POS	PE(33:1D3)+H	PE(33:1D3)+H	PE	(33:1D3)	(33:1D3)			0	707.5413145	C38 H72 O8 N1 P1 D3	17.546	72.54134192	90.52091047	70.22255045	13.81006671	14.73785807	14.08810651	1.02881	0.040976571	0.000584793
NEG	Cer(d49:1+O)+HCOO	Cer(d49:1+O)+HCOO	Cer	(d49:1+O)	(d49:1+O)				808.7399625	C50 H98 O6 N1	19.068	42.51954918	46.08309154	39.98229296	0.868338827	0.936877615	0.77483035	1.03719	0.052680202	1.87031E-05
NEG	OAHFA(45:4)-H	OAHFA(45:4)-H	OAHFA	(45:4)	(45:4)				683.5983835	C45 H79 O4	17.196	75.76360376	81.01420625	69.58890557	78.79893527	84.26355278	80.8017992	0.815722	-0.293850533	0.186953672
POS	TG(4:0_13:0_14:2)+Na	TG(31:2)+Na	TG	(4:0_13:0_14:2)	(4:0)	(13:0)	(14:2)	0	587.4282115	C34 H60 O6 Na1	8.643	365.4787688	450.1732308	357.0313726	10930.33867	11362.42017	10589.06223	1.03881	0.054931807	1.24433E-06
POS	PS(35:4)+H	PS(35:4)+H	PS	(35:4)	(35:4)			0	770.4966635	C41 H73 O10 N1 P1	5.035	77.29945814	98.19837686	72.17890413	99.5790744	109.2451701	88.09987766	0.853797	-0.228035002	0.177182779
POS	WE(13:0_16:2)+H	WE(29:2)+H	WE	(13:0_16:2)	(13:0)	(16:2)		0	435.4196565	H55 C29 O2	8.05	78.14468172	79.54045205	73.05149055	62.42530118	66.20932852	56.1770791	0.958964	-0.060451438	0.012257845
POS	WE(21:1_12:0)+H	WE(33:1)+H	WE	(21:1_12:0)	(21:1)	(12:0)		0	493.4979065	H65 C33 O2	9.15	78.71613008	90.48855041	73.35777561	88.39994411	93.85201113	91.81007051	0.858981	-0.219301874	0.118829363
NEG	OAHFA(49:2)-H	OAHFA(49:2)-H	OAHFA	(49:2)	(49:2)				743.6922835	C49 H91 O4	20.336	78.84331847	98.79956221	74.84795997	199.5740453	209.4034607	191.4385969	1.0326	0.046281503	0.000213497
POS	PS(31:4)+H	PS(31:4)+H	PS	(31:4)	(31:4)			0	714.4340635	C37 H65 O10 N1 P1	4.075	80.58211705	91.55036931	76.17185508	109.2332345	118.8795246	105.704191	0.996462	-0.005113306	0.009144514
NEG	Cer(m39:0+O)+HCOO	Cer(m39:0+O)+HCOO	Cer	(m39:0+O)	(m39:0+O)				654.6041975	C40 H80 O5 N1	13.847	41.08717319	45.63017026	36.76237405	0.919358053	0.978115548	0.951783947	1.03511	0.049784089	9.6001E-05
POS	Cer(d19:2_26:5)+H	Cer(d45:7)+H	Cer	(d19:2_26:5)	(d19:2)	(26:5)		0	680.5976205	C45 H78 O3 N1	17.03253177	39.74163285	49.3668655	36.5858384	14.91791762	15.03910539	14.00229128	1.0195	0.027861775	0.002120473
NEG	MGDG(29:1_30:8)+HCOO	MGDG(59:9)+HCOO	MGDG	(29:1_30:8)	(29:1)	(30:8)			1135.839404	C69 H115 O12	9.131787163	81.32148815	89.54382142	75.86950694	13.19883731	13.20696662	11.02129127	1.03538	0.050160356	6.59955E-05
POS	Cer(d37:0)+H	Cer(d37:0)+H	Cer	(d37:0)	(d37:0)			0	582.5819705	C37 H76 O3 N1	11.761	39.24676804	41.1759738	39.02381675	36.90193259	40.55077418	39.1088087	0.551569	-0.85838672	0.488492445
POS	PG(32:2e)+NH4	PG(32:2e)+NH4	PG	(32:2e)	(32:2e)			0	722.5330485	C38 H77 O9 N1 P1	10.89629425	81.65887148	83.23321627	73.73911085	80.10049928	80.5487494	69.20719803	0.5804	-0.784880575	0.569857364
POS	WE(6:0_24:2)+H	WE(30:2)+H	WE	(6:0_24:2)	(6:0)	(24:2)		0	449.4353065	H57 C30 O2	10.311	82.57129651	87.39299479	77.73923654	42.52323352	44.82734725	38.72922436	1.02917	0.041481309	0.000253831
POS	PE(30:0D3)+Na	PE(30:0D3)+Na	PE	(30:0D3)	(30:0D3)			0	689.4919595	C35 H67 O8 N1 P1 D3 Na1	4.308	82.94408033	85.47802135	82.29773016	11.29964554	11.45643499	10.42578239	1.03781	0.053542342	2.36508E-07
POS	PE(33:0D7)+H	PE(33:0D7)+H	PE	(33:0D7)	(33:0D7)			0	713.5820725	C38 H70 O8 N1 P1 D7	18.449	85.56410377	91.69238883	77.62870598	30.96894339	31.2826817	25.68528776	1.03058	0.0434565	0.000236783
POS	PE(40:1e)+H	PE(40:1e)+H	PE	(40:1e)	(40:1e)			0	788.6527685	C45 H91 O7 N1 P1	11.881	86.12480497	102.7463685	86.03290948	18.84087264	20.72107871	17.40577118	1.03222	0.045750489	0.00020924
POS	Cer(m19:1_12:0)+H	Cer(m31:1)+H	Cer	(m19:1_12:0)	(m19:1)	(12:0)		0	480.4775055	C31 H62 O2 N1	11.532	36.46186308	44.74652813	33.70631085	16.30076689	16.51330746	15.36310798	1.01716	0.024546634	0.002628896
POS	TG(20:4e_13:0_14:1)+H	TG(47:5e)+H	TG	(20:4e_13:0_14:1)	(20:4e)	(13:0)	(14:1)	0	769.6704515	C50 H89 O5	15.279	487.4420503	540.9228706	450.9031698	11355.75624	11412.80367	10794.8618	1.03857	0.054598458	7.15982E-07
NEG	MGDG(41:2e)-H	MGDG(41:2e)-H	MGDG	(41:2e)	(41:2e)				837.6825085	C50 H93 O9	17.98533618	86.75513826	108.5142528	81.19138687	17.03284138	17.09217169	16.60891819	1.02707	0.038534512	0.000835199
POS	PS(45:1)+H	PS(45:1)+H	PS	(45:1)	(45:1)			0	916.7001135	C51 H99 O10 N1 P1	14.588	88.22803123	100.6178077	79.12084702	43.54894692	45.9062355	37.3737792	1.0169	0.024177814	0.00220226
POS	PE(40:0e)+H	PE(40:0e)+H	PE	(40:0e)	(40:0e)			0	790.6684185	C45 H93 O7 N1 P1	11.37129461	89.41351247	94.96082213	86.59006449	65.62633406	66.12041387	56.67411794	1.00688	0.009891753	0.002197056
POS	TG(20:0e_11:4_14:1)+H	TG(45:5e)+H	TG	(20:0e_11:4_14:1)	(20:0e)	(11:4)	(14:1)	0	741.6391515	C48 H85 O5	14.392	381.0250028	489.3477772	332.4701642	7455.419321	7932.665012	6646.362606	1.03686	0.05222111	5.18104E-05
NEG	OAHFA(31:0)-H	OAHFA(31:0)-H	OAHFA	(31:0)	(31:0)				495.4418835	C31 H59 O4	18.148	89.5501207	106.9963693	88.1007165	153.7378157	168.0986748	161.9212908	1.02089	0.029827425	0.000837213
NEG	OAHFA(38:2)-H	OAHFA(38:2)-H	OAHFA	(38:2)	(38:2)				589.5201335	C38 H69 O4	13.743	90.74857102	112.7080966	86.13271907	115.8925487	117.7137734	115.1665189	0.898096	-0.155058428	0.074666952
NEG	OAHFA(16:0_24:0)-H	OAHFA(40:0)-H	OAHFA	(16:0_24:0)	(16:0)	(24:0)			621.5827335	C40 H77 O4	17.80256692	90.95635366	116.7297251	80.38960269	126.0728738	128.818553	126.2155995	0.925781	-0.111257141	0.045762103
POS	StE(18:3)+H	StE(18:3)+H	StE	(18:3)	(18:3)			0	673.5918065	C47 H77 O2	13.15176782	91.13271286	98.95366581	87.65940814	18.30181485	19.19732347	16.34449913	1.03625	0.051372102	2.68391E-05
POS	PE(36:5D8)+H	PE(36:5D8)+H	PE	(36:5D8)	(36:5D8)			0	746.5570495	C41 H65 O8 N1 P1 D8	2.825	91.64277855	91.71407204	84.27816864	91.62941599	96.41314933	84.76900106	0.548546	-0.866315488	0.701170228
NEG	MGDG(43:2e)-H	MGDG(43:2e)-H	MGDG	(43:2e)	(43:2e)				865.7138085	C52 H97 O9	19.14679382	92.96998912	120.5827973	84.84871192	16.77202575	18.12665694	15.70915035	1.0222	0.031677496	0.001591235
NEG	OAHFA(39:2)-H	OAHFA(39:2)-H	OAHFA	(39:2)	(39:2)				603.5357835	C39 H71 O4	11.919	93.82529418	116.5288675	82.77928691	79.12247927	81.30517399	77.28520921	0.872772	-0.196323277	0.138479442
NEG	Cer(d38:4)+HCOO	Cer(d38:4)+HCOO	Cer	(d38:4)	(d38:4)				632.5259475	C39 H70 O5 N1	12.40345428	34.60209597	43.08165657	33.08949083	11.46683372	11.98982803	10.41501804	1.02384	0.033990277	0.00123122
POS	PS(31:3)+H	PS(31:3)+H	PS	(31:3)	(31:3)			0	716.4497135	C37 H67 O10 N1 P1	3.22	96.04654296	116.6967583	95.39368677	113.2907799	122.1145628	111.6851606	0.851303	-0.23225538	0.167428907
NEG	CL(59:5)-2H	CL(59:5)-2H	CL	(59:5)	(59:5)				635.400589	C68 H120 O17 P2	5.125614932	97.41368997	123.0583191	86.45436384	15.09416919	15.61432371	15.24925314	1.02396	0.034159359	0.001311808
POS	PS(33:3)+H	PS(33:3)+H	PS	(33:3)	(33:3)			0	744.4810135	C39 H71 O10 N1 P1	4.028	97.44519535	101.8859967	88.94369996	131.2599794	135.9056683	117.2579453	0.989554	-0.015149658	0.009074745
NEG	OAHFA(20:0_16:0)-H	OAHFA(36:0)-H	OAHFA	(20:0_16:0)	(20:0)	(16:0)			565.5201335	C36 H69 O4	15.15023726	97.47646382	124.7146201	97.30022885	231.640877	246.2501296	225.3918607	1.03095	0.043974365	0.000313256
NEG	OAHFA(18:0_17:0)-H	OAHFA(35:0)-H	OAHFA	(18:0_17:0)	(18:0)	(17:0)			551.5044835	C35 H67 O4	14.50335655	97.74031732	99.73675104	90.89280944	241.2872932	258.0884349	220.4887987	1.03327	0.047217289	0.000211914
NEG	MGDG(50:14e)+HCOO	MGDG(50:14e)+HCOO	MGDG	(50:14e)	(50:14e)				985.6410385	C60 H89 O11	10.81846208	97.79205972	126.9144582	91.49020521	20.13233583	21.87958255	21.4732826	1.02239	0.03194563	0.001521834
POS	MGDG(24:3)+H	MGDG(24:3)+H	MGDG	(24:3)	(24:3)			0	613.3946265	C33 H57 O10	5.137	100.8142647	117.5261143	97.41204315	27.66289677	28.18704123	24.55046091	1.03222	0.045750489	0.000241918
NEG	Cer(d31:1)+HCOO	Cer(d31:1)+HCOO	Cer	(d31:1)	(d31:1)				540.4633475	C32 H62 O5 N1	8.366	32.90868124	34.47533983	32.06610963	98.64641439	107.9355284	97.13066165	1.03702	0.052443718	3.89022E-05
POS	TG(14:1e_14:1_17:0)+H	TG(45:2e)+H	TG	(14:1e_14:1_17:0)	(14:1e)	(14:1)	(17:0)	0	747.6861015	C48 H91 O5	14.332	234.8914047	239.3379214	215.8635926	3708.826108	3907.096022	3848.674982	1.03774	0.05344503	4.43966E-07
POS	Cer(d34:0)+H	Cer(d34:0)+H	Cer	(d34:0)	(d34:0)			0	540.5350205	C34 H70 O3 N1	10.09402484	31.21410361	35.73914597	30.20841044	57.09902216	58.5788797	52.73490723	1.02833	0.040303312	0.000627207
POS	TG(20:4e_13:0_14:2)+H	TG(47:6e)+H	TG	(20:4e_13:0_14:2)	(20:4e)	(13:0)	(14:2)	0	767.6548015	C50 H87 O5	15.463	141.8787436	165.8090723	126.3566551	2456.086847	2461.53735	1994.680345	1.03321	0.047133512	0.000154504
POS	TG(50:3e)+H	TG(50:3e)+H	TG	(50:3e)	(50:3e)			0	815.7487015	C53 H99 O5	21.883	343.4387706	383.8716415	315.8791039	4974.439463	5125.386985	4971.638622	1.03835	0.05429282	1.1055E-07
POS	TG(16:1e_12:2_15:0)+H	TG(43:3e)+H	TG	(16:1e_12:2_15:0)	(16:1e)	(12:2)	(15:0)	0	717.6391515	C46 H85 O5	14.286	495.9375689	555.0992158	462.0069497	7069.605854	7386.841329	7301.938143	1.03769	0.053375517	2.73498E-07
NEG	GM2(d34:5)-2H	GM2(d34:5)-2H	GM2	(d34:5)	(d34:5)				672.857692	C65 H107 O26 N3	30.079	105.8796344	130.5278669	103.6820351	23.77770536	25.55410472	25.5123486	1.02939	0.041789673	0.00051068
NEG	OAHFA(22:0_16:0)-H	OAHFA(38:0)-H	OAHFA	(22:0_16:0)	(22:0)	(16:0)			593.5514335	C38 H73 O4	16.46676574	106.7642462	138.3521144	104.5557134	160.2845661	165.7839412	137.5727624	0.931366	-0.102579878	0.052467964
POS	WE(2:0_16:2)+NH4	WE(18:2)+NH4	WE	(2:0_16:2)	(2:0)	(16:2)		0	298.2740555	H36 C18 O2 N1	2.543010908	107.3975346	138.5762839	102.9979616	47.25620658	51.94440629	42.28707825	1.01103	0.015825807	0.003899142
POS	TG(20:3e_9:0_16:0)+H	TG(45:3e)+H	TG	(20:3e_9:0_16:0)	(20:3e)	(9:0)	(16:0)	0	745.6704515	C48 H89 O5	15.455	244.5286907	297.3732842	235.8211724	3456.620847	3774.376595	3265.988638	1.03778	0.053500638	2.68402E-05
POS	Cer(t16:0_19:0)+H	Cer(t35:0)+H	Cer	(t16:0_19:0)	(t16:0)	(19:0)		0	570.5455855	C35 H72 O4 N1	20.077	26.55370777	28.10395445	24.57291627	31.17646224	33.14029174	27.38563944	0.861994	-0.214250268	0.102948346
NEG	PI(18:0_20:4)-H	PI(38:4)-H	PI	(18:0_20:4)	(18:0)	(20:4)			885.5498565	C47 H82 O13 N0 P1	9.598611347	115.6409461	146.0819744	115.5181517	68.87856623	73.28729036	65.37135815	1.00413	0.00594606	0.005588711
POS	WE(28:0_21:3)+H	WE(49:3)+H	WE	(28:0_21:3)	(28:0)	(21:3)		0	713.7170065	H93 C49 O2	19.405	115.9516511	129.656727	109.2196122	6.776932308	6.831198741	5.978352599	1.03622	0.051330334	4.95514E-05
NEG	OAHFA(44:2)-H	OAHFA(44:2)-H	OAHFA	(44:2)	(44:2)				673.6140335	C44 H81 O4	18.219	118.6743382	149.1438805	118.3243642	511.8030165	525.6723572	478.3728312	1.03711	0.05256892	2.67294E-05
POS	TG(15:0_14:3_16:0)+H	TG(45:3)+H	TG	(15:0_14:3_16:0)	(15:0)	(14:3)	(16:0)	0	759.6497165	C48 H87 O6	12.775	723.4535525	925.3199677	650.3153428	8307.977311	8800.902274	8578.075009	1.03753	0.053153052	1.18698E-06
POS	CerP(m19:0_24:0+O)+H	CerP(m43:0+O)+H	CerP	(m19:0_24:0+O)	(m19:0)	(24:0+O)		0	746.6422035	C43 H89 O6 N1 P1	15.29100901	119.9482681	141.861594	116.4207459	54.35373406	58.84916671	58.67581114	1.02476	0.035286068	0.001050714
POS	TG(19:0_19:0_21:1)+NH4	TG(59:1)+NH4	TG	(19:0_19:0_21:1)	(19:0)	(19:0)	(21:1)	0	976.9266655	C62 H122 O6 N1	21.332	592.8907459	663.382167	591.3920989	7036.598912	7079.68655	6486.396305	1.03832	0.054251137	5.35525E-06
POS	TG(17:0_10:2_17:1)+H	TG(44:3)+H	TG	(17:0_10:2_17:1)	(17:0)	(10:2)	(17:1)	0	745.6340665	C47 H85 O6	14.327	467.9186105	590.0894047	442.8657184	5150.18722	5426.65002	5069.826803	1.03849	0.054487324	2.28421E-06
NEG	PI(49:1)-H	PI(49:1)-H	PI	(49:1)	(49:1)				1045.768957	C58 H110 O13 N0 P1	7.360930722	123.5389726	133.5451315	112.4098037	40.22128429	41.56942643	34.36043077	1.03169	0.045009538	0.000201655
NEG	MGMG(17:0)-H	MGMG(17:0)-H	MGMG	(17:0)	(17:0)				505.3382085	C26 H49 O9	3.077	123.873789	130.173749	120.1225657	19.9663083	20.34058963	16.98572764	1.03718	0.052666292	4.53314E-06
NEG	OAHFA(16:0_38:1)-H	OAHFA(54:1)-H	OAHFA	(16:0_38:1)	(16:0)	(38:1)			815.7861835	C54 H103 O4	21.941	124.7999679	161.0485021	117.6766302	125.5537539	130.4782034	113.9873312	0.759095	-0.397647646	0.47814898
NEG	OAHFA(31:0)-H	OAHFA(31:0)-H	OAHFA	(31:0)	(31:0)				495.4418835	C31 H59 O4	19.241	124.9652221	158.8706398	117.0663157	154.5969985	157.9724444	134.186779	0.781703	-0.35530752	0.360644166
POS	Cer(d32:2)+NH4	Cer(d32:2)+NH4	Cer	(d32:2)	(d32:2)			0	525.4989695	C32 H65 O3 N2	9.974	21.21924339	26.87726426	20.88265464	60.95883797	65.87555232	56.50535396	1.03195	0.045373071	0.000333177
NEG	OAHFA(32:1)-H	OAHFA(32:1)-H	OAHFA	(32:1)	(32:1)				507.4418835	C32 H59 O4	8.911	126.2993252	145.0923047	120.7570049	356.923769	369.6295238	303.1951513	1.02765	0.039348991	0.0006038
NEG	OAHFA(18:0_16:0)-H	OAHFA(34:0)-H	OAHFA	(18:0_16:0)	(18:0)	(16:0)			537.4888335	C34 H65 O4	13.906	127.8465609	140.4042165	123.4543883	197.2632387	199.3025745	164.0308426	0.980271	-0.028747451	0.010820675
NEG	OAHFA(16:0_31:1)-H	OAHFA(47:1)-H	OAHFA	(16:0_31:1)	(16:0)	(31:1)			717.6766335	C47 H89 O4	21.08631763	128.1327825	151.2956716	122.4832806	236.2533181	254.2935639	229.3032263	1.02711	0.038590698	0.000780618
POS	TG(20:0e_11:4_14:2)+H	TG(45:6e)+H	TG	(20:0e_11:4_14:2)	(20:0e)	(11:4)	(14:2)	0	739.6235015	C48 H83 O5	14.24	328.2840964	392.8956523	301.748007	3471.991929	3737.46044	3414.02407	1.03838	0.054334501	6.43925E-06
POS	Cer(d18:1_16:1)+H	Cer(d34:2)+H	Cer	(d18:1_16:1)	(d18:1)	(16:1)		0	536.5037205	C34 H66 O3 N1	10.329	19.76805678	23.14751177	19.20061097	4.002960725	4.327244935	3.611060812	1.03308	0.046951978	0.000180027
NEG	OAHFA(49:1)-H	OAHFA(49:1)-H	OAHFA	(49:1)	(49:1)				745.7079335	C49 H93 O4	22.387	129.685629	151.9334349	126.2414263	523.6791112	531.191895	526.0474981	1.03694	0.052332419	1.24472E-06
NEG	OAHFA(47:1)-H	OAHFA(47:1)-H	OAHFA	(47:1)	(47:1)				717.6766335	C47 H89 O4	18.21626127	130.197561	139.1957951	121.371623	140.4420907	143.8344607	134.5456948	0.84705	-0.239480963	0.183178429
POS	Cer(d21:0_15:0)+H	Cer(d36:0)+H	Cer	(d21:0_15:0)	(d21:0)	(15:0)		0	568.5663205	C36 H74 O3 N1	11.262	18.96089809	20.73923289	18.02667806	34.39087374	37.78141774	35.64030121	1.031	0.044044333	0.000193414
POS	Cer(d32:0)+H	Cer(d32:0)+H	Cer	(d32:0)	(d32:0)			0	512.5037205	C32 H66 O3 N1	8.777842393	18.504648	22.13550879	18.4317487	41.94336921	43.46301681	38.24865861	1.03071	0.043638474	0.000400474
NEG	MGDG(44:4e)-H	MGDG(44:4e)-H	MGDG	(44:4e)	(44:4e)				875.6981585	C53 H95 O9	14.2168472	135.4412883	153.1995785	130.9665576	32.01590039	33.60602112	30.5622539	1.03482	0.049379842	9.49917E-05
POS	PE(18:1e_16:0)+H	PE(34:1e)+H	PE	(18:1e_16:0)	(18:1e)	(16:0)		0	704.5588685	C39 H79 O7 N1 P1	11.88828051	136.3519873	145.4769077	129.3348821	60.82913176	61.98875401	60.00985656	1.03504	0.049686523	8.56525E-05
POS	PS(32:5e)+H	PS(32:5e)+H	PS	(32:5e)	(32:5e)			0	712.4547985	C38 H67 O9 N1 P1	4.621356965	137.927571	147.4375478	136.7302932	188.1324979	199.2543876	177.2743241	1.01484	0.02125229	0.002720022
POS	TG(12:0e_16:0_20:0)+Na	TG(48:0e)+Na	TG	(12:0e_16:0_20:0)	(12:0e)	(16:0)	(20:0)	0	815.7462965	C51 H100 O5 Na1	18.366	490.5064666	531.5976218	442.0454305	5136.6276	5220.885714	4216.672761	1.03307	0.046938013	0.000172011
POS	TG(20:1e_10:3_16:0)+H	TG(46:4e)+H	TG	(20:1e_10:3_16:0)	(20:1e)	(10:3)	(16:0)	0	757.6704515	C49 H89 O5	17.484	291.619455	309.9799362	279.8574887	2664.678256	2833.816011	2723.033788	1.03815	0.054014911	1.07473E-06
POS	TG(16:0_10:0_16:0)+NH4	TG(42:0)+NH4	TG	(16:0_10:0_16:0)	(16:0)	(10:0)	(16:0)	0	740.6762655	C45 H90 O6 N1	14.354	395.7072239	452.2409859	382.3874465	3726.908174	4016.349827	3345.100701	1.0363	0.051441711	7.35199E-05
POS	TG(28:0_16:0_22:0)+NH4	TG(66:0)+NH4	TG	(28:0_16:0_22:0)	(28:0)	(16:0)	(22:0)	0	1077.051865	C69 H138 O6 N1	25.25	171.6657838	199.1085171	168.9378959	1413.535182	1521.519447	1343.054522	1.03806	0.053889834	1.90846E-05
POS	TG(20:2e_16:0_23:0)+H	TG(59:2e)+H	TG	(20:2e_16:0_23:0)	(20:2e)	(16:0)	(23:0)	0	943.9052015	C62 H119 O5	23.25195482	1544.947197	1857.376044	1517.482726	12632.33123	12782.66761	12454.54396	1.03807	0.053903732	1.79488E-07
POS	Cer(m31:1)+H-H2O	Cer(m31:1)+H-H2O	Cer	(m31:1)	(m31:1)			0	462.4669405	C31 H60 O1 N1	12.476	17.75935804	21.20802683	15.70186344	7.81116176	8.475558275	7.441651734	1.01441	0.020640873	0.003225978
POS	MGDG(26:4)+NH4	MGDG(26:4)+NH4	MGDG	(26:4)	(26:4)			0	656.4368255	C35 H62 O10 N1	4.32	143.3543273	173.1153905	141.5754077	84.67910655	88.48919008	78.52357484	1.01389	0.019901138	0.002942558
POS	Cer(d19:1_16:0)+H	Cer(d35:1)+H	Cer	(d19:1_16:0)	(d19:1)	(16:0)		0	552.5350205	C35 H70 O3 N1	10.01996052	17.68466962	19.12308264	16.69452924	16.81376786	16.91937562	16.58202627	0.834245	-0.26145696	0.209972479
POS	TG(12:1e_20:0_22:0)+NH4	TG(54:1e)+NH4	TG	(12:1e_20:0_22:0)	(12:1e)	(20:0)	(22:0)	0	892.8691505	C57 H114 O5 N1	21.634	373.7531067	379.8931511	373.272704	2874.357893	3041.380593	2618.585348	1.03742	0.053000088	3.63005E-05
POS	Cer(m34:0)+H	Cer(m34:0)+H	Cer	(m34:0)	(m34:0)			0	524.5401055	C34 H70 O2 N1	12.9228583	16.29647587	20.05400621	15.65615333	18.31731997	18.44895579	17.06900311	0.712183	-0.489680096	0.693943429
NEG	OAHFA(30:1)-H	OAHFA(30:1)-H	OAHFA	(30:1)	(30:1)				479.4105835	C30 H55 O4	7.744	148.1203509	189.6150651	144.7627436	681.7917718	691.7944871	555.1994533	1.02843	0.0404436	0.000479111
POS	WE(8:0_22:6)+H	WE(30:6)+H	WE	(8:0_22:6)	(8:0)	(22:6)		0	441.3727065	H49 C30 O2	6.754	150.2207334	191.6528939	143.3555249	20.46509377	21.31917424	18.45302318	1.0277	0.039419183	0.000720916
POS	Cer(m31:0)+H-H2O	Cer(m31:0)+H-H2O	Cer	(m31:0)	(m31:0)			0	464.4825905	C31 H62 O1 N1	18.454	15.8091728	20.07859118	14.76517567	26.62872138	28.77788252	27.82351674	1.00549	0.007898734	0.003360686
POS	Cer(m38:2)+NH4	Cer(m38:2)+NH4	Cer	(m38:2)	(m38:2)			0	593.5979545	C38 H77 O2 N2	13.32	15.09957559	18.75863399	14.7790117	11.07181311	11.43861125	10.03514156	0.980412	-0.028539952	0.016246318
NEG	OAHFA(47:1)-H	OAHFA(47:1)-H	OAHFA	(47:1)	(47:1)				717.6766335	C47 H89 O4	21.64558498	156.6945762	178.3868324	150.2963873	251.1081349	264.0044825	252.9039287	1.02639	0.03757902	0.000559033
POS	WE(2:0_16:4)+NH4	WE(18:4)+NH4	WE	(2:0_16:4)	(2:0)	(16:4)		0	294.2427555	H32 C18 O2 N1	1.990788198	157.3939872	189.6350724	145.318417	41.87438589	41.97094223	36.12882679	1.02756	0.039222636	0.00074829
POS	TG(8:0_8:0_10:0)+NH4	TG(26:0)+NH4	TG	(8:0_8:0_10:0)	(8:0)	(8:0)	(10:0)	0	516.4258655	C29 H58 O6 N1	8.637493588	5992.964048	6250.438891	5682.005502	44446.15214	44467.57114	41168.62348	1.03824	0.054139976	4.60783E-06
POS	TG(15:0_12:0_16:0)+NH4	TG(43:0)+NH4	TG	(15:0_12:0_16:0)	(15:0)	(12:0)	(16:0)	0	754.6919155	C46 H92 O6 N1	16.31991805	437.6131693	540.2878763	401.6349191	3425.086196	3467.809765	3051.447869	1.03693	0.052318505	3.28246E-05
POS	Cer(m31:0)+H-H2O	Cer(m31:0)+H-H2O	Cer	(m31:0)	(m31:0)			0	464.4825905	C31 H62 O1 N1	17.587	14.61018971	15.18435106	13.42425495	23.87136409	25.39165084	24.99663757	1.03015	0.042854423	0.000115163
POS	TG(70:0)+NH4	TG(70:0)+NH4	TG	(70:0)	(70:0)			0	1133.114465	C73 H146 O6 N1	25.003	128.9574341	141.0355362	120.2090603	891.9602204	970.6531163	787.9463653	1.03458	0.049045207	0.000144889
POS	Cer(t18:0_24:0)+H	Cer(t42:0)+H	Cer	(t18:0_24:0)	(t18:0)	(24:0)		0	668.6551355	C42 H86 O4 N1	14.55756286	13.41851757	16.32555574	12.90489006	13.05932179	13.93014784	11.78225011	0.783403	-0.352173442	0.354123692
POS	WE(15:1_15:2)+H	WE(30:3)+H	WE	(15:1_15:2)	(15:1)	(15:2)		0	447.4196565	H55 C30 O2	10.567	170.3725778	189.6698725	161.0484254	63.55851987	69.59471228	59.34954841	1.03126	0.044408109	0.000254533
POS	TG(18:3e_11:0_14:4)+NH4	TG(43:7e)+NH4	TG	(18:3e_11:0_14:4)	(18:3e)	(11:0)	(14:4)	0	726.6031005	C46 H80 O5 N1	12.081	3692.271383	4612.294829	3564.038071	24377.02536	26467.14163	24243.00541	1.0378	0.053528441	1.18688E-05
POS	TG(6:0_8:0_12:1)+H	TG(26:1)+H	TG	(6:0_8:0_12:1)	(6:0)	(8:0)	(12:1)	0	497.3836665	C29 H53 O6	8.914631972	2195.293424	2218.060823	2067.036331	13930.33983	14827.50162	12202.34566	1.03499	0.049616829	0.000118425
POS	Cer(m33:0)+H-H2O	Cer(m33:0)+H-H2O	Cer	(m33:0)	(m33:0)			0	492.5138905	C33 H66 O1 N1	9.957	12.802817	15.13840736	11.9540602	2.246321233	2.258959215	1.838116006	1.03165	0.044953602	0.000312906
POS	Cer(m36:2)+H-H2O	Cer(m36:2)+H-H2O	Cer	(m36:2)	(m36:2)			0	530.5295405	C36 H68 O1 N1	13.513	12.68330213	15.76376207	11.26048682	16.67361515	17.86064852	15.92879227	0.923377	-0.115008298	0.0679016
NEG	OAHFA(42:2)-H	OAHFA(42:2)-H	OAHFA	(42:2)	(42:2)				645.5827335	C42 H77 O4	16.895	180.4109354	222.2486101	169.4300349	460.8733959	492.6181887	478.2570815	1.03182	0.045191316	0.000101936
POS	Cer(m31:0)+H-H2O	Cer(m31:0)+H-H2O	Cer	(m31:0)	(m31:0)			0	464.4825905	C31 H62 O1 N1	20.928	12.67502129	14.63073884	11.70860057	26.09140121	27.82533827	25.38053672	1.03189	0.045289187	0.000282428
POS	Cer(m31:0)+H-H2O	Cer(m31:0)+H-H2O	Cer	(m31:0)	(m31:0)			0	464.4825905	C31 H62 O1 N1	19.035	12.33703397	13.55076649	11.38436733	21.67219656	23.51809557	23.33860671	1.02555	0.036397831	0.000265435
POS	TG(24:1_10:4_11:2)+Na	TG(45:7)+Na	TG	(24:1_10:4_11:2)	(24:1)	(10:4)	(11:2)	0	773.5690615	C48 H78 O6 Na1	13.752	507.0964089	622.3121562	484.5889454	2835.42076	3044.44119	2897.817688	1.03734	0.052888831	5.8672E-06
POS	WE(16:1_15:2)+NH4	WE(31:3)+NH4	WE	(16:1_15:2)	(16:1)	(15:2)		0	478.4618555	H60 C31 O2 N1	9.152135288	183.5138103	216.2314234	165.5409862	485.6112425	531.7360991	438.7277248	1.02863	0.040724136	0.000637508
POS	PS(33:4)+H	PS(33:4)+H	PS	(33:4)	(33:4)			0	742.4653635	C39 H69 O10 N1 P1	5.248	187.0853707	221.3661062	177.5902468	276.0448468	298.8693001	254.0414318	0.990318	-0.014036233	0.012022879
POS	WE(5:0_25:6)+H	WE(30:6)+H	WE	(5:0_25:6)	(5:0)	(25:6)		0	441.3727065	H49 C30 O2	5.919	187.3141251	228.8368031	166.47492	26.58308054	27.779599	26.79055009	1.02744	0.039054146	0.000802686
POS	Cer(t18:0_24:0+O)+H	Cer(t42:0+O)+H	Cer	(t18:0_24:0+O)	(t18:0)	(24:0+O)		0	684.6500505	C42 H86 O5 N1	14.093	11.97173418	12.11098244	11.18004947	10.20959005	10.92452979	9.299524467	0.889475	-0.168974038	0.043504579
POS	WE(2:0_16:3)+NH4	WE(18:3)+NH4	WE	(2:0_16:3)	(2:0)	(16:3)		0	296.2584055	H34 C18 O2 N1	2.178100812	192.1499561	239.4813685	187.1059012	50.29577132	50.96749225	50.29461099	1.02748	0.039110312	0.000733294
NEG	Cer(d16:1_24:3)-H	Cer(d40:4)-H	Cer	(d16:1_24:3)	(d16:1)	(24:3)			614.5517675	C40 H72 O3 N1	13.59621083	11.96508343	14.97442993	11.6841865	22.27212682	23.02132235	19.0188047	1.00182	0.002623318	0.006120058
POS	WE(2:0_16:4)+H	WE(18:4)+H	WE	(2:0_16:4)	(2:0)	(16:4)		0	277.2162065	H29 C18 O2	2.44023877	194.6043986	236.9674249	186.5684734	59.36776422	59.65431484	54.51600371	1.02777	0.039517446	0.000706124
POS	TG(12:0e_10:0_20:3)+H	TG(42:3e)+H	TG	(12:0e_10:0_20:3)	(12:0e)	(10:0)	(20:3)	0	703.6235015	C45 H83 O5	17.44781137	272.4942528	297.6115162	262.9520969	1401.03069	1532.984031	1517.935843	1.0355	0.050327554	9.57487E-06
NEG	OAHFA(14:0_12:0)-H	OAHFA(26:0)-H	OAHFA	(14:0_12:0)	(14:0)	(12:0)			425.3636335	C26 H49 O4	9.532	196.6614463	222.6337642	193.6297764	329.8769204	357.6162803	308.2562603	1.0211	0.030124161	0.001683212
POS	Cer(d18:2_26:0+O)+H	Cer(d44:2+O)+H	Cer	(d18:2_26:0+O)	(d18:2)	(26:0+O)		0	692.6551355	C44 H86 O4 N1	13.90967262	11.7106282	13.05075987	10.77329844	4.96930398	5.010138007	4.463177555	1.02895	0.041172879	0.000504847
POS	WE(2:0_20:3)+NH4	WE(22:3)+NH4	WE	(2:0_20:3)	(2:0)	(20:3)		0	352.3210055	H42 C22 O2 N1	3.224514798	200.4482223	246.2503789	195.8511622	82.89269816	85.91041267	75.49099357	1.02316	0.033031769	0.001261098
NEG	WE(26:2)-H	WE(26:2)-H	WE	(26:2)	(26:2)				391.3581535	H47 C26 O2	9.124229847	200.7962845	209.6180261	189.9398745	56.91158237	59.54305711	51.13162082	1.03576	0.050689749	2.03442E-05
NEG	OAHFA(40:2)-H	OAHFA(40:2)-H	OAHFA	(40:2)	(40:2)				617.5514335	C40 H73 O4	12.23014991	202.1800035	232.5411113	188.5540816	118.0630026	123.76712	102.2313229	1.01257	0.018021646	0.003035139
POS	TG(12:1e_18:2_20:5)+Na	TG(50:8e)+Na	TG	(12:1e_18:2_20:5)	(12:1e)	(18:2)	(20:5)	0	827.6523965	C53 H88 O5 Na1	21.062	51.67215207	61.37833135	50.83363426	286.3180188	303.2141472	250.816901	1.0346	0.049073097	0.00014026
NEG	OAHFA(35:2)-H	OAHFA(35:2)-H	OAHFA	(35:2)	(35:2)				547.4731835	C35 H63 O4	12.43	206.992202	262.628269	193.9195772	409.2120329	418.7591533	403.9055374	1.02172	0.030999883	0.000916701
POS	TG(12:0e_16:0_16:0)+Na	TG(44:0e)+Na	TG	(12:0e_16:0_16:0)	(12:0e)	(16:0)	(16:0)	0	759.6836965	C47 H92 O5 Na1	19.988	3981.978821	4480.812641	3665.979564	20356.52504	20928.06829	20873.02916	1.03698	0.052388069	6.18652E-07
POS	PE(34:0e)+H	PE(34:0e)+H	PE	(34:0e)	(34:0e)			0	706.5745185	C39 H81 O7 N1 P1	12.047	210.4153717	214.8288956	210.1980923	32.60686417	34.81049109	30.42911899	1.03742	0.053000088	8.73371E-08
POS	Cer(m40:7)+H	Cer(m40:7)+H	Cer	(m40:7)	(m40:7)			0	594.5244555	C40 H68 O2 N1	12.80131898	11.28443945	14.13390577	10.17738001	38.43182852	40.04721574	39.82049744	1.03369	0.047803591	2.76693E-05
POS	Cer(d18:2_24:0+O)+H	Cer(d42:2+O)+H	Cer	(d18:2_24:0+O)	(d18:2)	(24:0+O)		0	664.6238355	C42 H82 O4 N1	12.774	10.4339193	13.48928654	9.343314892	3.667359402	3.911797067	3.646342506	1.01136	0.016296625	0.004110656
POS	TG(12:1e_18:0_18:3)+H	TG(48:4e)+H	TG	(12:1e_18:0_18:3)	(12:1e)	(18:0)	(18:3)	0	785.7017515	C51 H93 O5	17.405	1314.2386	1671.29555	1283.259158	6628.509992	6915.671541	6252.863805	1.03749	0.053097431	2.25936E-05
POS	TG(18:0e_19:0_24:2)+H	TG(61:2e)+H	TG	(18:0e_19:0_24:2)	(18:0e)	(19:0)	(24:2)	0	971.9365015	C64 H123 O5	23.904	454.8887638	463.8981221	416.1226655	1756.00862	1836.301062	1797.56067	1.03758	0.053222576	1.01445E-06
POS	TG(20:3e_18:2_20:2)+H	TG(58:7e)+H	TG	(20:3e_18:2_20:2)	(20:3e)	(18:2)	(20:2)	0	919.8113015	C61 H107 O5	21.622	787.1299633	878.1534145	775.6338788	3301.774736	3449.772802	3049.493104	1.03735	0.052902739	3.52389E-05
NEG	OAHFA(16:0_33:1)-H	OAHFA(49:1)-H	OAHFA	(16:0_33:1)	(16:0)	(33:1)			745.7079335	C49 H93 O4	19.43463127	228.4331269	266.989267	217.6495258	122.9755811	126.4520177	104.1747132	1.01799	0.025723389	0.001908507
POS	TG(4:0_14:0_16:0)+NH4	TG(34:0)+NH4	TG	(4:0_14:0_16:0)	(4:0)	(14:0)	(16:0)	0	628.5510655	C37 H74 O6 N1	30.61939998	234.3548545	296.1895292	214.3442274	568.8139889	574.3187786	518.4151281	1.02801	0.039854298	0.000549952
NEG	OAHFA(16:0_31:1)-H	OAHFA(47:1)-H	OAHFA	(16:0_31:1)	(16:0)	(31:1)			717.6766335	C47 H89 O4	16.781	13.64902894	17.26396953	12.81481194	863.0605228	949.0949734	948.5039507	1.03593	0.05092652	5.9385E-06
POS	Cer(d20:1_24:0)+H	Cer(d44:1)+H	Cer	(d20:1_24:0)	(d20:1)	(24:0)		0	678.6758705	C44 H88 O3 N1	16.543	10.28969574	13.14521155	10.10386259	3.091619769	3.286207072	2.780685117	1.02338	0.033341944	0.001224453
POS	PS(35:3)+H	PS(35:3)+H	PS	(35:3)	(35:3)			0	772.5123135	C41 H75 O10 N1 P1	5.146802622	238.534307	291.374207	234.2039062	248.342948	271.882655	217.5795108	0.681603	-0.552996409	0.735263326
NEG	OAHFA(16:0_15:0)-H	OAHFA(31:0)-H	OAHFA	(16:0_15:0)	(16:0)	(15:0)			495.4418835	C31 H59 O4	12.792	238.5581352	248.5269814	217.8404237	823.7220932	856.5029017	700.5890846	1.0309	0.043904394	0.000319582
POS	Cer(d36:0)+H-H2O	Cer(d36:0)+H-H2O	Cer	(d36:0)	(d36:0)			0	550.5557555	C36 H72 O2 N1	15.35	10.02251498	12.54306882	9.847675707	3.098156699	3.173437038	2.823474547	1.02579	0.036735412	0.000896109
NEG	OAHFA(30:1)-H	OAHFA(30:1)-H	OAHFA	(30:1)	(30:1)				479.4105835	C30 H55 O4	10.50859825	163.4365931	210.4785898	152.7853746	10565.23463	11580.56466	9593.498682	1.03689	0.052262852	5.44513E-05
NEG	WE(28:2)-H	WE(28:2)-H	WE	(28:2)	(28:2)				419.3894535	H51 C28 O2	10.26915425	244.598837	293.0905994	219.5429783	71.25608107	73.75509652	68.07627274	1.02516	0.035849093	0.001110338
NEG	OAHFA(31:0)-H	OAHFA(31:0)-H	OAHFA	(31:0)	(31:0)				495.4418835	C31 H59 O4	6.2953952	491.8730505	556.7055302	463.9601836	24880.28663	26739.46269	23840.27783	1.03858	0.054612349	8.35567E-06
NEG	OAHFA(15:0_15:1)-H	OAHFA(30:1)-H	OAHFA	(15:0_15:1)	(15:0)	(15:1)			479.4105835	C30 H55 O4	11.54345918	246.1146746	306.3367903	227.1794933	307.9689682	333.2758104	293.9504003	0.887283	-0.172533768	0.121939707
NEG	OAHFA(45:2)-H	OAHFA(45:2)-H	OAHFA	(45:2)	(45:2)				687.6296835	C45 H83 O4	17.82312815	250.5867688	322.6377784	219.8206763	458.6773893	481.4091234	392.5130995	0.990909	-0.013175521	0.011315104
NEG	OAHFA(15:0_16:0)-H	OAHFA(31:0)-H	OAHFA	(15:0_16:0)	(15:0)	(16:0)			495.4418835	C31 H59 O4	8.630345908	2867.969662	2930.927571	2658.36642	133544.8019	134800.4982	131064.3678	1.03844	0.054417861	3.05276E-08
POS	Cer(d36:4)+H	Cer(d36:4)+H	Cer	(d36:4)	(d36:4)			0	560.5037205	C36 H66 O3 N1	9.808	9.79212824	10.33838097	9.290822763	22.45154798	23.13236582	20.44661759	1.03435	0.048724443	0.000143879
NEG	OAHFA(30:0)-H	OAHFA(30:0)-H	OAHFA	(30:0)	(30:0)				481.4262335	C30 H57 O4	7.574	252.063096	327.4031727	245.2003447	174.8634358	188.0363239	172.0118363	0.970203	-0.043641454	0.022652659
NEG	LPC(18:1D7)+HCOO	LPC(18:1D7)+HCOO	LPC	(18:1D7)	(18:1D7)				573.3902845	C27 H46 O9 N1 P1 D7	3.081263337	252.7021496	295.0636376	243.5334093	252.3247369	255.6582837	237.8708022	0.771643	-0.373994555	0.41778723
NEG	OAHFA(31:1)-H	OAHFA(31:1)-H	OAHFA	(31:1)	(31:1)				493.4262335	C31 H57 O4	21.881	9.456506007	10.0956077	8.716898833	321.3392055	345.8442955	338.9366334	1.03744	0.053027901	1.50925E-06
POS	DG(16:0_18:3)+H	DG(34:3)+H	DG	(16:0_18:3)	(16:0)	(18:3)		0	591.4983015	C37 H67 O5	8.703	256.0366445	297.947353	242.3417694	72.30065134	74.12701869	66.08335856	1.03146	0.044687875	0.000324972
POS	DGDG(14:2)+NH4	DGDG(14:2)+NH4	DGDG	(14:2)	(14:2)			0	654.3331505	C29 H52 O15 N1	3.231	257.4735443	276.530391	235.8761805	84.83546534	92.51382988	90.74506142	1.03359	0.047664017	0.000152182
POS	Cer(d47:1)+Na	Cer(d47:1)+Na	Cer	(d47:1)	(d47:1)			0	742.7047655	C47 H93 O3 N1 Na1	21.28813865	8.769949995	9.998894969	8.503731759	12.58100211	13.09316893	13.00853285	1.01399	0.020043425	0.001450558
POS	WE(21:4_21:4)+H	WE(42:8)+H	WE	(21:4_21:4)	(21:4)	(21:4)		0	605.5292065	H69 C42 O2	11.59727745	261.992389	290.4999299	255.8002187	57.3517682	60.83735983	59.60507061	1.03637	0.051539159	4.01226E-05
NEG	OAHFA(16:0_15:0)-H	OAHFA(31:0)-H	OAHFA	(16:0_15:0)	(16:0)	(15:0)			495.4418835	C31 H59 O4	14.907	56.17936812	69.01258809	53.93071227	1113.404177	1175.086948	1124.282745	1.03837	0.054320608	6.51986E-07
NEG	OAHFA(16:0_15:1)-H	OAHFA(31:1)-H	OAHFA	(16:0_15:1)	(16:0)	(15:1)			493.4262335	C31 H57 O4	12.01097362	266.4622842	303.1791519	263.1186791	700.1384217	757.1834169	745.8189573	1.03383	0.047998973	2.98082E-05
POS	Cer(d34:0)+H-H2O	Cer(d34:0)+H-H2O	Cer	(d34:0)	(d34:0)			0	522.5244555	C34 H68 O2 N1	14.08728517	8.700338292	9.339109263	8.368115308	5.350389423	5.825237348	5.302888882	1.02606	0.037115097	0.000556551
POS	Cer(d22:0_18:0)+H	Cer(d40:0)+H	Cer	(d22:0_18:0)	(d22:0)	(18:0)		0	624.6289205	C40 H82 O3 N1	14.458	8.268286335	9.811193388	7.791918765	3.515545668	3.539233092	3.182667743	1.02483	0.035384614	0.001097818
NEG	OAHFA(50:2)-H	OAHFA(50:2)-H	OAHFA	(50:2)	(50:2)				757.7079335	C50 H93 O4	21.66227432	252.9297862	310.6435196	241.6087936	4664.531623	4879.159835	4666.053224	1.03847	0.054459539	4.61029E-07
POS	PE(31:0D3)+Na	PE(31:0D3)+Na	PE	(31:0D3)	(31:0D3)			0	703.5076095	C36 H69 O8 N1 P1 D3 Na1	5.675718073	271.3679502	320.0295588	258.0634244	51.51409654	56.43000004	51.61586045	1.03238	0.045974098	0.000262023
POS	TG(4:0_14:0_16:0)+NH4	TG(34:0)+NH4	TG	(4:0_14:0_16:0)	(4:0)	(14:0)	(16:0)	0	628.5510655	C37 H74 O6 N1	32.01	271.7665131	322.606027	260.3072996	705.7107497	761.394184	647.0868915	1.03134	0.044520022	0.000387585
POS	Cer(d38:0)+H	Cer(d38:0)+H	Cer	(d38:0)	(d38:0)			0	596.5976205	C38 H78 O3 N1	12.49747128	8.039115241	8.968496018	7.491273883	13.29513883	14.50228022	13.3228013	1.02659	0.037860112	0.000701054
POS	Cer(d18:2_24:0)+H	Cer(d42:2)+H	Cer	(d18:2_24:0)	(d18:2)	(24:0)		0	648.6289205	C42 H82 O3 N1	13.341	7.561160814	7.948232235	7.188134042	1.444492946	1.490890683	1.470097169	1.03751	0.053125242	1.00528E-05
NEG	OAHFA(52:2)-H	OAHFA(52:2)-H	OAHFA	(52:2)	(52:2)				785.7392335	C52 H97 O4	22.396	139.3164848	144.0565815	132.255335	2140.047179	2209.501741	1959.011984	1.03824	0.054139976	1.24563E-05
POS	Cer(t20:0_24:0+O)+H	Cer(t44:0+O)+H	Cer	(t20:0_24:0+O)	(t20:0)	(24:0+O)		0	712.6813505	C44 H90 O5 N1	15.303	7.524653801	9.437525686	7.112287389	2.331169532	2.367947046	2.181191406	1.02348	0.033482911	0.00133916
NEG	OAHFA(45:1)-H	OAHFA(45:1)-H	OAHFA	(45:1)	(45:1)				689.6453335	C45 H85 O4	20.05052208	275.4899699	317.3539385	247.1819913	384.8121478	409.8851653	333.9963364	0.952085	-0.070837715	0.033434619
NEG	OAHFA(31:1)-H	OAHFA(31:1)-H	OAHFA	(31:1)	(31:1)				493.4262335	C31 H57 O4	9.229	435.8197767	473.8789956	414.4041138	5797.764516	6121.328465	5816.623226	1.03852	0.054529	8.5277E-07
NEG	OAHFA(32:1)-H	OAHFA(32:1)-H	OAHFA	(32:1)	(32:1)				507.4418835	C32 H59 O4	10.674	223.6912703	287.6556711	221.5680736	3121.596089	3227.695461	2720.689453	1.03638	0.05155308	5.82024E-05
NEG	OAHFA(14:0_38:2)-H	OAHFA(52:2)-H	OAHFA	(14:0_38:2)	(14:0)	(38:2)			785.7392335	C52 H97 O4	21.721	283.3499622	345.6913007	272.0134152	239.9532845	241.6579098	207.4802044	0.934556	-0.09764698	0.050074817
POS	Cer(t16:0_19:0)+H	Cer(t35:0)+H	Cer	(t16:0_19:0)	(t16:0)	(19:0)		0	570.5455855	C35 H72 O4 N1	9.006	7.474275986	8.744417772	6.623852353	24.03221231	24.62011045	21.20795268	1.0329	0.046700587	0.000211791
NEG	OAHFA(31:1)-H	OAHFA(31:1)-H	OAHFA	(31:1)	(31:1)				493.4262335	C31 H57 O4	7.405660168	289.1524987	373.6739724	261.6536148	375.6963055	403.9095304	340.196423	0.864887	-0.209416442	0.165360218
POS	PE(55:7)+Na	PE(55:7)+Na	PE	(55:7)	(55:7)			0	1022.754828	C60 H106 O8 N1 P1 Na1	2.384	291.242922	336.7001068	265.8795718	24.50177413	24.74306769	24.49002807	1.03366	0.04776172	0.000190561
NEG	OAHFA(16:0_15:0)-H	OAHFA(31:0)-H	OAHFA	(16:0_15:0)	(16:0)	(15:0)			495.4418835	C31 H59 O4	13.286	41.95779123	49.00880191	40.8147038	496.9641792	505.4368971	430.0825075	1.03626	0.051386024	5.49213E-05
POS	TG(4:0_14:0_16:0)+NH4	TG(34:0)+NH4	TG	(4:0_14:0_16:0)	(4:0)	(14:0)	(16:0)	0	628.5510655	C37 H74 O6 N1	32.897	292.8671121	310.4537015	269.2251884	755.9901415	816.7086828	749.4662213	1.0366	0.051859299	3.90862E-05
NEG	OAHFA(16:0_17:1)-H	OAHFA(33:1)-H	OAHFA	(16:0_17:1)	(16:0)	(17:1)			521.4575335	C33 H61 O4	11.21245576	295.4529906	383.3644395	280.3594699	217.4713691	225.1817283	187.146898	0.957553	-0.062575753	0.03243401
POS	PS(16:0D9_16:0)+Na	PS(32:0D9)+Na	PS	(16:0D9_16:0)	(16:0D9)	(16:0)		0	767.5507515	C38 H65 O10 N1 P1 D9 Na1	17.88	296.902053	328.284837	278.2558173	287.1775226	302.6154344	269.8103697	0.757033	-0.401571904	0.448339005
NEG	OAHFA(48:2)-H	OAHFA(48:2)-H	OAHFA	(48:2)	(48:2)				729.6766335	C48 H89 O4	20.806	297.2307407	305.1040467	285.6967719	3052.153519	3282.817986	3104.146952	1.03829	0.054209452	2.18375E-06
POS	PS(30:5e)+H	PS(30:5e)+H	PS	(30:5e)	(30:5e)			0	684.4234985	C36 H63 O9 N1 P1	4.93	307.289268	369.0377515	296.1697312	510.6716418	548.1991183	505.2951775	1.01976	0.028229655	0.001710741
NEG	OAHFA(17:0_14:0)-H	OAHFA(31:0)-H	OAHFA	(17:0_14:0)	(17:0)	(14:0)			495.4418835	C31 H59 O4	14.068	28.72669972	34.46820633	28.46650628	321.1243175	326.7488305	291.5008959	1.03793	0.053709149	1.41774E-05
NEG	OAHFA(16:0_15:1)-H	OAHFA(31:1)-H	OAHFA	(16:0_15:1)	(16:0)	(15:1)			493.4262335	C31 H57 O4	10.186	441.5080468	524.7425929	405.4595455	4169.400678	4501.880726	4377.32771	1.03714	0.052610652	2.95257E-06
POS	TG(30:1_17:0_24:1)+NH4	TG(71:2)+NH4	TG	(30:1_17:0_24:1)	(30:1)	(17:0)	(24:1)	0	1143.098815	C74 H144 O6 N1	25.264	311.5958503	389.8784592	310.1048482	72.00427149	74.35280304	61.43251897	1.02838	0.040373458	0.000550015
POS	Cer(d36:4)+H	Cer(d36:4)+H	Cer	(d36:4)	(d36:4)			0	560.5037205	C36 H66 O3 N1	10.758	7.265392268	8.329610683	6.902424486	1.942451863	2.132295979	2.000552018	1.03283	0.046602811	0.000223207
NEG	OAHFA(16:0_31:0)-H	OAHFA(47:0)-H	OAHFA	(16:0_31:0)	(16:0)	(31:0)			719.6922835	C47 H91 O4	21.834	13.23206664	16.69599941	12.88583347	126.5501787	133.2290176	107.1721001	1.03385	0.048026882	0.000166218
POS	Cer(d18:2_24:5)+H	Cer(d42:7)+H	Cer	(d18:2_24:5)	(d18:2)	(24:5)		0	638.5506705	C42 H72 O3 N1	15.12140734	6.988700371	8.791605026	6.246411065	4.401238112	4.61136012	4.29271064	0.978579	-0.031239772	0.018813499
POS	Cer(m19:0_23:2)+H	Cer(m42:2)+H	Cer	(m19:0_23:2)	(m19:0)	(23:2)		0	632.6340055	C42 H82 O2 N1	15.283	6.958365032	7.130871143	6.887081722	2.109677719	2.185184404	1.787182038	1.03526	0.049993138	3.98097E-06
POS	Cer(d23:1_26:6)+H	Cer(d49:7)+H	Cer	(d23:1_26:6)	(d23:1)	(26:6)		0	736.6602205	C49 H86 O3 N1	17.884	6.637770349	6.930308315	6.345885416	5.016613536	5.043372803	4.634863587	1.01793	0.025638355	0.001249244
POS	Cer(m40:1)+H-H2O	Cer(m40:1)+H-H2O	Cer	(m40:1)	(m40:1)			0	588.6077905	C40 H78 O1 N1	15.31376392	6.4901965	7.976604727	6.363715291	3.217840103	3.395195826	3.02097998	1.0182	0.026020971	0.00212853
NEG	OAHFA(16:1_30:2)-H	OAHFA(46:3)-H	OAHFA	(16:1_30:2)	(16:1)	(30:2)			699.6296835	C46 H83 O4	18.216	327.9689839	397.5255466	302.0867365	201.02321	202.0770868	176.0835225	1.001	0.001441974	0.00735132
NEG	OAHFA(16:0_29:0)-H	OAHFA(45:0)-H	OAHFA	(16:0_29:0)	(16:0)	(29:0)			691.6609835	C45 H87 O4	20.962	18.74101186	18.81936577	17.08683191	142.5173196	154.1369042	127.3121439	1.03573	0.050647962	9.35527E-05
NEG	OAHFA(36:2)-H	OAHFA(36:2)-H	OAHFA	(36:2)	(36:2)				561.4888335	C36 H65 O4	13.12915657	2616.041884	3071.518511	2540.837371	14381.72157	15369.57739	14938.0802	1.03712	0.052582831	3.26554E-06
POS	PE(42:0e)+H	PE(42:0e)+H	PE	(42:0e)	(42:0e)			0	818.6997185	C47 H97 O7 N1 P1	14.84806704	331.1778259	398.8015492	326.5071731	68.30258493	73.33523202	60.93311023	1.03161	0.044897663	0.000272563
POS	Cer(d18:1_24:1)+H	Cer(d42:2)+H	Cer	(d18:1_24:1)	(d18:1)	(24:1)		0	648.6289205	C42 H82 O3 N1	14.705	6.071738574	7.092031463	6.043897091	2.643091547	2.717663042	2.5211193	1.02969	0.042210063	0.000416881
NEG	OAHFA(15:0_16:1)-H	OAHFA(31:1)-H	OAHFA	(15:0_16:1)	(15:0)	(16:1)			493.4262335	C31 H57 O4	23.57	35.15773179	41.62117602	33.29895335	173.786691	190.6133028	166.5809844	1.03687	0.052235024	4.94584E-05
NEG	OAHFA(32:0)-H	OAHFA(32:0)-H	OAHFA	(32:0)	(32:0)				509.4575335	C32 H61 O4	11.1084781	333.7320081	363.6099138	326.6177286	424.3402965	444.2731011	391.0418345	0.980161	-0.028909351	0.015011387
NEG	OAHFA(19:0_15:1)-H	OAHFA(34:1)-H	OAHFA	(19:0_15:1)	(19:0)	(15:1)			535.4731835	C34 H63 O4	11.30225147	334.747293	426.5865917	301.3557955	330.0542	354.1381117	297.6611585	0.751174	-0.412780966	0.545632892
POS	Cer(d20:2_24:0)+H	Cer(d44:2)+H	Cer	(d20:2_24:0)	(d20:2)	(24:0)		0	676.6602205	C44 H86 O3 N1	14.503	5.882607077	6.652844747	5.244772589	3.181661115	3.418940441	3.413058887	1.01255	0.01799315	0.003349908
NEG	OAHFA(51:1)-H	OAHFA(51:1)-H	OAHFA	(51:1)	(51:1)				773.7392335	C51 H97 O4	22.958	105.631882	119.8348401	104.0511057	486.4752944	513.3356679	457.2620165	1.03778	0.053500638	2.44949E-05
NEG	OAHFA(46:2)-H	OAHFA(46:2)-H	OAHFA	(46:2)	(46:2)				701.6453335	C46 H85 O4	19.593	183.3230289	187.8946926	165.7144417	833.3788202	847.2512165	683.2274078	1.03016	0.042868428	0.000326291
POS	Cer(d20:2_26:0+O)+H	Cer(d46:2+O)+H	Cer	(d20:2_26:0+O)	(d20:2)	(26:0+O)		0	720.6864355	C46 H90 O4 N1	15.076	5.720953336	6.949832714	5.270918584	4.116795232	4.236932158	3.550378428	0.973521	-0.038715995	0.020915346
POS	Cer(d41:1)+Na	Cer(d41:1)+Na	Cer	(d41:1)	(d41:1)			0	658.6108655	C41 H81 O3 N1 Na1	17.67815678	5.621679337	5.855666674	5.193585003	6.836194201	7.051404428	6.247805161	0.96582	-0.050173756	0.020092172
POS	Cer(d20:2_25:0+O)+H	Cer(d45:2+O)+H	Cer	(d20:2_25:0+O)	(d20:2)	(25:0+O)		0	706.6707855	C45 H88 O4 N1	14.462	5.59391356	6.661385313	5.162982059	2.557384576	2.736308477	2.269525077	1.01854	0.026502639	0.002129315
POS	MG(32:1)+NH4	MG(32:1)+NH4	MG	(32:1)	(32:1)			0	570.5455855	C35 H72 O4 N1	6.394	1132.831828	1206.907514	1045.382675	52586.17942	56271.30298	47645.7599	1.03753	0.053153052	3.39482E-05
NEG	OAHFA(50:2)-H	OAHFA(50:2)-H	OAHFA	(50:2)	(50:2)				757.7079335	C50 H93 O4	20.85127803	356.7026678	369.0007583	327.0725307	1115.251348	1170.856296	1068.832957	1.03784	0.053584046	1.7954E-05
POS	TG(4:0_14:0_16:0)+NH4	TG(34:0)+NH4	TG	(4:0_14:0_16:0)	(4:0)	(14:0)	(16:0)	0	628.5510655	C37 H74 O6 N1	25.336	358.1833658	384.4053549	350.7651687	1133.469868	1154.139007	1093.413293	1.03832	0.054251137	3.14289E-06
NEG	OAHFA(47:2)-H	OAHFA(47:2)-H	OAHFA	(47:2)	(47:2)				715.6609835	C47 H87 O4	19.114	360.0500212	415.3356013	341.8472373	902.7409952	917.8880747	743.5715648	1.0207	0.029558897	0.001297478
POS	MG(28:1)+H	MG(28:1)+H	MG	(28:1)	(28:1)			0	497.4564365	C31 H61 O4	6.322	3320.373305	3936.414024	3255.161952	157541.7538	157894.5293	146141.9273	1.03848	0.054473432	2.61153E-06
POS	DG(28:2e)+H	DG(28:2e)+H	DG	(28:2e)	(28:2e)			0	495.4407865	C31 H59 O4	4.372760958	367.4517435	410.9347525	360.7268375	890.6435931	920.3822978	738.543694	1.02053	0.029318593	0.001298596
POS	Cer(d18:2_25:0+O)+H	Cer(d43:2+O)+H	Cer	(d18:2_25:0+O)	(d18:2)	(25:0+O)		0	678.6394855	C43 H84 O4 N1	13.348	5.572134588	5.882517391	5.08169365	1.53785366	1.604012321	1.488850941	1.03489	0.04947743	7.26798E-05
POS	MG(32:1)+NH4	MG(32:1)+NH4	MG	(32:1)	(32:1)			0	570.5455855	C35 H72 O4 N1	8.707	713.6595547	802.797271	711.2295858	22098.9361	23517.56887	19012.30674	1.03547	0.050285756	9.76979E-05
POS	DG(45:2)+H	DG(45:2)+H	DG	(45:2)	(45:2)			0	747.6861015	C48 H91 O5	15.278	0	0	0	8556.384472	8650.72661	8150.829642	1.03871	0.054792921	6.48517E-07
POS	Cer(d36:3)+H	Cer(d36:3)+H	Cer	(d36:3)	(d36:3)			0	562.5193705	C36 H68 O3 N1	11.132	5.372338363	6.514673175	4.975951973	4.092639141	4.206555535	3.827987698	0.964074	-0.052784206	0.02922845
POS	PS(32:4e)+H	PS(32:4e)+H	PS	(32:4e)	(32:4e)			0	714.4704485	C38 H69 O9 N1 P1	4.742	378.7716325	466.2046901	364.1020145	373.862163	395.191063	349.7523114	0.770033	-0.377007821	0.431941146
POS	DG(28:0e)+H	DG(28:0e)+H	DG	(28:0e)	(28:0e)			0	499.4720865	C31 H63 O4	5.151	0	0	0	1346.324434	1371.524278	1283.018397	1.03878	0.054890143	9.08863E-07
POS	TG(4:0_14:0_16:0)+NH4	TG(34:0)+NH4	TG	(4:0_14:0_16:0)	(4:0)	(14:0)	(16:0)	0	628.5510655	C37 H74 O6 N1	33.47211723	383.363698	434.9932074	340.9380066	919.2622299	995.1295774	991.2977253	1.0301	0.042784398	9.25304E-05
POS	ChE(13:0)+NH4	ChE(13:0)+NH4	ChE	(13:0)	(13:0)			0	600.5714055	C40 H74 O2 N1	25.598	383.3759915	473.7216024	352.1626306	1414.098594	1422.618062	1325.908188	1.03604	0.051079704	3.28138E-05
NEG	OAHFA(14:0_19:2)-H	OAHFA(33:2)-H	OAHFA	(14:0_19:2)	(14:0)	(19:2)			519.4418835	C33 H59 O4	10.00756317	383.9818416	465.0656438	350.9757543	255.5569522	266.749536	265.6090536	0.981873	-0.026391663	0.015725894
POS	WE(30:0_17:2)+H	WE(47:2)+H	WE	(30:0_17:2)	(30:0)	(17:2)		0	687.7013565	H91 C47 O2	21.24021517	392.8489685	451.4061036	389.5467098	187.1693579	193.7408352	171.6226926	1.02888	0.041074728	0.000425317
POS	DG(52:3)+H	DG(52:3)+H	DG	(52:3)	(52:3)			0	843.7800015	C55 H103 O5	22.534	394.6295952	431.8343808	382.8247059	1557.042145	1594.487986	1421.476235	1.03718	0.052666292	3.31851E-05
POS	DG(37:4e)+H	DG(37:4e)+H	DG	(37:4e)	(37:4e)			0	617.5503365	C40 H73 O4	15.722	0	0	0	3909.394645	4197.230703	3552.808959	1.03765	0.053319904	3.12539E-05
NEG	OAHFA(57:10)-H	OAHFA(57:10)-H	OAHFA	(57:10)	(57:10)				839.6922835	C57 H91 O4	21.598	396.2189359	439.3054776	361.7405028	54.07010651	57.87156597	53.06858563	1.0348	0.049351959	0.000106358
POS	DGDG(50:2)+H	DGDG(50:2)+H	DGDG	(50:2)	(50:2)			0	1141.870001	C65 H121 O15	23.41876308	397.3813026	497.6072423	392.4189871	99.06938868	100.4020972	94.55123781	1.02795	0.039770093	0.000644841
NEG	CL(68:4)-H	CL(68:4)-H	CL	(68:4)	(68:4)				1399.964955	C77 H141 O17 P2	10.27409269	402.2915776	497.3233406	376.2416768	76.27959918	81.06338266	66.59151307	1.02797	0.039798162	0.000694691
POS	Cer(t20:0_24:0)+H	Cer(t44:0)+H	Cer	(t20:0_24:0)	(t20:0)	(24:0)		0	696.6864355	C44 H90 O4 N1	15.77063141	5.34157561	6.702484623	4.731577422	7.424688236	8.128940301	7.857450286	0.955292	-0.065986312	0.023140042
POS	DG(44:3e)+H	DG(44:3e)+H	DG	(44:3e)	(44:3e)			0	717.6755365	C47 H89 O4	16.783	20.1836491	24.91522168	19.93604887	16121.4116	16331.60157	13474.61744	1.03546	0.050271823	7.66011E-05
POS	WE(4:0_23:5)+H	WE(27:5)+H	WE	(4:0_23:5)	(4:0)	(23:5)		0	401.3414065	H45 C27 O2	6.513914203	418.6408251	429.6571036	383.8180809	114.9816457	125.1568596	121.106006	1.03579	0.050731535	3.31343E-05
POS	DG(34:1e)+NH4	DG(34:1e)+NH4	DG	(34:1e)	(34:1e)			0	598.5768855	C37 H76 O4 N1	6.326	1273.237964	1499.671333	1181.798963	219063.7443	236698.0565	236311.1651	1.0367	0.051998468	2.46871E-06
POS	Cer(m19:0_21:2)+H	Cer(m40:2)+H	Cer	(m19:0_21:2)	(m19:0)	(21:2)		0	604.6027055	C40 H78 O2 N1	14.063	4.982100959	6.023858343	4.455482422	1.427919176	1.461647046	1.431258167	1.02408	0.034328421	0.001289
POS	Cer(m29:0)+H	Cer(m29:0)+H	Cer	(m29:0)	(m29:0)			0	454.4618555	C29 H60 O2 N1	10.168	4.897334263	6.179210188	4.28410198	1.253841789	1.30816405	1.154055224	1.01882	0.026899186	0.002276543
NEG	OAHFA(16:0_38:2)-H	OAHFA(54:2)-H	OAHFA	(16:0_38:2)	(16:0)	(38:2)			813.7705335	C54 H101 O4	22.417	429.772903	439.6963663	391.8811839	533.3136355	559.0599251	454.8417866	0.902459	-0.148066705	0.051008788
POS	Cer(d18:1_16:0)+H	Cer(d34:1)+H	Cer	(d18:1_16:0)	(d18:1)	(16:0)		0	538.5193705	C34 H68 O3 N1	11.741	4.881061784	5.939107955	4.48865601	2.840130845	2.894028292	2.738035099	1.00442	0.006362661	0.006375003
POS	Cer(t20:0_26:0)+H	Cer(t46:0)+H	Cer	(t20:0_26:0)	(t20:0)	(26:0)		0	724.7177355	C46 H94 O4 N1	17.042	4.873997111	5.060173541	4.543412285	3.31502975	3.349272955	3.206055117	1.0265	0.037733627	0.000614399
POS	DG(28:1e)+H	DG(28:1e)+H	DG	(28:1e)	(28:1e)			0	497.4564365	C31 H61 O4	10.263	2441.468919	2448.90157	2375.139555	294128.3489	320647.091	315621.9255	1.03697	0.052374157	2.91383E-06
POS	DG(28:1e)+NH4	DG(28:1e)+NH4	DG	(28:1e)	(28:1e)			0	514.4829855	C31 H64 O4 N1	9.117	616.0061016	765.5903633	614.3214402	42066.11159	43546.96929	41111.40133	1.03878	0.054890143	5.1017E-07
POS	Cer(d20:0_23:0)+H	Cer(d43:0)+H	Cer	(d20:0_23:0)	(d20:0)	(23:0)		0	666.6758705	C43 H88 O3 N1	16.363	4.808985551	5.784829441	4.47182887	1.805515683	1.912331326	1.869043565	1.02374	0.03384936	0.001323468
POS	DG(32:1_12:0)+NH4	DG(44:1)+NH4	DG	(32:1_12:0)	(32:1)	(12:0)		0	752.7126505	C47 H94 O5 N1	14.379	164.0681522	197.2622282	151.2133112	8098.325657	8135.605032	6853.045151	1.03594	0.050940447	5.79445E-05
POS	DG(35:2D7)+H	DG(35:2D7)+H	DG	(35:2D7)	(35:2D7)			0	614.5735405	C38 H64 O5 D7	7.71	63.26629883	63.57174707	58.86152668	2706.90058	2969.568357	2540.981402	1.03778	0.053500638	2.79052E-05
POS	Cer(d18:2_22:5)+H	Cer(d40:7)+H	Cer	(d18:2_22:5)	(d18:2)	(22:5)		0	610.5193705	C40 H68 O3 N1	13.801	4.767903091	6.039335334	4.275820188	2.858391929	3.111921499	2.851477061	0.981076	-0.027563194	0.017238374
POS	DG(31:1e)+NH4	DG(31:1e)+NH4	DG	(31:1e)	(31:1e)			0	556.5299355	C34 H70 O4 N1	13.188	496.3001402	506.2345269	473.9691651	21883.12266	23047.29683	19408.19706	1.03718	0.052666292	4.05489E-05
POS	DG(28:1e)+NH4	DG(28:1e)+NH4	DG	(28:1e)	(28:1e)			0	514.4829855	C31 H64 O4 N1	8.14352775	7656.572506	7722.156785	7224.746505	333340.3537	341870.2848	299494.231	1.03797	0.053764747	1.64055E-05
POS	TG(35:5e)+H	TG(35:5e)+H	TG	(35:5e)	(35:5e)			0	601.4826515	C38 H65 O5	7.907	467.3645033	534.889672	427.9792552	446.9137735	450.9506043	408.1213441	0.80623	-0.310736628	0.290993227
POS	DG(30:5e)+H	DG(30:5e)+H	DG	(30:5e)	(30:5e)			0	517.4251365	C33 H57 O4	6.411122747	2842.987746	3463.165944	2739.665081	114872.9032	122109.8366	107317.7897	1.0384	0.054362288	1.27414E-05
POS	MGDG(33:3e)+H	MGDG(33:3e)+H	MGDG	(33:3e)	(33:3e)			0	725.5562115	C42 H77 O9	12.18	479.3278701	490.4280729	454.6153552	306.3792255	314.1477235	277.9522307	1.0248	0.035342381	0.000328344
POS	Cer(d18:1_25:1)+H	Cer(d43:2)+H	Cer	(d18:1_25:1)	(d18:1)	(25:1)		0	662.6445705	C43 H84 O3 N1	15.306	4.643565124	5.004851201	4.416545231	1.343006093	1.343155638	1.307916488	1.0364	0.051580921	4.03542E-05
POS	DG(33:1e)+NH4	DG(33:1e)+NH4	DG	(33:1e)	(33:1e)			0	584.5612355	C36 H74 O4 N1	14.19898007	739.9152226	773.9438272	690.7462554	25831.81878	28249.49915	25179.00264	1.03838	0.054334501	1.04086E-05
POS	Cer(d17:1_16:1)+H	Cer(d33:2)+H	Cer	(d17:1_16:1)	(d17:1)	(16:1)		0	522.4880705	C33 H64 O3 N1	9.806	4.50454337	4.953869386	4.440586045	3.09918482	3.171364332	2.863550194	1.02177	0.031070483	0.001039211
POS	DG(34:1_16:0)+NH4	DG(50:1)+NH4	DG	(34:1_16:0)	(34:1)	(16:0)		0	836.8065505	C53 H106 O5 N1	16.183	502.752832	647.341281	442.9170723	16129.06108	16801.20231	16106.30268	1.03849	0.054487324	2.96482E-07
POS	Cer(d18:2_23:0)+H	Cer(d41:2)+H	Cer	(d18:2_23:0)	(d18:2)	(23:0)		0	634.6132705	C41 H80 O3 N1	12.765	4.495171344	4.720431438	4.183657294	1.983943792	2.013834002	1.744140669	1.03177	0.045121404	0.000135875
POS	DG(32:1e)+NH4	DG(32:1e)+NH4	DG	(32:1e)	(32:1e)			0	570.5455855	C35 H72 O4 N1	13.501	449.7735952	472.2607825	441.2292261	8347.748911	9089.400051	8087.823603	1.03837	0.054320608	1.14771E-05
POS	DG(14:0e_14:2)+NH4	DG(28:2e)+NH4	DG	(14:0e_14:2)	(14:0e)	(14:2)		0	512.4673355	C31 H62 O4 N1	6.382314592	8320.920678	9145.24766	8270.704975	145922.7456	159801.4822	157593.4957	1.03653	0.051761873	4.56887E-06
POS	Cer(d18:1_26:1)+H	Cer(d44:2)+H	Cer	(d18:1_26:1)	(d18:1)	(26:1)		0	676.6602205	C44 H86 O3 N1	15.908	4.451196659	4.953041349	4.32052918	1.687056097	1.71952889	1.664894995	1.03455	0.049003373	0.000117805
POS	DG(27:1)+NH4	DG(27:1)+NH4	DG	(27:1)	(27:1)			0	514.4466005	C30 H60 O5 N1	8.405	172.5583075	187.3286087	161.4468619	3072.636099	3239.654414	2711.872922	1.03672	0.0520263	5.3864E-05
POS	DG(30:4e)+H	DG(30:4e)+H	DG	(30:4e)	(30:4e)			0	519.4407865	C33 H59 O4	8.307	5623.038494	7235.565608	5542.008672	73692.49715	77048.10849	62482.6805	1.03461	0.049087041	0.000126905
POS	WE(5:0_15:1)+H	WE(20:1)+H	WE	(5:0_15:1)	(5:0)	(15:1)		0	311.2944565	H39 C20 O2	5.455703767	500.1422821	534.4966668	466.553089	216.9545358	235.1670688	211.9481368	1.03208	0.045554803	0.000180069
POS	DG(29:4e)+H	DG(29:4e)+H	DG	(29:4e)	(29:4e)			0	505.4251365	C32 H57 O4	8.246	533.2097843	568.5693811	501.4728974	6227.696136	6461.894826	5648.186181	1.03785	0.053597947	2.12048E-05
NEG	OAHFA(16:0_30:2)-H	OAHFA(46:2)-H	OAHFA	(16:0_30:2)	(16:0)	(30:2)			701.6453335	C46 H85 O4	22.97154828	504.5646125	519.0992545	463.9789683	160.3772018	166.2397493	151.8666584	1.0352	0.049909522	3.85985E-05
POS	Cer(m18:1_15:0)+H	Cer(m33:1)+H	Cer	(m18:1_15:0)	(m18:1)	(15:0)		0	508.5088055	C33 H66 O2 N1	11.119	4.34986273	5.223369218	4.176747981	5.477058062	5.737879936	5.485443502	0.937699	-0.092803201	0.042575372
POS	DG(18:2e_16:0)+NH4	DG(34:2e)+NH4	DG	(18:2e_16:0)	(18:2e)	(16:0)		0	596.5612355	C37 H74 O4 N1	11.159	623.4473498	673.7688669	587.8100638	6269.048371	6320.462979	5187.597517	1.03371	0.047831505	0.000138551
POS	Cer(m32:0)+NH4	Cer(m32:0)+NH4	Cer	(m32:0)	(m32:0)			0	513.5353545	C32 H69 O2 N2	12.606	4.336050384	4.7429195	4.027752718	3.739378936	3.985730382	3.557231964	0.918397	-0.122810166	0.065464788
POS	TG(30:0_18:1_22:2)+NH4	TG(70:3)+NH4	TG	(30:0_18:1_22:2)	(30:0)	(18:1)	(22:2)	0	1127.067515	C73 H140 O6 N1	24.871	526.3581141	602.1961376	489.7638265	92.61632308	93.95784534	79.23585036	1.0335	0.047538389	0.000175153
POS	Cer(m19:0_22:0+O)+H	Cer(m41:0+O)+H	Cer	(m19:0_22:0+O)	(m19:0)	(22:0+O)		0	638.6445705	C41 H84 O3 N1	12.93793563	4.310427534	5.557931383	3.856698896	17.33750466	17.6643133	14.16458678	1.02688	0.0382676	0.00064971
POS	DG(36:1e)+NH4	DG(36:1e)+NH4	DG	(36:1e)	(36:1e)			0	626.6081855	C39 H80 O4 N1	16.026	309.3994139	369.8106251	284.1343429	2918.176688	3146.518482	2964.623656	1.038	0.053806444	3.45643E-06
POS	Cer(d22:1_16:1)+NH4	Cer(d38:2)+NH4	Cer	(d22:1_16:1)	(d22:1)	(16:1)		0	609.5928695	C38 H77 O3 N2	11.752	4.290852365	5.303482641	4.109653829	2.083568476	2.253595709	2.157110659	1.01468	0.021024816	0.003036487
NEG	OAHFA(14:0_32:2)-H	OAHFA(46:2)-H	OAHFA	(14:0_32:2)	(14:0)	(32:2)			701.6453335	C46 H85 O4	18.033	551.0659244	639.8311621	536.7982747	199.7841474	202.2745918	186.4481946	1.03139	0.044589963	0.000310624
POS	Cer(m36:1)+H-H2O	Cer(m36:1)+H-H2O	Cer	(m36:1)	(m36:1)			0	532.5451905	C36 H70 O1 N1	13.008	4.287336155	4.385701337	3.896099384	1.410027531	1.472467087	1.208166619	1.0326	0.046281503	7.57501E-05
POS	TG(15:0_10:1_24:2)+NH4	TG(49:3)+NH4	TG	(15:0_10:1_24:2)	(15:0)	(10:1)	(24:2)	0	832.7388655	C52 H98 O6 N1	20.126	560.2229301	659.265886	537.9669424	225.1508982	225.278559	187.3950118	1.02681	0.038169251	0.000689949
POS	Cer(d36:1)+H	Cer(d36:1)+H	Cer	(d36:1)	(d36:1)			0	566.5506705	C36 H72 O3 N1	12.802	4.281719271	5.007381431	4.255586105	3.594477849	3.596926132	2.971817554	0.951073	-0.072372015	0.024983092
NEG	OAHFA(16:0_14:0)-H	OAHFA(30:0)-H	OAHFA	(16:0_14:0)	(16:0)	(14:0)			481.4262335	C30 H57 O4	10.11912555	576.9149872	738.8260655	506.1660909	809.5908516	881.3090011	864.4108896	0.94497	-0.081659566	0.027611339
POS	DG(44:4e)+H	DG(44:4e)+H	DG	(44:4e)	(44:4e)			0	715.6598865	C47 H87 O4	19.812	420.6324983	500.8624283	404.0445814	4067.236783	4329.621062	3679.325453	1.03703	0.05245763	4.77518E-05
POS	DG(30:1e)+H	DG(30:1e)+H	DG	(30:1e)	(30:1e)			0	525.4877365	C33 H65 O4	8.165	250.6660629	267.6278938	242.0892899	2104.171652	2275.27534	2224.346907	1.03712	0.052582831	2.86821E-06
POS	Cer(m21:0_17:1)+H	Cer(m38:1)+H	Cer	(m21:0_17:1)	(m21:0)	(17:1)		0	578.5870555	C38 H76 O2 N1	15.584	4.239496069	5.003356128	3.781097077	4.752994305	5.098754871	4.782675589	0.821896	-0.282972243	0.22376489
POS	Cer(m31:0)+H-H2O	Cer(m31:0)+H-H2O	Cer	(m31:0)	(m31:0)			0	464.4825905	C31 H62 O1 N1	23.004	4.167226909	5.21394508	3.975342383	6.804079873	7.005136817	6.835722663	1.00594	0.008544257	0.003379735
NEG	PI(18:1D7_15:0)-H	PI(33:1D7)-H	PI	(18:1D7_15:0)	(18:1D7)	(15:0)			828.5624955	C42 H71 O13 N0 P1 D7	9.009958253	610.1518368	695.3102742	576.3265535	611.1719315	657.131591	552.4554113	0.697304	-0.520140337	0.684901171
POS	DG(40:1e)+NH4	DG(40:1e)+NH4	DG	(40:1e)	(40:1e)			0	682.6707855	C43 H88 O4 N1	18.482	277.7872538	330.9784158	267.5572477	2624.598914	2644.143874	2138.686857	1.03242	0.046029995	0.000197463
POS	TG(20:0e_16:0_19:1)+NH4	TG(55:1e)+NH4	TG	(20:0e_16:0_19:1)	(20:0e)	(16:0)	(19:1)	0	906.8848005	C58 H116 O5 N1	22.215	618.7368709	743.5379799	583.6854746	1855.578648	1875.53486	1663.409412	1.03356	0.047622142	0.000159264
POS	DG(41:4e)+H	DG(41:4e)+H	DG	(41:4e)	(41:4e)			0	673.6129365	C44 H81 O4	13.825	623.4123422	773.5971757	548.5849949	1991.847376	2119.042557	2016.503395	1.03441	0.048808127	5.41036E-05
POS	DG(29:4e)+H	DG(29:4e)+H	DG	(29:4e)	(29:4e)			0	505.4251365	C32 H57 O4	7.817	355.2594497	410.9745859	317.1033907	2947.936643	3001.652477	2676.514869	1.0377	0.05338942	1.75359E-05
NEG	CL(68:4)-2H	CL(68:4)-2H	CL	(68:4)	(68:4)				699.478839	C77 H140 O17 P2	9.454308675	630.4783556	740.1716866	606.5510232	154.7177384	169.682786	149.8853737	1.03196	0.045387051	0.00027175
POS	DG(32:0_16:0)+NH4	DG(48:0)+NH4	DG	(32:0_16:0)	(32:0)	(16:0)		0	810.7909005	C51 H104 O5 N1	18.368	660.3226701	754.7158283	653.9270814	4798.563253	5022.204948	4194.040988	1.03561	0.050480801	9.00969E-05
POS	TG(12:1e_22:0_22:0)+NH4	TG(56:1e)+NH4	TG	(12:1e_22:0_22:0)	(12:1e)	(22:0)	(22:0)	0	920.9004505	C59 H118 O5 N1	22.316	638.9788306	807.5540654	624.5081691	1759.343705	1873.975285	1499.385262	1.02306	0.032890758	0.001241198
POS	TG(28:1_16:0_24:0)+NH4	TG(68:1)+NH4	TG	(28:1_16:0_24:0)	(28:1)	(16:0)	(24:0)	0	1103.067515	C71 H140 O6 N1	25.116	639.0020427	820.9610878	573.648048	294.2555948	309.7429243	303.9429905	1.0016	0.002306467	0.007171611
POS	DG(24:1)+H	DG(24:1)+H	DG	(24:1)	(24:1)			0	455.3731015	C27 H51 O5	7.41	640.4637299	713.6755978	569.9328185	501.7239621	521.4615438	511.9553013	0.948261	-0.076643893	0.036393961
POS	Cer(m18:0_23:2)+H	Cer(m41:2)+H	Cer	(m18:0_23:2)	(m18:0)	(23:2)		0	618.6183555	C41 H80 O2 N1	14.639	4.131298725	4.810211558	4.074378241	1.261501001	1.305924861	1.115693943	1.03207	0.045540825	0.000215417
POS	DG(43:4e)+H	DG(43:4e)+H	DG	(43:4e)	(43:4e)			0	701.6442365	C46 H85 O4	14.136	819.1603145	942.1465238	744.6678713	5758.477985	5881.048218	4849.75679	1.03384	0.048012927	0.000146401
NEG	OAHFA(16:0_17:0)-H	OAHFA(33:0)-H	OAHFA	(16:0_17:0)	(16:0)	(17:0)			523.4731835	C33 H63 O4	13.27275437	664.6012485	792.2537934	621.9573076	2074.122082	2079.831802	1800.975048	1.0317	0.045023522	0.000253211
POS	Cer(d18:2_22:0)+H	Cer(d40:2)+H	Cer	(d18:2_22:0)	(d18:2)	(22:0)		0	620.5976205	C40 H78 O3 N1	12.229	4.095340178	5.148984111	3.658817892	1.966244414	1.983803612	1.850702879	1.00554	0.007970473	0.005969501
POS	Cer(d41:1)+H	Cer(d41:1)+H	Cer	(d41:1)	(d41:1)			0	636.6289205	C41 H82 O3 N1	14.336	4.070231148	4.378086291	3.644650183	1.890968353	1.92717673	1.775750421	1.02777	0.039517446	0.000570507
POS	Cer(d22:0_24:0)+H	Cer(d46:0)+H	Cer	(d22:0_24:0)	(d22:0)	(24:0)		0	708.7228205	C46 H94 O3 N1	18.274	4.02625187	4.957301904	3.719777019	1.994903393	2.163924864	1.844822311	1.01032	0.014812312	0.004324602
POS	Cer(t39:4)+H	Cer(t39:4)+H	Cer	(t39:4)	(t39:4)			0	618.5455855	C39 H72 O4 N1	11.8	4.020669457	4.319004108	3.897315368	2.500187107	2.750174188	2.224708958	1.01379	0.019758838	0.001281276
POS	WE(16:1_17:1)+H	WE(33:2)+H	WE	(16:1_17:1)	(16:1)	(17:1)		0	491.4822565	H63 C33 O2	9.03548528	701.9919747	855.6809353	672.7904721	455.5614503	496.7175202	428.4510824	0.995559	-0.006421278	0.009218689
POS	Cer(d18:2_25:0)+H	Cer(d43:2)+H	Cer	(d18:2_25:0)	(d18:2)	(25:0)		0	662.6445705	C43 H84 O3 N1	13.903	3.905040513	4.16171422	3.727871449	1.496305013	1.622856577	1.306698943	1.03203	0.045484909	9.47808E-05
POS	Cer(d18:1_26:0+O)+H	Cer(d44:1+O)+H	Cer	(d18:1_26:0+O)	(d18:1)	(26:0+O)		0	694.6707855	C44 H88 O4 N1	15.921	3.804972608	4.670245057	3.371895621	5.743731336	6.252421707	5.012354648	0.959754	-0.059263427	0.030510222
POS	DG(44:2e)+NH4	DG(44:2e)+NH4	DG	(44:2e)	(44:2e)			0	736.7177355	C47 H94 O4 N1	19.8138746	19631.17781	24210.60599	18327.51461	138398.5769	142950.9892	123324.0332	1.03661	0.051873216	5.09615E-05
POS	Cer(d42:3)+H	Cer(d42:3)+H	Cer	(d42:3)	(d42:3)			0	646.6132705	C42 H80 O3 N1	14.456	3.785641639	4.82674632	3.334509207	0.995854171	0.997871013	0.856915695	1.01817	0.025978463	0.002410873
POS	Cer(d21:1_26:6)+H	Cer(d47:7)+H	Cer	(d21:1_26:6)	(d21:1)	(26:6)		0	708.6289205	C47 H82 O3 N1	16.489	3.744072504	4.191110157	3.72959245	2.113275302	2.272089766	2.068189755	1.02796	0.039784127	0.000445607
POS	DG(42:1e)+NH4	DG(42:1e)+NH4	DG	(42:1e)	(42:1e)			0	710.7020855	C45 H92 O4 N1	19.808	2824.306946	3040.76368	2551.501786	17689.52972	18589.41057	17936.76094	1.03802	0.053834241	9.34185E-07
POS	DG(31:2e)+NH4	DG(31:2e)+NH4	DG	(31:2e)	(31:2e)			0	554.5142855	C34 H68 O4 N1	6.01	725.2921008	745.7947762	688.8363238	1968.783046	2074.887454	1744.987374	1.03232	0.045890249	0.000254083
POS	PE(10:0e_24:0)+H	PE(34:0e)+H	PE	(10:0e_24:0)	(10:0e)	(24:0)		0	706.5745185	C39 H81 O7 N1 P1	11.47219053	729.9789493	803.950436	672.6691256	175.9325994	191.944385	186.0276106	1.03423	0.048557059	0.000135568
POS	TG(12:1e_18:2_22:5)+Na	TG(52:8e)+Na	TG	(12:1e_18:2_22:5)	(12:1e)	(18:2)	(22:5)	0	855.6836965	C55 H92 O5 Na1	21.997	731.8545878	942.7870948	648.6903928	1868.413279	1897.86763	1542.493814	1.01617	0.023141778	0.002277434
POS	PS(21:4)+H	PS(21:4)+H	PS	(21:4)	(21:4)			0	574.2775635	C27 H45 O10 N1 P1	11.287	739.4119637	803.8494667	726.162995	233.0241578	235.5291567	233.2560739	1.03685	0.052207196	2.63617E-05
POS	DG(30:4e)+H	DG(30:4e)+H	DG	(30:4e)	(30:4e)			0	519.4407865	C33 H59 O4	11.337	634.7421045	644.3467359	576.083476	3757.547164	3839.504346	3230.04737	1.03495	0.049561071	9.94983E-05
POS	Cer(d12:0_15:1)+H	Cer(d27:1)+H	Cer	(d12:0_15:1)	(d12:0)	(15:1)		0	440.4098205	C27 H54 O3 N1	6.316057868	3.696487645	4.066022973	3.519530219	3.272253055	3.452172776	3.077943275	0.919178	-0.121583827	0.063723558
POS	Cer(t17:1_24:1)+H	Cer(t41:2)+H	Cer	(t17:1_24:1)	(t17:1)	(24:1)		0	650.6081855	C41 H80 O4 N1	12.259	3.578197555	4.347464625	3.440252205	1.316027296	1.356732469	1.325880858	1.02589	0.036876048	0.000964106
POS	Cer(m20:1_16:1)+H	Cer(m36:2)+H	Cer	(m20:1_16:1)	(m20:1)	(16:1)		0	548.5401055	C36 H70 O2 N1	11.793	3.56542398	4.278765834	3.303757756	1.625733443	1.650125718	1.497474057	1.02008	0.0286823	0.001973505
POS	DG(30:5e)+NH4	DG(30:5e)+NH4	DG	(30:5e)	(30:5e)			0	534.4516855	C33 H60 O4 N1	8.543759288	757.8341922	964.8849703	750.8812601	1039.753275	1049.420966	867.1603153	0.846242	-0.240857805	0.154633471
POS	TG(18:0e_15:0_16:1)+NH4	TG(49:1e)+NH4	TG	(18:0e_15:0_16:1)	(18:0e)	(15:0)	(16:1)	0	822.7909005	C52 H104 O5 N1	21.882	763.9305601	988.6038362	759.9741746	351.6264432	371.9470273	333.4878816	1.01328	0.01903289	0.00314648
POS	MG(18:2e)+H	MG(18:2e)+H	MG	(18:2e)	(18:2e)			0	341.3050215	C21 H41 O3	26.787	769.4744372	989.9254062	732.7142967	975.1500989	1063.283808	966.3021431	0.881536	-0.181908608	0.118098785
POS	TG(6:0_10:0_11:2)+H	TG(27:2)+H	TG	(6:0_10:0_11:2)	(6:0)	(10:0)	(11:2)	0	509.3836665	C30 H53 O6	8.031	772.8984709	899.2736808	745.3968849	931.1116544	996.2630761	936.7595626	0.93796	-0.092401696	0.04519864
POS	DG(4:0_21:0)+NH4	DG(25:0)+NH4	DG	(4:0_21:0)	(4:0)	(21:0)		0	488.4309505	C28 H58 O5 N1	9.386659652	773.0881571	935.3645759	726.2642926	1197.953426	1253.348997	1094.747545	0.996785	-0.004645737	0.009207415
POS	Cer(m31:0)+H-H2O	Cer(m31:0)+H-H2O	Cer	(m31:0)	(m31:0)			0	464.4825905	C31 H62 O1 N1	22.45	3.564417235	3.697965838	3.260450255	7.120825479	7.478439693	7.007168113	1.03612	0.051191101	4.31161E-05
NEG	OAHFA(33:0)-H	OAHFA(33:0)-H	OAHFA	(33:0)	(33:0)				523.4731835	C33 H63 O4	11.755	779.4218734	807.9432331	748.1334039	1191.481572	1287.115337	1147.530663	1.02784	0.039615703	0.000650455
POS	DG(42:2e)+NH4	DG(42:2e)+NH4	DG	(42:2e)	(42:2e)			0	708.6864355	C45 H90 O4 N1	18.44962212	1056.710331	1196.357523	994.9396074	6482.172861	6772.570214	5663.426812	1.03531	0.050062815	0.000101577
POS	Cer(m20:1_18:1)+H	Cer(m38:2)+H	Cer	(m20:1_18:1)	(m20:1)	(18:1)		0	576.5714055	C38 H74 O2 N1	12.854	3.448402042	4.08533883	3.107098833	0.802353022	0.833704205	0.689214077	1.02814	0.040036727	0.000669283
NEG	OAHFA(17:0_14:0)-H	OAHFA(31:0)-H	OAHFA	(17:0_14:0)	(17:0)	(14:0)			495.4418835	C31 H59 O4	10.528	801.2209474	995.3160101	771.2771243	2674.145406	2899.466862	2735.23209	1.03533	0.050090684	3.93372E-05
POS	TG(4:0_14:0_16:0)+NH4	TG(34:0)+NH4	TG	(4:0_14:0_16:0)	(4:0)	(14:0)	(16:0)	0	628.5510655	C37 H74 O6 N1	26.84	815.8743385	865.4045235	741.2537827	1792.219957	1880.412398	1843.057063	1.03494	0.049547131	2.00483E-05
POS	DG(16:2e_8:0)+NH4	DG(24:2e)+NH4	DG	(16:2e_8:0)	(16:2e)	(8:0)		0	456.4047355	C27 H54 O4 N1	8.582	312.4216487	325.0011179	296.1393325	1785.430356	1825.70327	1606.434153	1.03728	0.052805383	3.022E-05
POS	TG(44:3e)+NH4	TG(44:3e)+NH4	TG	(44:3e)	(44:3e)			0	748.6813505	C47 H90 O5 N1	15.915	822.4262015	929.4496046	810.8017293	689.962796	727.270512	709.9706584	0.969705	-0.044382172	0.020900532
POS	DG(28:0_22:0)+NH4	DG(50:0)+NH4	DG	(28:0_22:0)	(28:0)	(22:0)		0	838.8222005	C53 H108 O5 N1	22.534	376.1566247	471.7755967	352.9000198	2068.831508	2258.141522	1809.092221	1.03266	0.04636533	0.000261419
POS	TG(10:0_10:0_14:0)+NH4	TG(34:0)+NH4	TG	(10:0_10:0_14:0)	(10:0)	(10:0)	(14:0)	0	628.5510655	C37 H74 O6 N1	25.888	858.2041054	1100.844959	794.754547	2037.974309	2063.325354	1952.497457	1.02844	0.040457628	0.000374949
POS	TG(69:11)+NH4	TG(69:11)+NH4	TG	(69:11)	(69:11)			0	1096.926665	C72 H122 O6 N1	22.611	860.2240096	924.7603112	847.5983951	437.274411	463.5606377	400.6861444	1.03107	0.044142282	0.000122583
POS	DG(28:5)+NH4	DG(28:5)+NH4	DG	(28:5)	(28:5)			0	520.3996505	C31 H54 O5 N1	8.34	863.498125	1021.58185	786.0094675	1243.491343	1358.872969	1358.439911	0.988594	-0.016549944	0.005596593
POS	TG(12:1e_10:2_20:1)+NH4	TG(42:4e)+NH4	TG	(12:1e_10:2_20:1)	(12:1e)	(10:2)	(20:1)	0	718.6344005	C45 H84 O5 N1	13.691	870.9548885	1014.099236	808.0039955	485.4921256	503.069055	407.6298767	1.01254	0.017978902	0.003080713
POS	TG(20:4e_14:3_14:3)+Na	TG(48:10e)+Na	TG	(20:4e_14:3_14:3)	(20:4e)	(14:3)	(14:3)	0	795.5897965	C51 H80 O5 Na1	19.303	873.2699681	1124.772179	868.0229378	1458.377729	1544.848783	1246.385015	0.971987	-0.040991076	0.019763463
NEG	OAHFA(31:0)-H	OAHFA(31:0)-H	OAHFA	(31:0)	(31:0)				495.4418835	C31 H59 O4	7.176214497	876.0014667	933.2969241	806.5056855	1187.538256	1274.061562	1209.784349	1.01842	0.026332657	0.001432922
POS	TG(18:4_18:1_24:1)+H	TG(60:6)+H	TG	(18:4_18:1_24:1)	(18:4)	(18:1)	(24:1)	0	963.8375165	C63 H111 O6	22.659	877.7946961	963.913946	853.1529331	450.952044	475.9072547	437.8793029	1.03161	0.044897663	0.000233287
POS	TG(4:0_14:0_16:0)+NH4	TG(34:0)+NH4	TG	(4:0_14:0_16:0)	(4:0)	(14:0)	(16:0)	0	628.5510655	C37 H74 O6 N1	27.518	887.7355237	1129.619072	884.0679731	2220.839683	2315.721529	2129.21028	1.03241	0.046016021	0.000209924
POS	TG(18:3e_14:0_24:2)+NH4	TG(56:5e)+NH4	TG	(18:3e_14:0_24:2)	(18:3e)	(14:0)	(24:2)	0	912.8378505	C59 H110 O5 N1	22.28165375	894.4327885	944.7245503	860.6354234	917.8821731	924.8038798	891.5812061	0.719958	-0.474015348	0.68628355
POS	MGDG(18:3_18:3)+Na	MGDG(36:6)+Na	MGDG	(18:3_18:3)	(18:3)	(18:3)		0	797.5174215	C45 H74 O10 Na1	8.310464388	900.5214516	1128.446777	841.3814566	567.96747	589.818691	524.3310796	0.991904	-0.011727597	0.011508747
POS	Cer(m20:1_24:6)+H	Cer(m44:7)+H	Cer	(m20:1_24:6)	(m20:1)	(24:6)		0	650.5870555	C44 H76 O2 N1	15.278	3.211795152	4.074010762	3.077025427	13.01112498	13.54203804	11.84643194	1.03552	0.050355418	9.2923E-05
POS	Cer(d18:2_16:0+O)+H	Cer(d34:2+O)+H	Cer	(d18:2_16:0+O)	(d18:2)	(16:0+O)		0	552.4986355	C34 H66 O4 N1	8.592	3.028885439	3.463725003	2.760127686	1.013241952	1.054915276	0.958903051	1.02912	0.041411217	0.000555134
POS	TG(59:9e)+H	TG(59:9e)+H	TG	(59:9e)	(59:9e)			0	929.7956515	C62 H105 O5	23.148	917.0895458	1154.559609	802.3926938	1043.089865	1096.645203	962.0472826	0.751205	-0.412721429	0.531023267
POS	Cer(m44:3)+Na	Cer(m44:3)+Na	Cer	(m44:3)	(m44:3)			0	680.6316005	C44 H83 O2 N1 Na1	21.53	2.992695353	3.612386999	2.755835635	2.505214853	2.724366138	2.458208574	0.896578	-0.157498996	0.106099555
NEG	OAHFA(16:0_30:1)-H	OAHFA(46:1)-H	OAHFA	(16:0_30:1)	(16:0)	(30:1)			703.6609835	C46 H87 O4	17.52157038	926.4765404	1057.297057	830.6246397	2041.557896	2223.03746	2203.334011	1.02847	0.040499712	0.000153132
POS	TG(20:2e_14:4_17:0)+Na	TG(51:6e)+Na	TG	(20:2e_14:4_17:0)	(20:2e)	(14:4)	(17:0)	0	845.6993465	C54 H94 O5 Na1	20.97	940.635159	1162.317941	855.2955331	808.402994	838.8339838	777.9849148	0.88204	-0.181084012	0.129183174
POS	WE(30:0_19:2)+H	WE(49:2)+H	WE	(30:0_19:2)	(30:0)	(19:2)		0	715.7326565	H95 C49 O2	22.05099193	944.0612235	1119.022877	930.2465847	349.4221487	354.0444739	299.3802019	1.0288	0.040962548	0.000466131
POS	TG(26:0_16:0_22:0)+NH4	TG(64:0)+NH4	TG	(26:0_16:0_22:0)	(26:0)	(16:0)	(22:0)	0	1049.020565	C67 H134 O6 N1	24.94763625	952.8927374	1128.147631	879.3419886	2933.923997	3171.587353	2956.113874	1.03572	0.050634033	4.31407E-05
POS	DG(18:4_16:0)+H	DG(34:4)+H	DG	(18:4_16:0)	(18:4)	(16:0)		0	589.4826515	C37 H65 O5	8.247	959.6460036	1143.502166	848.9069255	1246.880947	1248.801103	1126.470332	0.908743	-0.138055749	0.078330283
NEG	CL(56:2)-2H	CL(56:2)-2H	CL	(56:2)	(56:2)				617.400589	C65 H120 O17 P2	7.94466592	1.127143571	1.242425531	1.082083456	5.504014392	5.809875206	5.090070042	1.03741	0.052986182	3.56068E-05
POS	TG(30:1_16:0_18:3)+H	TG(64:4)+H	TG	(30:1_16:0_18:3)	(30:1)	(16:0)	(18:3)	0	1023.931416	C67 H123 O6	24.296	974.8005442	1028.147475	970.9239292	481.2931168	487.2233865	396.4061307	1.02887	0.041060706	0.000101813
POS	ChE(19:0)+NH4	ChE(19:0)+NH4	ChE	(19:0)	(19:0)			0	684.6653055	C46 H86 O2 N1	15.942	227.50049	241.3904174	203.7178848	7894.985034	8032.90292	6759.632586	1.03629	0.05142779	5.37873E-05
POS	Cer(m19:0_24:2)+H	Cer(m43:2)+H	Cer	(m19:0_24:2)	(m19:0)	(24:2)		0	646.6496555	C43 H84 O2 N1	15.906	2.767234542	3.328938928	2.572026952	0.842911309	0.846753703	0.783676577	1.02716	0.038660927	0.000820833
POS	Cer(d16:1_15:0)+H	Cer(d31:1)+H	Cer	(d16:1_15:0)	(d16:1)	(15:0)		0	496.4724205	C31 H62 O3 N1	6.224	0.120424114	0.132119302	0.108338971	8.224949401	8.384256923	7.134756389	1.03691	0.052290679	3.80198E-05
POS	TG(4:0_14:0_16:0)+NH4	TG(34:0)+NH4	TG	(4:0_14:0_16:0)	(4:0)	(14:0)	(16:0)	0	628.5510655	C37 H74 O6 N1	29.93149955	985.6606888	1054.99481	893.918847	2149.56374	2223.344902	2163.101473	1.03541	0.050202157	2.06516E-05
POS	TG(16:0_8:0_21:0)+NH4	TG(45:0)+NH4	TG	(16:0_8:0_21:0)	(16:0)	(8:0)	(21:0)	0	782.7232155	C48 H96 O6 N1	13.8380236	1000.100457	1091.549471	900.2713156	3254.390131	3551.342036	3543.740062	1.03337	0.047356906	2.59835E-05
POS	DG(26:0_22:0)+NH4	DG(48:0)+NH4	DG	(26:0_22:0)	(26:0)	(22:0)		0	810.7909005	C51 H104 O5 N1	21.884	1003.816436	1282.149688	958.8168756	3503.043938	3832.064256	3107.161975	1.02993	0.042546287	0.000499088
POS	Cer(m17:1_12:0)+H	Cer(m29:1)+H	Cer	(m17:1_12:0)	(m17:1)	(12:0)		0	452.4462055	C29 H58 O2 N1	8.724777388	5.178174478	6.179294518	4.970930552	299.1111276	308.4789225	265.996708	1.03763	0.053292097	2.45228E-05
POS	TG(26:0_16:0_18:3)+H	TG(60:3)+H	TG	(26:0_16:0_18:3)	(26:0)	(16:0)	(18:3)	0	969.8844665	C63 H117 O6	23.92957075	1026.228049	1168.656552	1014.525832	769.4993388	832.9586749	721.2329694	0.993888	-0.008844809	0.007545115
POS	Cer(d17:1_24:1)+H	Cer(d41:2)+H	Cer	(d17:1_24:1)	(d17:1)	(24:1)		0	634.6132705	C41 H80 O3 N1	14.084	2.730382094	3.001473398	2.704780797	1.329609457	1.362553264	1.181454857	1.0312	0.044324169	0.000158855
POS	Cer(m35:0)+H-H2O	Cer(m35:0)+H-H2O	Cer	(m35:0)	(m35:0)			0	520.5451905	C35 H70 O1 N1	15.86522716	2.677684143	3.128936503	2.450727118	4.400690389	4.541592091	4.367756536	1.01999	0.028555008	0.001226054
POS	Cer(m34:0)+H	Cer(m34:0)+H	Cer	(m34:0)	(m34:0)			0	524.5401055	C34 H70 O2 N1	16.484	2.49526013	2.647222301	2.441740413	5.472648162	6.008063025	4.9634104	1.02741	0.039012021	0.000659554
POS	TG(25:0_18:1_24:0)+NH4	TG(67:1)+NH4	TG	(25:0_18:1_24:0)	(25:0)	(18:1)	(24:0)	0	1089.051865	C70 H138 O6 N1	24.972	1051.827174	1317.925165	1039.189762	631.2917371	682.328477	589.5914359	1.00275	0.003961966	0.00609928
POS	Cer(d19:1_12:0)+H	Cer(d31:1)+H	Cer	(d19:1_12:0)	(d19:1)	(12:0)		0	496.4724205	C31 H62 O3 N1	8.1621693	2.859471104	3.052507255	2.853464257	145.4473973	157.5552734	126.8717222	1.03564	0.050522593	9.53954E-05
POS	TG(16:0e_16:0_16:1)+NH4	TG(48:1e)+NH4	TG	(16:0e_16:0_16:1)	(16:0e)	(16:0)	(16:1)	0	808.7752505	C51 H102 O5 N1	21.646	1059.74381	1124.908706	962.0530249	558.2255624	583.8735979	496.8508714	1.02371	0.033807082	0.000736774
POS	TG(46:8e)+Na	TG(46:8e)+Na	TG	(46:8e)	(46:8e)			0	771.5897965	C49 H80 O5 Na1	16.772	1067.519029	1231.57181	968.2692644	3461.163696	3662.269074	3149.783773	1.03448	0.048905753	0.000154168
POS	Cer(d43:3)+H	Cer(d43:3)+H	Cer	(d43:3)	(d43:3)			0	660.6289205	C43 H82 O3 N1	15.075	2.448516419	2.580706936	2.274690134	1.198787742	1.205730709	1.015923553	1.0283	0.040261223	0.000280019
POS	TG(26:0_18:1_18:3)+H	TG(62:4)+H	TG	(26:0_18:1_18:3)	(26:0)	(18:1)	(18:3)	0	995.9001165	C65 H119 O6	23.873	1077.261847	1341.395686	1012.276328	1022.958557	1110.954654	958.7369226	0.790043	-0.339996917	0.362813883
POS	TG(16:0_6:0_6:0)+NH4	TG(28:0)+NH4	TG	(16:0_6:0_6:0)	(16:0)	(6:0)	(6:0)	0	544.4571655	C31 H62 O6 N1	7.007679822	1082.027326	1299.583219	1005.571431	3123.035155	3194.381852	3102.787707	1.03507	0.049728338	2.6311E-05
POS	Cer(d23:1_17:0)+H	Cer(d40:1)+H	Cer	(d23:1_17:0)	(d23:1)	(17:0)		0	622.6132705	C40 H80 O3 N1	13.76127451	2.346461467	2.768478041	2.11485715	1.891405927	2.020446694	1.645148893	0.921278	-0.118291533	0.064940854
POS	Cer(m18:1_24:6)+H	Cer(m42:7)+H	Cer	(m18:1_24:6)	(m18:1)	(24:6)		0	622.5557555	C42 H72 O2 N1	14.488	2.294153729	2.401831199	2.09245483	8.410296316	8.80505088	7.505795964	1.03511	0.049784089	0.00011127
POS	TG(30:0_16:0_22:5)+NH4	TG(68:5)+NH4	TG	(30:0_16:0_22:5)	(30:0)	(16:0)	(22:5)	0	1095.004915	C71 H132 O6 N1	23.979	1093.915263	1238.830996	998.8437955	642.9227076	697.4167442	587.8078821	1.0105	0.015069322	0.003640545
POS	TG(12:1e_18:3_22:6)+H	TG(52:10e)+H	TG	(12:1e_18:3_22:6)	(12:1e)	(18:3)	(22:6)	0	829.6704515	C55 H89 O5	19.42263942	1107.06872	1325.179598	1005.958529	1256.764403	1344.794031	1336.369808	0.817416	-0.290857612	0.165337289
POS	DG(35:1e)+H	DG(35:1e)+H	DG	(35:1e)	(35:1e)			0	595.5659865	C38 H75 O4	15.236	1112.466486	1354.384301	1020.206139	585.8975079	609.9616197	489.7514038	1.00768	0.011037568	0.004819543
POS	TG(28:0_16:0_18:0)+NH4	TG(62:0)+NH4	TG	(28:0_16:0_18:0)	(28:0)	(16:0)	(18:0)	0	1020.989265	C65 H130 O6 N1	24.66082873	1113.974531	1395.057543	1095.702343	4200.601653	4269.059186	3448.661811	1.02727	0.038815419	0.000585679
POS	TG(4:0_14:0_16:0)+NH4	TG(34:0)+NH4	TG	(4:0_14:0_16:0)	(4:0)	(14:0)	(16:0)	0	628.5510655	C37 H74 O6 N1	28.0598231	1118.214596	1413.620541	989.2409568	2511.141379	2597.079936	2553.658141	1.02525	0.035975744	0.000419865
POS	TG(25:0_14:0_24:0)+NH4	TG(63:0)+NH4	TG	(25:0_14:0_24:0)	(25:0)	(14:0)	(24:0)	0	1035.004915	C66 H132 O6 N1	24.778	1123.692934	1209.575974	1079.40804	783.2427032	853.488416	690.3283178	0.997358	-0.003816644	0.003991128
POS	DG(43:3e)+H	DG(43:3e)+H	DG	(43:3e)	(43:3e)			0	703.6598865	C46 H87 O4	22.989	1130.150011	1447.0164	1101.98528	356.0083896	368.8925676	330.0786794	1.02248	0.032072624	0.001411647
POS	Cer(d15:0_16:1)+H	Cer(d31:1)+H	Cer	(d15:0_16:1)	(d15:0)	(16:1)		0	496.4724205	C31 H62 O3 N1	5.816	2.826750387	3.046384355	2.756314188	126.5936006	127.8664495	108.9182268	1.03661	0.051873216	4.21702E-05
POS	TG(36:5)+H	TG(36:5)+H	TG	(36:5)	(36:5)			0	629.4775665	C39 H65 O6	8.233	1152.617514	1458.196384	1073.38123	2243.600096	2250.827898	2206.118557	1.01913	0.027338093	0.001045293
POS	TG(20:4e_14:0_21:0)+H	TG(55:4e)+H	TG	(20:4e_14:0_21:0)	(20:4e)	(14:0)	(21:0)	0	883.8113015	C58 H107 O5	21.484	1160.61405	1277.863529	1091.46306	1734.901093	1819.681383	1778.242064	1.02438	0.034750991	0.000546215
POS	Cer(m46:0)+H	Cer(m46:0)+H	Cer	(m46:0)	(m46:0)			0	692.7279055	C46 H94 O2 N1	15.058	0.663483131	0.796881276	0.593379459	22.18468307	23.92362459	21.91668847	1.03859	0.05462624	4.0687E-06
POS	MG(18:2e)+H	MG(18:2e)+H	MG	(18:2e)	(18:2e)			0	341.3050215	C21 H41 O3	28.209	1171.372222	1428.285377	1034.463956	1512.168057	1547.726047	1255.623028	0.832942	-0.263712055	0.198722975
NEG	OAHFA(14:0_15:0)-H	OAHFA(29:0)-H	OAHFA	(14:0_15:0)	(14:0)	(15:0)			467.4105835	C29 H55 O4	11.116	1172.641037	1362.435245	1091.587177	1814.252804	1873.791728	1847.990578	1.01519	0.021749763	0.001491244
POS	DG(44:5e)+H	DG(44:5e)+H	DG	(44:5e)	(44:5e)			0	713.6442365	C47 H85 O4	15.476	1195.95962	1455.302262	1053.486786	3715.070759	3737.88007	3137.647052	1.02783	0.039601667	0.000556204
POS	TG(15:0_12:0_14:3)+H	TG(41:3)+H	TG	(15:0_12:0_14:3)	(15:0)	(12:0)	(14:3)	0	703.5871165	C44 H79 O6	15.097	1197.286674	1513.319586	1114.985927	841.6850064	873.1509735	716.3965145	0.969753	-0.044310761	0.023556857
POS	TG(16:0_6:0_16:0)+NH4	TG(38:0)+NH4	TG	(16:0_6:0_16:0)	(16:0)	(6:0)	(16:0)	0	684.6136655	C41 H82 O6 N1	11.827	1198.113093	1487.154573	1127.089032	5073.220713	5287.336171	4353.680605	1.03205	0.045512867	0.000277354
POS	TG(20:0e_15:0_16:1)+NH4	TG(51:1e)+NH4	TG	(20:0e_15:0_16:1)	(20:0e)	(15:0)	(16:1)	0	850.8222005	C54 H108 O5 N1	22.555	1210.425069	1552.470394	1066.052856	458.2271952	496.0606127	495.8114429	1.00655	0.009418839	0.00540905
POS	DG(16:0_22:0)+NH4	DG(38:0)+NH4	DG	(16:0_22:0)	(16:0)	(22:0)		0	670.6344005	C41 H84 O5 N1	16.14205092	1233.185651	1276.777202	1140.40448	1854.469986	1963.395408	1871.846998	1.03106	0.044128289	0.000205564
NEG	OAHFA(44:2)-H	OAHFA(44:2)-H	OAHFA	(44:2)	(44:2)				673.6140335	C44 H81 O4	17.16058298	1245.489298	1370.223031	1164.46196	2404.957758	2518.842397	2211.96357	1.03002	0.042672351	0.000485632
POS	DG(18:0e_12:2)+NH4	DG(30:2e)+NH4	DG	(18:0e_12:2)	(18:0e)	(12:2)		0	540.4986355	C33 H66 O4 N1	8.248173858	1254.874932	1326.011811	1198.67107	3579.146417	3625.382103	3011.23091	1.02864	0.040738161	0.00043533
POS	Cer(m41:0)+H	Cer(m41:0)+H	Cer	(m41:0)	(m41:0)			0	622.6496555	C41 H84 O2 N1	14.61	2.100069695	2.63551703	1.852250916	2.754617204	2.807850659	2.59591206	0.896544	-0.157553706	0.094357193
POS	DG(32:4e)+H	DG(32:4e)+H	DG	(32:4e)	(32:4e)			0	547.4720865	C35 H63 O4	7.794237047	1266.402938	1418.724546	1169.214976	2751.567122	2785.742625	2723.853952	1.03415	0.048445459	3.96199E-05
POS	DG(16:0_20:5)+H	DG(36:5)+H	DG	(16:0_20:5)	(16:0)	(20:5)		0	615.4983015	C39 H67 O5	11.74	1272.208138	1638.452788	1180.509973	575.5994707	618.0853912	504.2801911	1.00749	0.010765519	0.005162245
POS	Cer(d31:2)+H-H2O	Cer(d31:2)+H-H2O	Cer	(d31:2)	(d31:2)			0	476.4462055	C31 H58 O2 N1	11.129	0.857870312	0.936477265	0.829661442	22.51519471	23.73855592	19.94996408	1.03701	0.052429806	4.54162E-05
POS	TG(36:4)+H	TG(36:4)+H	TG	(36:4)	(36:4)			0	631.4932165	C39 H67 O6	8.694	1275.673137	1573.092265	1236.706917	953.166564	1015.560126	883.2107101	0.971726	-0.041378524	0.021926313
POS	TG(20:1e_16:0_16:0)+NH4	TG(52:1e)+NH4	TG	(20:1e_16:0_16:0)	(20:1e)	(16:0)	(16:0)	0	864.8378505	C55 H110 O5 N1	22.852	1285.131572	1561.565564	1146.240107	520.1563304	544.2158245	535.1944951	1.0161	0.023042393	0.002849201
NEG	Cer(d49:3)+HCOO	Cer(d49:3)+HCOO	Cer	(d49:3)	(d49:3)				788.7137475	C50 H94 O5 N1	14.651	2.069736547	2.532754959	1.916869443	8.940282793	9.106416692	7.819364413	1.0343	0.048654702	0.000131326
POS	TG(16:0e_14:3_20:3)+Na	TG(50:6e)+Na	TG	(16:0e_14:3_20:3)	(16:0e)	(14:3)	(20:3)	0	831.6836965	C53 H92 O5 Na1	19.99	1290.495784	1450.300996	1202.790225	909.415719	989.4255166	932.2034331	0.997312	-0.003883186	0.008262617
NEG	OAHFA(16:0_32:1)-H	OAHFA(48:1)-H	OAHFA	(16:0_32:1)	(16:0)	(32:1)			731.6922835	C48 H91 O4	18.85323917	1290.868822	1588.370124	1166.332121	3995.75374	4117.877836	3516.249576	1.03123	0.04436614	0.000340496
POS	TG(9:0_10:3_12:0)+H	TG(31:3)+H	TG	(9:0_10:3_12:0)	(9:0)	(10:3)	(12:0)	0	563.4306165	C34 H59 O6	3.661	1302.394794	1649.949068	1292.54189	1003.758202	1044.848688	859.4946732	0.960144	-0.058677301	0.02676978
POS	Cer(t32:1+O)+NH4	Cer(t32:1+O)+NH4	Cer	(t32:1+O)	(t32:1+O)			0	559.5044495	C32 H67 O5 N2	13.318	6.322138256	6.881295049	6.317610224	156.8253563	157.7976623	140.5944359	1.0379	0.053667449	1.29711E-05
POS	TG(61:7e)+NH4	TG(61:7e)+NH4	TG	(61:7e)	(61:7e)			0	978.8848005	C64 H116 O5 N1	22.106	1324.007155	1589.974396	1263.105162	1152.061581	1246.327093	1067.091739	0.894641	-0.160619219	0.103583876
POS	TG(6:0_22:5_22:6)+Na	TG(50:11)+Na	TG	(6:0_22:5_22:6)	(6:0)	(22:5)	(22:6)	0	835.5847115	C53 H80 O6 Na1	5.371	1340.909093	1734.865823	1224.111786	362.9261322	381.9479955	379.0741657	1.01811	0.025893443	0.002381571
POS	TG(28:1_14:2_16:0)+NH4	TG(58:3)+NH4	TG	(28:1_14:2_16:0)	(28:1)	(14:2)	(16:0)	0	958.8797155	C61 H116 O6 N1	21.20868963	1341.068966	1517.061605	1221.679279	2591.18739	2651.641185	2509.569831	1.03152	0.044771794	0.000210461
POS	TG(18:1e_10:4_14:4)+NH4	TG(42:9e)+NH4	TG	(18:1e_10:4_14:4)	(18:1e)	(10:4)	(14:4)	0	708.5561505	C45 H74 O5 N1	11.098	1347.181279	1542.047351	1210.452295	2237.837359	2457.573837	2157.581794	1.0183	0.026162654	0.002217757
POS	TG(20:5_18:2_20:5)+NH4	TG(58:12)+NH4	TG	(20:5_18:2_20:5)	(20:5)	(18:2)	(20:5)	0	940.7388655	C61 H98 O6 N1	14.716	1358.320108	1511.761455	1250.195071	771.5470306	844.1708273	823.6951068	1.01808	0.025850932	0.00207757
POS	TG(30:0_18:0_18:0)+NH4	TG(66:0)+NH4	TG	(30:0_18:0_18:0)	(30:0)	(18:0)	(18:0)	0	1077.051865	C69 H138 O6 N1	24.232	1367.478106	1555.914565	1323.713671	5548.676332	5583.578013	4602.874734	1.03045	0.043274503	0.000311601
POS	TG(30:1_18:1_20:2)+NH4	TG(68:4)+NH4	TG	(30:1_18:1_20:2)	(30:1)	(18:1)	(20:2)	0	1097.020565	C71 H134 O6 N1	24.314	1383.402834	1623.430236	1283.780265	544.4220673	584.4035384	530.0985048	1.02557	0.036425966	0.001008375
NEG	OAHFA(14:0_14:0)-H	OAHFA(28:0)-H	OAHFA	(14:0_14:0)	(14:0)	(14:0)			453.3949335	C28 H53 O4	10.58373045	1389.155505	1490.879223	1280.624237	1822.262659	1835.931025	1716.371586	1.00534	0.007683495	0.004806032
POS	DG(31:2e)+NH4	DG(31:2e)+NH4	DG	(31:2e)	(31:2e)			0	554.5142855	C34 H68 O4 N1	5.453	1397.582896	1479.309995	1302.051921	1462.011568	1544.524652	1472.925888	0.845016	-0.242949436	0.155824265
POS	TG(20:3e_16:0_23:0)+H	TG(59:3e)+H	TG	(20:3e_16:0_23:0)	(20:3e)	(16:0)	(23:0)	0	941.8895515	C62 H117 O5	22.969	1398.986428	1573.333466	1300.600363	1185.69354	1228.897646	1198.864751	0.934379	-0.097920245	0.052884791
POS	TG(16:1e_11:3_14:4)+NH4	TG(41:8e)+NH4	TG	(16:1e_11:3_14:4)	(16:1e)	(11:3)	(14:4)	0	696.5561505	C44 H74 O5 N1	9.156	1400.92906	1525.990318	1319.784685	1736.658501	1900.868977	1824.633062	0.992876	-0.010314544	0.006095001
POS	DG(32:3e)+H	DG(32:3e)+H	DG	(32:3e)	(32:3e)			0	549.4877365	C35 H65 O4	7.703	1404.313979	1747.582046	1370.256754	1116.406839	1139.170089	989.9060621	0.958751	-0.060771918	0.030061981
NEG	OAHFA(16:1_15:1)-H	OAHFA(31:2)-H	OAHFA	(16:1_15:1)	(16:1)	(15:1)			491.4105835	C31 H55 O4	10.564	1407.622741	1540.73219	1313.865941	1086.705524	1099.887105	966.2904117	0.990264	-0.014114902	0.009174606
POS	TG(47:7e)+NH4	TG(47:7e)+NH4	TG	(47:7e)	(47:7e)			0	782.6657005	C50 H88 O5 N1	16.36	1413.008581	1421.312639	1279.475	1234.624693	1353.061088	1270.483021	0.735651	-0.442906595	0.214484299
POS	Cer(d15:2_16:0)+H	Cer(d31:2)+H	Cer	(d15:2_16:0)	(d15:2)	(16:0)		0	494.4567705	C31 H60 O3 N1	8.128	0.614261787	0.756612583	0.540669871	14.40301074	14.44382341	14.43944493	1.03769	0.053375517	2.9036E-09
POS	Cer(m48:3)+H	Cer(m48:3)+H	Cer	(m48:3)	(m48:3)			0	714.7122555	C48 H92 O2 N1	17.393	1.994232475	2.062960743	1.903022253	5.083147385	5.571280934	5.363300015	1.03539	0.05017429	2.29936E-05
POS	TG(24:1)+H	TG(24:1)+H	TG	(24:1)	(24:1)			0	469.3523665	C27 H49 O6	4.269	1452.727179	1661.055831	1325.709355	1154.808761	1224.645911	1052.638217	0.949839	-0.074245101	0.037692107
POS	Cer(d30:0)+H	Cer(d30:0)+H	Cer	(d30:0)	(d30:0)			0	484.4724205	C30 H62 O3 N1	7.469666528	1.684194853	1.707900375	1.59065551	5.408914085	5.750874434	5.433760585	1.03811	0.053959322	4.77213E-06
POS	TG(28:1_16:0_24:1)+NH4	TG(68:2)+NH4	TG	(28:1_16:0_24:1)	(28:1)	(16:0)	(24:1)	0	1101.051865	C71 H138 O6 N1	24.884	1461.298686	1697.740597	1295.169169	534.4031043	553.9350344	448.517065	1.02285	0.032594591	0.001309466
POS	TG(37:6)+Na	TG(37:6)+Na	TG	(37:6)	(37:6)			0	663.4595115	C40 H64 O6 Na1	17.895	1466.010392	1585.57755	1348.031575	3311.4523	3414.93731	3227.238922	1.03637	0.051539159	2.94402E-05
POS	TG(4:0_16:0_17:1)+NH4	TG(37:1)+NH4	TG	(4:0_16:0_17:1)	(4:0)	(16:0)	(17:1)	0	668.5823655	C40 H78 O6 N1	13.753	1466.259002	1669.112553	1365.30743	1021.42057	1099.648976	937.6164217	0.994518	-0.007930612	0.008862121
POS	TG(52:6e)+Na	TG(52:6e)+Na	TG	(52:6e)	(52:6e)			0	859.7149965	C55 H96 O5 Na1	21.545	1469.686524	1897.471643	1354.115532	752.5330212	821.5384967	661.880571	0.998429	-0.002268256	0.008475847
POS	TG(48:10e)+H	TG(48:10e)+H	TG	(48:10e)	(48:10e)			0	773.6078515	C51 H81 O5	17.121	1479.321362	1794.440313	1443.451601	2877.512234	3155.126638	2907.962499	1.02716	0.038660927	0.000580833
POS	TG(30:0_14:1_14:1)+NH4	TG(58:2)+NH4	TG	(30:0_14:1_14:1)	(30:0)	(14:1)	(14:1)	0	960.8953655	C61 H118 O6 N1	21.963	1485.821411	1501.481743	1430.180787	1384.694572	1410.129576	1158.393168	0.741933	-0.430639184	0.13527965
POS	TG(27:7)+NH4	TG(27:7)+NH4	TG	(27:7)	(27:7)			0	516.3319655	C30 H46 O6 N1	6.445	1486.000478	1866.43477	1426.790865	1639.684474	1648.497248	1603.832236	0.676504	-0.56382963	0.7993668
POS	TG(19:0_14:3_14:3)+NH4	TG(47:6)+NH4	TG	(19:0_14:3_14:3)	(19:0)	(14:3)	(14:3)	0	798.6606155	C50 H88 O6 N1	8.593	1487.720419	1887.382827	1362.850735	1300.125497	1424.539073	1320.032433	0.828076	-0.272164912	0.228853781
POS	DG(19:1)+H	DG(19:1)+H	DG	(19:1)	(19:1)			0	385.2948515	C22 H41 O5	3.211	1489.176327	1626.067275	1342.623615	1061.50605	1139.163855	1012.764279	0.99113	-0.012853796	0.009861352
POS	TG(4:0_22:0_22:2)+NH4	TG(48:2)+NH4	TG	(4:0_22:0_22:2)	(4:0)	(22:0)	(22:2)	0	820.7388655	C51 H98 O6 N1	15.457	1489.992441	1815.742652	1326.364111	500.1751711	526.5517174	445.7937381	1.0202	0.028852006	0.001947274
POS	DG(34:5e)+NH4	DG(34:5e)+NH4	DG	(34:5e)	(34:5e)			0	590.5142855	C37 H68 O4 N1	10.831	1491.404909	1730.073154	1340.302996	791.4817932	837.4597888	687.9546704	1.01161	0.016653204	0.003556144
POS	Cer(d15:1_16:0)+H	Cer(d31:1)+H	Cer	(d15:1_16:0)	(d15:1)	(16:0)		0	496.4724205	C31 H62 O3 N1	8.597	0.431173077	0.471428096	0.416397751	9.001913912	9.577298247	8.933140851	1.03868	0.054751252	1.81268E-06
POS	TG(20:4e_18:0_19:0)+H	TG(57:4e)+H	TG	(20:4e_18:0_19:0)	(20:4e)	(18:0)	(19:0)	0	911.8426015	C60 H111 O5	22.194	1502.215934	1858.006578	1337.068513	1439.550754	1536.89101	1297.520814	0.769346	-0.378295524	0.449921283
POS	TG(18:2e_14:4_15:0)+Na	TG(47:6e)+Na	TG	(18:2e_14:4_15:0)	(18:2e)	(14:4)	(15:0)	0	789.6367465	C50 H86 O5 Na1	18.606	1504.464422	1741.364294	1349.21803	1549.540939	1616.420287	1505.099176	0.705513	-0.503255428	0.841167327
NEG	OAHFA(16:0_16:0)-H	OAHFA(32:0)-H	OAHFA	(16:0_16:0)	(16:0)	(16:0)			509.4575335	C32 H61 O4	12.68318223	1520.803445	1832.889092	1437.889025	2611.778546	2870.002836	2721.132348	1.01861	0.026601786	0.001306195
POS	TG(37:6)+Na	TG(37:6)+Na	TG	(37:6)	(37:6)			0	663.4595115	C40 H64 O6 Na1	23.58	1527.669206	1593.068305	1464.716613	3659.667535	3752.987502	3120.520198	1.02698	0.038408086	0.000587817
POS	TG(30:0_14:0_22:5)+NH4	TG(66:5)+NH4	TG	(30:0_14:0_22:5)	(30:0)	(14:0)	(22:5)	0	1066.973615	C69 H128 O6 N1	23.629	1529.154576	1718.835981	1484.492376	668.3981398	683.8201325	624.294519	1.03194	0.045359091	0.000242287
POS	Cer(d31:2)+H-H2O	Cer(d31:2)+H-H2O	Cer	(d31:2)	(d31:2)			0	476.4462055	C31 H58 O2 N1	6.762	2.119080329	2.335115168	2.050047453	38.31564992	40.00629897	39.75539602	1.03761	0.053264289	2.54071E-07
NEG	PC(18:1D7_15:0)+HCOO	PC(33:1D7)+HCOO	PC	(18:1D7_15:0)	(18:1D7)	(15:0)			797.6042995	C42 H74 O10 N1 P1 D7	10.13050623	1533.261159	1579.629764	1490.836945	1533.603509	1593.953543	1410.446075	0.53953	-0.890224913	0.732558498
POS	TG(20:4e_18:1_23:0)+H	TG(61:5e)+H	TG	(20:4e_18:1_23:0)	(20:4e)	(18:1)	(23:0)	0	965.8895515	C64 H117 O5	23.063	1542.034366	1996.958664	1389.616289	5109.654743	5218.370517	5065.35916	1.03381	0.047971063	4.9666E-05
POS	Cer(d23:0_18:0)+H	Cer(d41:0)+H	Cer	(d23:0_18:0)	(d23:0)	(18:0)		0	638.6445705	C41 H84 O3 N1	13.164	3.219641291	3.620883248	2.901748685	53.87624188	56.3906021	55.82465789	1.03762	0.053278193	3.15401E-07
POS	DG(9:0_10:3)+NH4	DG(19:3)+NH4	DG	(9:0_10:3)	(9:0)	(10:3)		0	398.2901005	C22 H40 O5 N1	3.062	1551.002302	1597.376131	1485.89944	2814.052881	2866.917722	2443.782485	1.02203	0.031437545	0.001053547
POS	Cer(d16:0_15:1)+H	Cer(d31:1)+H	Cer	(d16:0_15:1)	(d16:0)	(15:1)		0	496.4724205	C31 H62 O3 N1	10.33202378	86.4841554	95.01074689	81.58016492	1450.259199	1582.21779	1446.377617	1.03836	0.054306714	6.1666E-06
POS	TG(6:0_9:0_10:1)+H	TG(25:1)+H	TG	(6:0_9:0_10:1)	(6:0)	(9:0)	(10:1)	0	483.3680165	C28 H51 O6	5.447101658	1564.956904	1636.083633	1477.155385	1198.56964	1291.795569	1118.592941	0.988726	-0.016357324	0.006318267
POS	ChE(14:0)+NH4	ChE(14:0)+NH4	ChE	(14:0)	(14:0)			0	614.5870555	C41 H76 O2 N1	14.631	1575.688063	1756.444301	1415.466242	6098.512432	6148.560575	5187.938657	1.03241	0.046016021	0.000207078
NEG	OAHFA(14:0_15:1)-H	OAHFA(29:1)-H	OAHFA	(14:0_15:1)	(14:0)	(15:1)			465.3949335	C29 H53 O4	9.15870645	1586.629767	1763.607427	1527.332032	3859.593614	3991.901619	3622.486065	1.03607	0.051121479	7.00867E-05
POS	TG(14:0_10:3_14:1)+NH4	TG(38:4)+NH4	TG	(14:0_10:3_14:1)	(14:0)	(10:3)	(14:1)	0	676.5510655	C41 H74 O6 N1	11.387	1592.752931	1936.772964	1409.95115	5063.706392	5354.529623	4337.507863	1.02795	0.039770093	0.000648679
POS	TG(56:0e)+NH4	TG(56:0e)+NH4	TG	(56:0e)	(56:0e)			0	922.9161005	C59 H120 O5 N1	22.481	1602.751278	1682.809119	1558.901113	3648.265197	3908.133831	3521.150515	1.03649	0.051706197	6.42786E-05
POS	TG(4:0_11:0_11:2)+H	TG(26:2)+H	TG	(4:0_11:0_11:2)	(4:0)	(11:0)	(11:2)	0	495.3680165	C29 H51 O6	5.255	1623.056769	2012.357885	1554.076856	1405.240906	1445.877225	1191.160457	0.907598	-0.139874665	0.078952081
POS	DG(12:0_21:0)+NH4	DG(33:0)+NH4	DG	(12:0_21:0)	(12:0)	(21:0)		0	600.5561505	C36 H74 O5 N1	11.877	1634.673136	1851.147569	1503.970179	593.777424	649.2564642	519.7918255	1.02766	0.03936303	0.000569991
POS	TG(4:0_14:0_16:0)+NH4	TG(34:0)+NH4	TG	(4:0_14:0_16:0)	(4:0)	(14:0)	(16:0)	0	628.5510655	C37 H74 O6 N1	29.419	1635.381226	1820.054606	1457.869793	3706.782891	3799.208144	3776.942105	1.03298	0.046812322	3.97833E-05
POS	TG(16:0_10:2_14:1)+H	TG(40:3)+H	TG	(16:0_10:2_14:1)	(16:0)	(10:2)	(14:1)	0	689.5714665	C43 H77 O6	13.097	1641.368632	1774.2243	1573.44834	980.5574777	999.7685603	985.170342	1.0315	0.044743821	0.000339439
POS	DG(29:4e)+H	DG(29:4e)+H	DG	(29:4e)	(29:4e)			0	505.4251365	C32 H57 O4	7.276346143	1645.508618	1693.486507	1573.051051	2505.91422	2515.192932	2244.209375	1.02074	0.029615434	0.00119597
POS	TG(67:4)+NH4	TG(67:4)+NH4	TG	(67:4)	(67:4)			0	1083.004915	C70 H132 O6 N1	24.142	1653.428536	2107.722935	1623.011991	772.5549324	782.3481961	672.5255498	1.01485	0.021266505	0.002807544
POS	TG(53:9e)+Na	TG(53:9e)+Na	TG	(53:9e)	(53:9e)			0	867.6836965	C56 H92 O5 Na1	19.321	1659.362931	2143.503237	1566.889006	3294.671386	3377.814583	3285.505565	1.01951	0.027875926	0.001078995
POS	DG(26:4e)+H	DG(26:4e)+H	DG	(26:4e)	(26:4e)			0	463.3781865	C29 H51 O4	7.626	1661.220395	1766.731532	1486.325083	1992.455876	2092.719792	2036.650334	0.981226	-0.027342633	0.009739159
POS	Cer(d44:4)+H	Cer(d44:4)+H	Cer	(d44:4)	(d44:4)			0	672.6289205	C44 H82 O3 N1	11.306	0.811509759	0.869065567	0.777833875	13.41021574	14.47192139	11.88983938	1.03616	0.051246796	7.73433E-05
POS	TG(12:0e_11:3_22:6)+NH4	TG(45:9e)+NH4	TG	(12:0e_11:3_22:6)	(12:0e)	(11:3)	(22:6)	0	750.6031005	C48 H80 O5 N1	12.864	1673.059181	1923.613009	1561.831204	1891.115309	1937.741293	1831.166635	0.837914	-0.255125916	0.207658143
POS	DG(22:0_24:0)+NH4	DG(46:0)+NH4	DG	(22:0_24:0)	(22:0)	(24:0)		0	782.7596005	C49 H100 O5 N1	21.087	1674.323792	2111.846855	1572.49739	4378.094734	4521.098342	4400.963018	1.03197	0.045401031	0.000102303
POS	Cer(d35:0)+H	Cer(d35:0)+H	Cer	(d35:0)	(d35:0)			0	554.5506705	C35 H72 O3 N1	9.437	7.522707619	9.697317756	6.56461863	125.5869314	133.9766179	121.8512364	1.03853	0.054542892	5.55082E-06
POS	DG(26:6)+H	DG(26:6)+H	DG	(26:6)	(26:6)			0	473.3261515	C29 H45 O5	4.294	1699.767806	1799.709108	1579.139815	474.1899721	508.7426594	480.9225675	1.0357	0.050606174	4.87482E-05
POS	TG(18:0e_11:0_11:4)+H	TG(40:4e)+H	TG	(18:0e_11:0_11:4)	(18:0e)	(11:0)	(11:4)	0	673.5765515	C43 H77 O5	14.092	1700.290178	1726.267337	1564.723265	2478.74322	2723.905472	2283.310845	1.0068	0.009777122	0.003715803
POS	DG(28:3e)+H	DG(28:3e)+H	DG	(28:3e)	(28:3e)			0	493.4251365	C31 H57 O4	16.608	1727.061525	1827.697198	1577.68937	553.0165874	608.1386533	534.8916686	1.03334	0.047315022	0.000112312
POS	DG(29:1e)+NH4	DG(29:1e)+NH4	DG	(29:1e)	(29:1e)			0	528.4986355	C32 H66 O4 N1	11.446	1736.771898	1813.472151	1682.7132	2418.070634	2626.982108	2514.422227	1.02643	0.037635243	0.000405533
POS	TG(18:3e_18:2_18:2)+H	TG(54:7e)+H	TG	(18:3e_18:2_18:2)	(18:3e)	(18:2)	(18:2)	0	863.7487015	C57 H99 O5	19.76803003	1785.554062	1998.003951	1726.171369	5486.84269	5505.865647	4726.273949	1.03199	0.045428991	0.000227051
POS	Cer(d16:1_22:3)+H	Cer(d38:4)+H	Cer	(d16:1_22:3)	(d16:1)	(22:3)		0	588.5350205	C38 H70 O3 N1	8.524	0.267969433	0.285758697	0.260281861	4.18278955	4.211361266	4.128741143	1.03827	0.054181662	1.07138E-08
POS	TG(49:11e)+H	TG(49:11e)+H	TG	(49:11e)	(49:11e)			0	785.6078515	C52 H81 O5	16.712	1804.819044	2075.38238	1785.505738	1116.820615	1134.416839	958.1187765	1.01691	0.024192001	0.001685701
POS	TG(25:0_18:1_24:1)+NH4	TG(67:2)+NH4	TG	(25:0_18:1_24:1)	(25:0)	(18:1)	(24:1)	0	1087.036215	C70 H136 O6 N1	24.779	1809.185641	2296.795397	1613.582561	671.862803	680.8451683	620.204351	1.01329	0.019047127	0.003607251
POS	DG(31:2e)+H	DG(31:2e)+H	DG	(31:2e)	(31:2e)			0	537.4877365	C34 H65 O4	21.55	1810.788665	2185.497688	1605.554142	557.183784	573.7025762	505.5081576	1.02262	0.032270147	0.001508941
POS	Cer(m17:0_16:1)+H	Cer(m33:1)+H	Cer	(m17:0_16:1)	(m17:0)	(16:1)		0	508.5088055	C33 H66 O2 N1	10.646	1.996524922	2.583628637	1.797985058	33.053813	35.1060565	28.79139259	1.0358	0.050745464	8.69403E-05
POS	MG(30:1)+H	MG(30:1)+H	MG	(30:1)	(30:1)			0	525.4877365	C33 H65 O4	5.824216318	1816.592255	2190.570325	1638.679355	3839.188018	4169.728977	3704.257804	1.02783	0.039601667	0.000692433
POS	DG(27:2e)+H	DG(27:2e)+H	DG	(27:2e)	(27:2e)			0	481.4251365	C30 H57 O4	16.805	1828.357794	2240.870578	1738.642281	427.0384104	460.6094928	421.9658963	1.02843	0.0404436	0.000640789
POS	TG(4:0_12:0_16:0)+NH4	TG(32:0)+NH4	TG	(4:0_12:0_16:0)	(4:0)	(12:0)	(16:0)	0	600.5197655	C35 H70 O6 N1	8.644	1836.822564	2112.89786	1645.982268	2243.147968	2318.240979	2053.260667	0.900282	-0.15155112	0.096227893
POS	TG(4:0_14:1_16:0)+NH4	TG(34:1)+NH4	TG	(4:0_14:1_16:0)	(4:0)	(14:1)	(16:0)	0	626.5354155	C37 H72 O6 N1	12.261	1851.190232	2319.078315	1665.381574	3447.909976	3666.530079	3349.777519	1.01811	0.025893443	0.002026244
POS	Cer(d18:2_14:0+O)+NH4	Cer(d32:2+O)+NH4	Cer	(d18:2_14:0+O)	(d18:2)	(14:0+O)		0	541.4938845	C32 H65 O4 N2	5.948	1.10314204	1.191683211	1.053966421	16.77897255	17.82823418	15.19284659	1.03744	0.053027901	3.55563E-05
POS	DG(44:4)+NH4	DG(44:4)+NH4	DG	(44:4)	(44:4)			0	746.6657005	C47 H88 O5 N1	14.459	1912.771761	1972.245607	1742.644226	701.3534915	715.1393537	654.6292843	1.03393	0.048138514	7.6192E-05
POS	DG(25:2)+H	DG(25:2)+H	DG	(25:2)	(25:2)			0	467.3731015	C28 H51 O5	5.039	1926.089414	2228.886823	1821.138866	1248.089073	1306.027848	1148.623859	1.00905	0.012997664	0.004387337
POS	TG(27:1_16:1_18:1)+NH4	TG(61:3)+NH4	TG	(27:1_16:1_18:1)	(27:1)	(16:1)	(18:1)	0	1000.926665	C64 H122 O6 N1	23.427	1957.70194	2017.42324	1910.156613	1461.14056	1539.522723	1440.610859	1.02521	0.035919456	0.000371175
POS	DG(26:4e)+H	DG(26:4e)+H	DG	(26:4e)	(26:4e)			0	463.3781865	C29 H51 O4	7.07949864	1972.563531	2516.683173	1938.123425	1327.46967	1350.616	1254.156372	0.989216	-0.01564252	0.011817525
POS	DG(28:2e)+H	DG(28:2e)+H	DG	(28:2e)	(28:2e)			0	495.4407865	C31 H59 O4	11.91823738	2005.809128	2523.812497	1886.550339	3907.037241	4184.90853	4024.162062	1.02189	0.031239908	0.00085035
POS	TG(14:1e_11:1_22:6)+NH4	TG(47:8e)+NH4	TG	(14:1e_11:1_22:6)	(14:1e)	(11:1)	(22:6)	0	780.6500505	C50 H86 O5 N1	14.975	2010.759464	2317.102451	1938.509106	1842.057759	1999.571487	1970.384255	0.763358	-0.389568283	0.294749811
POS	TG(37:6)+Na	TG(37:6)+Na	TG	(37:6)	(37:6)			0	663.4595115	C40 H64 O6 Na1	13.512	2010.95859	2391.98732	2002.964772	5471.068096	5747.735843	5236.18183	1.03595	0.050954373	6.8461E-05
NEG	OAHFA(32:2)-H	OAHFA(32:2)-H	OAHFA	(32:2)	(32:2)				505.4262335	C32 H57 O4	10.97545903	2014.854847	2314.359813	1983.928054	5920.533959	6069.618342	5370.177061	1.0352	0.049909522	0.000100781
POS	TG(52:11e)+H	TG(52:11e)+H	TG	(52:11e)	(52:11e)			0	827.6548015	C55 H87 O5	18.453	2030.251542	2455.001899	1835.433675	3166.381651	3444.820966	3318.802809	1.00348	0.005011863	0.003834879
POS	TG(12:0_12:0_14:3)+H	TG(38:3)+H	TG	(12:0_12:0_14:3)	(12:0)	(12:0)	(14:3)	0	661.5401665	C41 H73 O6	13.868	2032.848945	2430.311667	1951.101419	3336.186715	3607.486034	2983.820639	0.999875	-0.000180348	0.007404772
POS	TG(16:0_10:1_10:1)+NH4	TG(36:2)+NH4	TG	(16:0_10:1_10:1)	(16:0)	(10:1)	(10:1)	0	652.5510655	C39 H74 O6 N1	13.00414162	2042.643113	2531.27178	1904.75344	4862.833561	5259.353463	4401.30554	1.02584	0.036805732	0.001011929
POS	TG(20:3e_10:4_14:3)+Na	TG(44:10e)+Na	TG	(20:3e_10:4_14:3)	(20:3e)	(10:4)	(14:3)	0	739.5271965	C47 H72 O5 Na1	16.479	2045.334846	2155.55749	1922.273285	1954.269921	2006.194925	1655.61087	0.719008	-0.475920272	0.258230267
POS	TG(16:1_10:2_14:1)+NH4	TG(40:4)+NH4	TG	(16:1_10:2_14:1)	(16:1)	(10:2)	(14:1)	0	704.5823655	C43 H78 O6 N1	12.39687322	2053.517415	2371.017209	2013.939725	3676.536447	3913.691336	3420.327488	1.02511	0.035778727	0.001108628
NEG	OAHFA(16:0_15:0)-H	OAHFA(31:0)-H	OAHFA	(16:0_15:0)	(16:0)	(15:0)			495.4418835	C31 H59 O4	12.15436454	2055.745673	2292.873955	1882.865664	5350.895784	5670.61706	5346.511439	1.03619	0.051288566	2.98139E-05
POS	DG(50:7)+NH4	DG(50:7)+NH4	DG	(50:7)	(50:7)			0	824.7126505	C53 H94 O5 N1	13.677	2056.791838	2345.931826	1968.06493	1742.310145	1772.382457	1428.99207	0.9289	-0.106404802	0.039767485
POS	TG(4:0_11:4_14:1)+NH4	TG(29:5)+NH4	TG	(4:0_11:4_14:1)	(4:0)	(11:4)	(14:1)	0	548.3945655	C32 H54 O6 N1	5.426	2073.190114	2671.065532	1847.756828	1006.633342	1037.881997	1019.83246	0.997561	-0.003523031	0.008751379
POS	TG(29:1_12:0_16:0)+NH4	TG(57:1)+NH4	TG	(29:1_12:0_16:0)	(29:1)	(12:0)	(16:0)	0	948.8953655	C60 H118 O6 N1	22.41203472	2075.026769	2197.900795	1986.786117	1629.181274	1661.315764	1417.855402	0.987762	-0.017764627	0.006154796
POS	TG(55:6e)+Na	TG(55:6e)+Na	TG	(55:6e)	(55:6e)			0	901.7619465	C58 H102 O5 Na1	22.598	2078.581939	2442.140908	2077.355767	1507.805178	1604.809302	1567.018551	0.99899	-0.001457858	0.006833621
POS	ChE(2:0)+H	ChE(2:0)+H	ChE	(2:0)	(2:0)			0	429.3727065	C29 H49 O2	7.163	2090.761934	2349.476054	1935.442483	1621.280167	1777.397112	1659.331168	0.961461	-0.056699757	0.027540778
POS	TG(30:1_18:1_20:1)+NH4	TG(68:3)+NH4	TG	(30:1_18:1_20:1)	(30:1)	(18:1)	(20:1)	0	1099.036215	C71 H136 O6 N1	24.592	2094.940492	2427.863724	1997.586258	725.6094516	729.1534247	728.6781925	1.03128	0.044436088	0.000375111
POS	TG(26:1_16:0_24:0)+NH4	TG(66:1)+NH4	TG	(26:1_16:0_24:0)	(26:1)	(16:0)	(24:0)	0	1075.036215	C69 H136 O6 N1	24.866	2095.725624	2148.01504	1958.652885	1049.410653	1124.850964	1088.204713	1.0336	0.047677975	8.50788E-05
POS	TG(16:1_11:1_14:0)+NH4	TG(41:2)+NH4	TG	(16:1_11:1_14:0)	(16:1)	(11:1)	(14:0)	0	722.6293155	C44 H84 O6 N1	14.614	2101.262924	2226.819896	2091.611103	922.7937968	947.6379377	800.2939705	1.03294	0.046756455	3.81417E-05
POS	TG(20:0_14:1_24:0)+NH4	TG(58:1)+NH4	TG	(20:0_14:1_24:0)	(20:0)	(14:1)	(24:0)	0	962.9110155	C61 H120 O6 N1	22.598	2133.708491	2599.844254	1956.288817	1407.110215	1421.336857	1218.498387	0.989624	-0.015047606	0.012201519
POS	Cer(m19:0_24:0+O)+H	Cer(m43:0+O)+H	Cer	(m19:0_24:0+O)	(m19:0)	(24:0+O)		0	666.6758705	C43 H88 O3 N1	14.559	0.682291922	0.766999325	0.657610644	9.059070115	9.415075311	8.900936489	1.0387	0.054779032	6.97353E-07
POS	ZyE(12:0)+NH4	ZyE(12:0)+NH4	ZyE	(12:0)	(12:0)			0	584.5401055	C39 H70 O2 N1	12.133	2207.246479	2283.593617	2073.467292	1999.650178	2037.057804	1783.018894	0.873381	-0.195316949	0.068443769
POS	TG(29:0_18:1_20:2)+NH4	TG(67:3)+NH4	TG	(29:0_18:1_20:2)	(29:0)	(18:1)	(20:2)	0	1085.020565	C70 H134 O6 N1	24.461	2207.52621	2279.653332	2124.881776	1083.526618	1125.328066	958.9071156	1.03129	0.044450077	6.82985E-05
POS	DG(29:4)+H	DG(29:4)+H	DG	(29:4)	(29:4)			0	519.4044015	C32 H55 O5	8.396	2217.948616	2682.585537	1998.860604	2606.530017	2786.163631	2768.706471	0.851841	-0.231343925	0.115102307
POS	Cer(d16:1_15:0)+H	Cer(d31:1)+H	Cer	(d16:1_15:0)	(d16:1)	(15:0)		0	496.4724205	C31 H62 O3 N1	6.689	0.496934941	0.613680652	0.437011724	6.663524246	6.7052287	5.675876874	1.03563	0.050508663	6.80345E-05
POS	TG(18:1e_19:0_22:6)+H	TG(59:7e)+H	TG	(18:1e_19:0_22:6)	(18:1e)	(19:0)	(22:6)	0	933.8269515	C62 H109 O5	21.58217505	2237.476461	2696.373984	2048.413035	4463.477861	4484.623942	4033.992565	1.0229	0.032665112	0.001169769
POS	DG(14:0e_14:2)+NH4	DG(28:2e)+NH4	DG	(14:0e_14:2)	(14:0e)	(14:2)		0	512.4673355	C31 H62 O4 N1	10.11647596	2242.852905	2334.674821	2093.251491	6379.851309	7005.471974	6126.155965	1.03565	0.050536524	9.33513E-05
POS	TG(14:0_18:2_18:3)+NH4	TG(50:5)+NH4	TG	(14:0_18:2_18:3)	(14:0)	(18:2)	(18:3)	0	842.7232155	C53 H96 O6 N1	17.016	2243.230808	2752.689966	2235.535944	1260.793086	1313.809568	1052.501787	1.0109	0.01564029	0.003125458
POS	TG(16:2e_11:4_18:2)+NH4	TG(45:8e)+NH4	TG	(16:2e_11:4_18:2)	(16:2e)	(11:4)	(18:2)	0	752.6187505	C48 H82 O5 N1	13.833	2244.334166	2328.317078	2243.84888	2293.882854	2450.193502	2380.852764	0.793713	-0.33331066	0.125585495
POS	TG(65:2e)+NH4	TG(65:2e)+NH4	TG	(65:2e)	(65:2e)			0	1045.02565	C68 H134 O5 N1	23.703	2256.462882	2559.5846	2115.541178	8508.219211	8768.634842	7930.072986	1.03735	0.052902739	2.65173E-05
POS	DG(38:2e)+H	DG(38:2e)+H	DG	(38:2e)	(38:2e)			0	635.5972865	C41 H79 O4	23.164	2256.702218	2628.306464	2239.855973	1514.54703	1520.33557	1345.048516	1.0128	0.01834931	0.002772065
POS	ChE(12:0)+NH4	ChE(12:0)+NH4	ChE	(12:0)	(12:0)			0	586.5557555	C39 H72 O2 N1	13.428	2258.043586	2813.841891	2151.146377	9418.225045	10064.75813	9375.977788	1.03699	0.052401982	1.85018E-05
POS	ChE(13:0)+NH4	ChE(13:0)+NH4	ChE	(13:0)	(13:0)			0	600.5714055	C40 H74 O2 N1	17.274	2268.753387	2520.15406	2158.309295	5858.963527	6414.680042	6243.546006	1.03373	0.047859417	3.94415E-05
POS	DG(34:2e)+H	DG(34:2e)+H	DG	(34:2e)	(34:2e)			0	579.5346865	C37 H71 O4	13.619	2279.005336	2523.040729	2075.86052	1936.982552	2081.491873	2022.341087	0.877133	-0.189132479	0.109299821
POS	TG(20:2e_19:0_21:0)+NH4	TG(60:2e)+NH4	TG	(20:2e_19:0_21:0)	(20:2e)	(19:0)	(21:0)	0	974.9474005	C63 H124 O5 N1	22.709	2293.20757	2578.263324	2070.326489	1348.888022	1360.283833	1104.769047	1.00903	0.012969069	0.003503269
POS	TG(37:6)+Na	TG(37:6)+Na	TG	(37:6)	(37:6)			0	663.4595115	C40 H64 O6 Na1	18.828	2305.617587	2870.193117	2161.813351	5535.090979	5819.61612	5082.362641	1.0292	0.041523362	0.000571692
POS	TG(30:1_16:1_18:2)+NH4	TG(64:4)+NH4	TG	(30:1_16:1_18:2)	(30:1)	(16:1)	(18:2)	0	1040.957965	C67 H126 O6 N1	23.602	2332.520287	2740.100569	2161.333311	1114.435802	1194.5441	1072.959887	1.02049	0.029262045	0.001849901
POS	DG(20:0_22:0)+NH4	DG(42:0)+NH4	DG	(20:0_22:0)	(20:0)	(22:0)		0	726.6970005	C45 H92 O5 N1	18.7115104	2332.827339	2751.839141	2229.745592	4818.070272	5220.266687	4254.961772	1.01914	0.027352249	0.00195323
POS	TG(21:2)+NH4	TG(21:2)+NH4	TG	(21:2)	(21:2)			0	442.3163155	C24 H44 O6 N1	2.935	2359.972811	2515.570885	2349.90233	4674.446509	5076.407922	4209.993398	1.02463	0.035103038	0.000932093
POS	TG(16:1_14:4_17:1)+H	TG(47:6)+H	TG	(16:1_14:4_17:1)	(16:1)	(14:4)	(17:1)	0	781.6340665	C50 H85 O6	16.263	2371.856971	2522.607444	2166.875909	1882.762311	1960.106771	1761.482517	0.977163	-0.033328857	0.014741156
POS	TG(28:1_6:0_10:2)+H	TG(44:3)+H	TG	(28:1_6:0_10:2)	(28:1)	(6:0)	(10:2)	0	745.6340665	C47 H85 O6	12.302	2392.627468	2614.761018	2311.620474	327.1758334	348.8770864	286.837325	1.03661	0.051873216	2.14511E-05
POS	DG(12:0_11:2)+H	DG(23:2)+H	DG	(12:0_11:2)	(12:0)	(11:2)		0	439.3418015	C26 H47 O5	3.699413273	2409.00148	3029.889037	2115.595551	1568.058644	1632.868811	1350.722237	0.970615	-0.043028939	0.023999523
POS	TG(58:6)+NH4	TG(58:6)+NH4	TG	(58:6)	(58:6)			0	952.8327655	C61 H110 O6 N1	17.3	2412.56487	2695.363206	2297.474057	3415.622042	3660.354198	2930.253679	0.957807	-0.062193116	0.024031065
POS	ChE(13:0)+NH4	ChE(13:0)+NH4	ChE	(13:0)	(13:0)			0	600.5714055	C40 H74 O2 N1	17.89	2413.873297	2801.950535	2182.551564	7787.516149	8547.883339	8050.857217	1.03523	0.049951331	3.89057E-05
POS	DG(28:2e)+H	DG(28:2e)+H	DG	(28:2e)	(28:2e)			0	495.4407865	C31 H59 O4	12.90485009	2431.61195	2465.979677	2241.898024	5244.358187	5370.869631	4473.981356	1.02457	0.035018555	0.000783391
POS	TG(6:0_6:0_10:0)+H	TG(22:0)+H	TG	(6:0_6:0_10:0)	(6:0)	(6:0)	(10:0)	0	443.3367165	C25 H47 O6	9.723	2435.758555	2958.286449	2400.36432	821.6369385	884.7729317	834.2919194	1.02787	0.039657811	0.000643887
POS	Cer(m17:1_14:0+O)+H	Cer(m31:1+O)+H	Cer	(m17:1_14:0+O)	(m17:1)	(14:0+O)		0	496.4724205	C31 H62 O3 N1	7.646	0.57831463	0.602401617	0.568902378	6.534865067	6.907581677	6.609652323	1.03843	0.054403968	7.36902E-07
POS	TG(30:1_16:1_20:2)+NH4	TG(66:4)+NH4	TG	(30:1_16:1_20:2)	(30:1)	(16:1)	(20:2)	0	1068.989265	C69 H130 O6 N1	23.97	2466.855087	2776.969844	2290.485766	1051.402643	1136.752548	1002.292275	1.02799	0.03982623	0.000604043
POS	DG(18:0_22:0)+NH4	DG(40:0)+NH4	DG	(18:0_22:0)	(18:0)	(22:0)		0	698.6657005	C43 H88 O5 N1	17.4360007	2470.231524	3040.308668	2408.334267	3733.860341	3910.461611	3172.718649	0.951909	-0.071104433	0.032230485
POS	TG(11:0_10:0_20:5)+NH4	TG(41:5)+NH4	TG	(11:0_10:0_20:5)	(11:0)	(10:0)	(20:5)	0	716.5823655	C44 H78 O6 N1	9.079	2479.660985	2821.531007	2451.535941	3759.756858	3960.367494	3603.087464	1.02168	0.030943401	0.00164692
POS	TG(12:0_14:0_14:3)+H	TG(40:3)+H	TG	(12:0_14:0_14:3)	(12:0)	(14:0)	(14:3)	0	689.5714665	C43 H77 O6	15.044	2481.411461	2540.064224	2239.476951	4234.688273	4567.320616	4224.125593	1.03227	0.045820371	0.000189657
POS	TG(30:1_10:3_11:4)+NH4	TG(51:8)+NH4	TG	(30:1_10:3_11:4)	(30:1)	(10:3)	(11:4)	0	850.6919155	C54 H92 O6 N1	11.231	2484.58794	2695.706983	2347.472147	1946.975309	2102.263748	1917.845712	0.98764	-0.017942827	0.011059616
POS	DG(29:5e)+H	DG(29:5e)+H	DG	(29:5e)	(29:5e)			0	503.4094865	C32 H55 O4	8.248	2490.206592	2555.346219	2370.002161	3011.386865	3211.978276	2843.631872	0.986503	-0.019604657	0.009985534
POS	TG(14:0e_14:0_15:0)+NH4	TG(43:0e)+NH4	TG	(14:0e_14:0_15:0)	(14:0e)	(14:0)	(15:0)	0	740.7126505	C46 H94 O5 N1	16.544	2505.635821	2685.487035	2436.29852	1802.074898	1844.662866	1793.868454	1.02793	0.039742023	0.000657237
POS	TG(30:1_16:1_17:1)+NH4	TG(63:3)+NH4	TG	(30:1_16:1_17:1)	(30:1)	(16:1)	(17:1)	0	1028.957965	C66 H126 O6 N1	23.81	2507.576174	3214.007059	2262.17393	1804.769526	1902.079893	1625.956034	0.950642	-0.073025953	0.040747711
POS	TG(18:1e_12:3_12:3)+NH4	TG(42:7e)+NH4	TG	(18:1e_12:3_12:3)	(18:1e)	(12:3)	(12:3)	0	712.5874505	C45 H78 O5 N1	12.893	2509.841399	2740.901785	2472.369019	3835.65293	4095.658132	3894.298611	1.03022	0.042952453	0.000287475
POS	TG(27:4)+Na	TG(27:4)+Na	TG	(27:4)	(27:4)			0	527.3343115	C30 H48 O6 Na1	4.211	2563.058231	2768.77448	2383.568567	1718.269729	1781.753132	1772.706915	1.0191	0.027295624	0.001968901
POS	TG(16:2e_11:3_22:4)+H	TG(49:9e)+H	TG	(16:2e_11:3_22:4)	(16:2e)	(11:3)	(22:4)	0	789.6391515	C52 H85 O5	18.621	2584.151588	3247.871593	2303.883882	2600.247595	2656.262488	2146.846696	0.745955	-0.422839493	0.491787864
POS	TG(27:1_10:4_24:1)+NH4	TG(61:6)+NH4	TG	(27:1_10:4_24:1)	(27:1)	(10:4)	(24:1)	0	994.8797155	C64 H116 O6 N1	21.53	2587.746489	2773.255376	2353.906418	2868.228286	3042.424306	2981.676227	0.921425	-0.118061353	0.040668311
POS	TG(18:3e_18:2_20:2)+H	TG(56:7e)+H	TG	(18:3e_18:2_20:2)	(18:3e)	(18:2)	(20:2)	0	891.7800015	C59 H103 O5	20.8	2588.544833	2599.820202	2535.497234	7299.857109	7620.673559	7108.627944	1.03863	0.054681802	5.94509E-06
POS	TG(28:0_14:1_14:1)+NH4	TG(56:2)+NH4	TG	(28:0_14:1_14:1)	(28:0)	(14:1)	(14:1)	0	932.8640655	C59 H114 O6 N1	21.2058536	2592.64648	3049.9117	2454.05148	3233.018893	3392.34875	2796.601193	0.852788	-0.229740958	0.155976162
POS	TG(71:0)+NH4	TG(71:0)+NH4	TG	(71:0)	(71:0)			0	1147.130115	C74 H148 O6 N1	24.71773548	2608.747991	3331.154069	2363.749387	2940.426847	2971.388342	2834.436907	0.707769	-0.498649521	0.641417777
POS	TG(50:11e)+H	TG(50:11e)+H	TG	(50:11e)	(50:11e)			0	799.6235015	C53 H83 O5	17.118	2614.893286	2790.918825	2424.363639	1487.374625	1537.43594	1372.659657	1.02618	0.037283813	0.000603294
POS	Cer(t36:4)+H	Cer(t36:4)+H	Cer	(t36:4)	(t36:4)			0	576.4986355	C36 H66 O4 N1	6.71	0.492443277	0.56014543	0.491230738	5.482146017	5.703555586	5.640861903	1.03774	0.05344503	2.10156E-07
POS	Cer(m19:1_14:0+O)+H	Cer(m33:1+O)+H	Cer	(m19:1_14:0+O)	(m19:1)	(14:0+O)		0	524.5037205	C33 H66 O3 N1	10.354	2.751203096	3.293968124	2.512673722	29.89595285	31.9816334	28.9545281	1.03844	0.054417861	7.66706E-06
POS	Cer(m44:0)+H	Cer(m44:0)+H	Cer	(m44:0)	(m44:0)			0	664.6966055	C44 H90 O2 N1	13.932	0.499557798	0.613575855	0.476477656	5.510267783	6.014272092	5.13166947	1.03728	0.052805383	4.17811E-05
POS	TG(67:2)+NH4	TG(67:2)+NH4	TG	(67:2)	(67:2)			0	1087.036215	C70 H136 O6 N1	24.032	2644.713657	3032.975157	2547.907526	1334.304995	1365.572486	1178.36141	1.02549	0.036313424	0.000806342
POS	DG(30:5)+NH4	DG(30:5)+NH4	DG	(30:5)	(30:5)			0	548.4309505	C33 H58 O5 N1	9.52	2656.099527	2728.309635	2397.854584	3019.338295	3034.4537	2765.398377	0.902497	-0.148005959	0.060073939
POS	TG(18:0e_11:4_18:0)+H	TG(47:4e)+H	TG	(18:0e_11:4_18:0)	(18:0e)	(11:4)	(18:0)	0	771.6861015	C50 H91 O5	18.683	2666.512548	3106.851747	2485.067155	3529.993198	3867.469137	3841.242015	0.974771	-0.036864764	0.009729761
POS	DG(18:1_18:2)+NH4	DG(36:3)+NH4	DG	(18:1_18:2)	(18:1)	(18:2)		0	636.5561505	C39 H74 O5 N1	11.772	2690.133041	2829.018373	2662.610611	1787.03212	1933.147883	1771.39655	1.02711	0.038590698	0.000250071
POS	TG(18:4_16:1_17:1)+H	TG(51:6)+H	TG	(18:4_16:1_17:1)	(18:4)	(16:1)	(17:1)	0	837.6966665	C54 H93 O6	18.696	2702.815183	2705.777535	2596.241403	2151.825665	2155.289131	2098.98058	1.02896	0.0411869	0.000190316
POS	TG(18:1e_11:3_14:3)+NH4	TG(43:7e)+NH4	TG	(18:1e_11:3_14:3)	(18:1e)	(11:3)	(14:3)	0	726.6031005	C46 H80 O5 N1	13.826	2717.321572	2905.860308	2614.105269	3225.311277	3288.500192	3200.891359	1.00295	0.004249685	0.005279681
POS	DG(33:2e)+NH4	DG(33:2e)+NH4	DG	(33:2e)	(33:2e)			0	582.5455855	C36 H72 O4 N1	7.644	2719.921559	2857.267511	2569.01106	3374.271456	3614.233445	3074.793959	0.959437	-0.059740018	0.022489964
POS	TG(16:1_14:1_18:2)+NH4	TG(48:4)+NH4	TG	(16:1_14:1_18:2)	(16:1)	(14:1)	(18:2)	0	816.7075655	C51 H94 O6 N1	16.996	2757.550362	3375.365212	2729.964339	1536.464738	1665.759957	1625.396353	1.01232	0.017665406	0.003279115
POS	TG(18:3e_6:0_9:0)+H	TG(33:3e)+H	TG	(18:3e_6:0_9:0)	(18:3e)	(6:0)	(9:0)	0	577.4826515	C36 H65 O5	11.995	2759.037534	3271.733446	2485.168033	1960.348496	2014.752773	1704.485435	0.976003	-0.035042513	0.019299729
POS	TG(16:0_12:0_14:3)+H	TG(42:3)+H	TG	(16:0_12:0_14:3)	(16:0)	(12:0)	(14:3)	0	717.6027665	C45 H81 O6	16.275	2795.497448	3451.458528	2547.05132	2703.588187	2910.626555	2658.161941	0.7412	-0.432065214	0.569214173
POS	Cer(d21:0_26:2)+H	Cer(d47:2)+H	Cer	(d21:0_26:2)	(d21:0)	(26:2)		0	718.7071705	C47 H92 O3 N1	17.151	0.551272008	0.55544377	0.514698494	5.742512198	5.923191408	4.977672879	1.03608	0.051135404	6.60922E-05
POS	Cer(d14:1_15:0)+H	Cer(d29:1)+H	Cer	(d14:1_15:0)	(d14:1)	(15:0)		0	468.4411205	C29 H58 O3 N1	9.18	11.32245996	12.78102838	10.45834968	117.5212678	120.4510237	104.0274337	1.03705	0.052485453	3.6279E-05
POS	Cer(d17:1_16:0)+H	Cer(d33:1)+H	Cer	(d17:1_16:0)	(d17:1)	(16:0)		0	524.5037205	C33 H66 O3 N1	10.32151702	8.742941775	9.344047904	8.639317777	83.43195536	91.12985789	88.71734737	1.03698	0.052388069	4.19873E-06
NEG	Cer(t32:1+O)-H	Cer(t32:1+O)-H	Cer	(t32:1+O)	(t32:1+O)				540.4633475	C32 H62 O5 N1	5.816	2.744949106	2.763136995	2.703666261	26.3831448	27.22189991	24.50598441	1.03849	0.054487324	8.40159E-06
POS	TG(16:0e_14:0_16:1)+NH4	TG(46:1e)+NH4	TG	(16:0e_14:0_16:1)	(16:0e)	(14:0)	(16:1)	0	780.7439505	C49 H98 O5 N1	17.4147692	2869.260795	3672.535762	2532.904064	5783.108173	6093.339171	5915.777314	1.0187	0.02672925	0.0011469
POS	TG(8:0_8:0_8:0)+NH4	TG(24:0)+NH4	TG	(8:0_8:0_8:0)	(8:0)	(8:0)	(8:0)	0	488.3945655	C27 H54 O6 N1	7.477137682	2873.525203	3583.837435	2827.040432	5198.659	5687.657072	4819.582857	1.01251	0.017936157	0.003652316
POS	Cer(m48:4)+H	Cer(m48:4)+H	Cer	(m48:4)	(m48:4)			0	712.6966055	C48 H90 O2 N1	16.97	0.337294886	0.39101644	0.32061737	3.282982557	3.32866512	2.863783327	1.03648	0.051692278	4.71967E-05
POS	TG(6:0_9:0_12:3)+H	TG(27:3)+H	TG	(6:0_9:0_12:3)	(6:0)	(9:0)	(12:3)	0	507.3680165	C30 H51 O6	5.938199745	2901.473345	3016.551542	2891.112215	3325.8496	3461.464767	3403.158362	1.01695	0.024248748	0.001209089
POS	TG(64:0)+NH4	TG(64:0)+NH4	TG	(64:0)	(64:0)			0	1049.020565	C67 H134 O6 N1	24.006	2903.492496	3481.939159	2736.998668	4393.099667	4790.60658	4021.278699	0.988898	-0.016106373	0.012675985
POS	DG(18:3_18:3)+H	DG(36:6)+H	DG	(18:3_18:3)	(18:3)	(18:3)		0	613.4826515	C39 H65 O5	8.31527956	2904.202166	3411.478018	2694.596658	4708.336119	4722.770268	4215.255014	1.0068	0.009777122	0.004636963
POS	DG(32:4)+H	DG(32:4)+H	DG	(32:4)	(32:4)			0	561.4513515	C35 H61 O5	10.631	2911.660828	3140.496581	2647.168832	1400.437915	1466.667423	1366.598744	1.02858	0.040654007	0.000514965
POS	DG(28:2e)+H	DG(28:2e)+H	DG	(28:2e)	(28:2e)			0	495.4407865	C31 H59 O4	18.168	2931.713501	2959.759306	2883.278729	962.9486324	989.7969461	912.5121815	1.03698	0.052388069	4.07564E-07
POS	TG(49:10e)+H	TG(49:10e)+H	TG	(49:10e)	(49:10e)			0	787.6235015	C52 H83 O5	17.54421482	2987.908954	3180.088445	2709.186447	2372.050669	2386.308796	2274.375286	0.985939	-0.020429705	0.012103477
POS	TG(4:0_11:4_15:0)+H	TG(30:4)+H	TG	(4:0_11:4_15:0)	(4:0)	(11:4)	(15:0)	0	547.3993165	C33 H55 O6	9.921	2990.62105	3176.48529	2945.753224	1716.043465	1753.96287	1669.093957	1.03476	0.049296191	5.96571E-05
POS	TG(4:0_16:0_18:1)+NH4	TG(38:1)+NH4	TG	(4:0_16:0_18:1)	(4:0)	(16:0)	(18:1)	0	682.5980155	C41 H80 O6 N1	14.078	2991.056739	3024.693757	2767.625459	6172.365218	6410.896699	5850.957366	1.03628	0.051413868	5.91136E-05
POS	ZyE(25:0)+H	ZyE(25:0)+H	ZyE	(25:0)	(25:0)			0	749.7170065	C52 H93 O2	21.015	3008.938239	3637.777767	2938.972603	4571.586004	4851.709994	4615.957013	1.0087	0.012497163	0.003397186
POS	TG(55:10e)+H	TG(55:10e)+H	TG	(55:10e)	(55:10e)			0	871.7174015	C58 H95 O5	21.02	3026.073071	3147.862781	2905.675641	1685.000781	1740.35226	1488.219909	1.02814	0.040036727	0.000179425
POS	TG(51:11e)+H	TG(51:11e)+H	TG	(51:11e)	(51:11e)			0	813.6391515	C54 H85 O5	17.784	3029.698706	3278.166565	2721.132889	2593.913819	2781.801795	2316.720015	0.872048	-0.197520548	0.101453264
POS	DG(25:5e)+H	DG(25:5e)+H	DG	(25:5e)	(25:5e)			0	447.3468865	C28 H47 O4	8.174076843	3045.624416	3885.334524	2684.279551	1010.273158	1101.37121	1085.529564	1.01186	0.017009694	0.003895015
POS	ZyE()+H-H2O	ZyE()+H-H2O	ZyE	()				0	367.3359265	C27 H43 O0	8.478	3054.014858	3771.399994	2913.048717	1724.65103	1807.005725	1577.904195	1.00799	0.011481326	0.004897143
POS	DG(27:4)+NH4	DG(27:4)+NH4	DG	(27:4)	(27:4)			0	508.3996505	C30 H54 O5 N1	5.665	3070.210182	3664.82054	3016.921762	666.2315522	690.1899053	675.5434357	1.03248	0.046113836	0.000244276
POS	TG(30:0_14:2_15:0)+NH4	TG(59:2)+NH4	TG	(30:0_14:2_15:0)	(30:0)	(14:2)	(15:0)	0	974.9110155	C62 H120 O6 N1	21.645	3073.961333	3429.713687	2852.71594	3533.389739	3587.109481	3212.416343	0.842685	-0.24693465	0.1871192
POS	TG(16:0_12:4_14:0)+H	TG(42:4)+H	TG	(16:0_12:4_14:0)	(16:0)	(12:4)	(14:0)	0	715.5871165	C45 H79 O6	14.847	3131.862879	3225.753228	2852.086976	3025.754521	3184.17076	2698.409106	0.603358	-0.728913822	0.60998855
POS	TG(20:3e_12:4_19:1)+Na	TG(51:8e)+Na	TG	(20:3e_12:4_19:1)	(20:3e)	(12:4)	(19:1)	0	841.6680465	C54 H90 O5 Na1	19.03	3144.526215	3982.900528	2846.599206	9770.456856	9791.468491	8792.311602	1.03225	0.045792419	0.000206056
POS	TG(15:0_8:0_15:0)+NH4	TG(38:0)+NH4	TG	(15:0_8:0_15:0)	(15:0)	(8:0)	(15:0)	0	684.6136655	C41 H82 O6 N1	13.093	3147.08398	3956.456428	2794.733282	10409.04983	10569.66145	9232.448841	1.03225	0.045792419	0.000239625
POS	TG(20:4e_12:3_19:0)+H	TG(51:7e)+H	TG	(20:4e_12:3_19:0)	(20:4e)	(12:3)	(19:0)	0	821.7017515	C54 H93 O5	17.31115522	3147.409219	3593.014567	3013.642081	3463.872834	3805.468007	3780.696331	0.837341	-0.256112827	0.104960484
POS	TG(51:7e)+NH4	TG(51:7e)+NH4	TG	(51:7e)	(51:7e)			0	838.7283005	C54 H96 O5 N1	14.333	3195.732359	3851.776814	2966.839808	2622.362262	2762.652927	2657.116144	0.918875	-0.122059478	0.070582903
POS	TG(52:9e)+H	TG(52:9e)+H	TG	(52:9e)	(52:9e)			0	831.6861015	C55 H91 O5	20.651	3206.25156	3469.461096	3105.757597	2951.621209	3184.534219	2991.107048	0.838205	-0.254624968	0.16912811
POS	DG(10:1e_22:1)+NH4	DG(32:2e)+NH4	DG	(10:1e_22:1)	(10:1e)	(22:1)		0	568.5299355	C35 H70 O4 N1	6.344685472	3208.184053	3840.204135	2880.399537	8313.56244	8584.293992	6968.054	1.02227	0.031776288	0.001263935
POS	DG(20:4e_20:5)+NH4	DG(40:9e)+NH4	DG	(20:4e_20:5)	(20:4e)	(20:5)		0	666.5455855	C43 H72 O4 N1	11.80994482	3243.55136	3883.436692	3135.334847	2121.056851	2170.314996	2154.774191	1.00564	0.00811394	0.005547219
POS	Cer(m42:0)+H	Cer(m42:0)+H	Cer	(m42:0)	(m42:0)			0	636.6653055	C42 H86 O2 N1	12.894	0.116236673	0.118368521	0.109543749	0.936521542	1.015828968	0.835484049	1.03561	0.050480801	9.88852E-05
POS	ZyE(13:0)+NH4	ZyE(13:0)+NH4	ZyE	(13:0)	(13:0)			0	598.5557555	C40 H72 O2 N1	12.669	3342.193419	3579.160014	3057.325167	3241.084157	3359.835843	2784.889906	0.684343	-0.547208494	0.440903398
POS	TG(25:0_16:0_24:1)+NH4	TG(65:1)+NH4	TG	(25:0_16:0_24:1)	(25:0)	(16:0)	(24:1)	0	1061.020565	C68 H134 O6 N1	24.724	3344.890739	3770.875341	3062.082379	1180.073646	1255.640857	1098.110635	1.02954	0.041999883	0.000465467
POS	ZyE(30:5)+NH4	ZyE(30:5)+NH4	ZyE	(30:5)	(30:5)			0	826.7435555	C57 H96 O2 N1	19.619	3377.756159	3974.990458	3377.747568	1773.50059	1869.748681	1760.037163	1.02494	0.035539457	0.000924539
POS	TG(29:0_18:0_18:0)+NH4	TG(65:0)+NH4	TG	(29:0_18:0_18:0)	(29:0)	(18:0)	(18:0)	0	1063.036215	C68 H136 O6 N1	24.151	3393.5628	4201.48047	3124.232697	3280.589183	3590.53823	3072.595586	0.756764	-0.402084635	0.509000259
POS	TG(16:0_16:0_16:1)+NH4	TG(48:1)+NH4	TG	(16:0_16:0_16:1)	(16:0)	(16:0)	(16:1)	0	822.7545155	C51 H100 O6 N1	16.889	3395.25341	3621.673865	3359.509185	4918.407719	5168.626959	4160.942962	0.967278	-0.047997509	0.014709976
POS	TG(16:0_6:0_17:0)+NH4	TG(39:0)+NH4	TG	(16:0_6:0_17:0)	(16:0)	(6:0)	(17:0)	0	698.6293155	C42 H84 O6 N1	12.90229924	3396.282884	4033.033189	3011.38667	12695.61967	13802.69534	13711.26659	1.03344	0.04745463	2.80919E-05
POS	TG(17:0_10:4_12:4)+NH4	TG(39:8)+NH4	TG	(17:0_10:4_12:4)	(17:0)	(10:4)	(12:4)	0	682.5041155	C42 H68 O6 N1	6.645	3398.073413	4407.335	3109.049674	2099.265345	2216.005557	1851.320261	0.980205	-0.028844589	0.017851264
POS	PG(29:2e)+NH4	PG(29:2e)+NH4	PG	(29:2e)	(29:2e)			0	680.4860985	C35 H71 O9 N1 P1	10.903	3405.458582	3674.348118	3364.092667	3881.882523	4103.275873	3463.457724	0.792757	-0.335049384	0.18816655
POS	Cer(t16:0_15:0)+H	Cer(t31:0)+H	Cer	(t16:0_15:0)	(t16:0)	(15:0)		0	514.4829855	C31 H64 O4 N1	10.27229074	26.62923504	28.92088698	24.82658126	208.2607189	217.2724786	196.9168662	1.03852	0.054529	7.27506E-06
POS	TG(8:0_8:0_8:0)+H	TG(24:0)+H	TG	(8:0_8:0_8:0)	(8:0)	(8:0)	(8:0)	0	471.3680165	C27 H51 O6	4.268	3450.97014	3827.813321	3387.267685	2696.401718	2850.812393	2375.598863	0.981221	-0.027349984	0.009581144
POS	DG(34:4)+H	DG(34:4)+H	DG	(34:4)	(34:4)			0	589.4826515	C37 H65 O5	11.546	3473.009111	3756.102705	3143.982802	1457.846309	1458.646879	1345.262224	1.03039	0.043190497	0.000353787
POS	DG(26:2)+H	DG(26:2)+H	DG	(26:2)	(26:2)			0	481.3887515	C29 H53 O5	5.766	3507.153076	4461.197963	3438.795546	2388.98787	2589.491982	2420.118989	0.979603	-0.029730903	0.01641783
POS	TG(18:3_10:2_11:4)+H	TG(39:9)+H	TG	(18:3_10:2_11:4)	(18:3)	(10:2)	(11:4)	0	663.4619165	C42 H63 O6	14.067	3527.628803	4061.910453	3265.042234	8408.832947	8459.818447	7987.793053	1.03439	0.048780233	7.38706E-05
POS	TG(22:0_18:2_18:2)+NH4	TG(58:4)+NH4	TG	(22:0_18:2_18:2)	(22:0)	(18:2)	(18:2)	0	956.8640655	C61 H114 O6 N1	22.11495477	3528.685009	4129.594633	3331.786838	1778.328053	1923.483164	1753.672511	1.02117	0.03022306	0.001684275
POS	TG(20:0e_16:1_16:1)+NH4	TG(52:2e)+NH4	TG	(20:0e_16:1_16:1)	(20:0e)	(16:1)	(16:1)	0	862.8222005	C55 H108 O5 N1	22.45123507	3555.204717	4389.009314	3176.424849	1787.638371	1933.155581	1831.460471	1.00296	0.00426407	0.006766769
POS	TG(16:2e_14:1_14:1)+H	TG(44:4e)+H	TG	(16:2e_14:1_14:1)	(16:2e)	(14:1)	(14:1)	0	729.6391515	C47 H85 O5	11.9	3565.308535	4050.968723	3221.009154	14740.59915	15182.31264	12349.02514	1.03078	0.04373645	0.000328212
POS	TG(50:10e)+H	TG(50:10e)+H	TG	(50:10e)	(50:10e)			0	801.6391515	C53 H85 O5	18.164	3575.588789	4068.668465	3258.016195	2876.339078	3064.535599	2670.53884	0.944205	-0.082827972	0.043404099
POS	TG(25:0_16:0_20:4)+H	TG(61:4)+H	TG	(25:0_16:0_20:4)	(25:0)	(16:0)	(20:4)	0	981.8844665	C64 H117 O6	23.75955572	3584.058968	4088.835005	3181.022365	2127.736716	2261.680037	2259.816022	1.00252	0.003631018	0.006243719
POS	TG(25:1_14:2_17:0)+NH4	TG(56:3)+NH4	TG	(25:1_14:2_17:0)	(25:1)	(14:2)	(17:0)	0	930.8484155	C59 H112 O6 N1	20.273	3587.479037	3642.287124	3288.200674	3197.21889	3208.607671	3060.441091	0.918869	-0.122068899	0.04307167
POS	WE(13:0_18:2)+H	WE(31:2)+H	WE	(13:0_18:2)	(13:0)	(18:2)		0	463.4509565	H59 C31 O2	13.04382218	3595.308595	3916.017323	3418.800752	874.4402852	877.1067629	821.3019052	1.03612	0.051191101	4.52553E-05
NEG	OAHFA(16:0_14:0)-H	OAHFA(30:0)-H	OAHFA	(16:0_14:0)	(16:0)	(14:0)			481.4262335	C30 H57 O4	11.61764746	3597.891818	4648.784531	3313.89064	5826.069705	6183.509891	6128.148362	0.990354	-0.013983789	0.006477756
POS	DG(22:0_22:0)+NH4	DG(44:0)+NH4	DG	(22:0_22:0)	(22:0)	(22:0)		0	754.7283005	C47 H96 O5 N1	20.01392707	3611.364588	4239.417436	3460.571628	7426.720816	8095.641901	6907.062469	1.02664	0.037930377	0.000898745
POS	TG(18:1_11:1_14:4)+NH4	TG(43:6)+NH4	TG	(18:1_11:1_14:4)	(18:1)	(11:1)	(14:4)	0	742.5980155	C46 H80 O6 N1	11.15155195	3619.465589	4323.042873	3495.219092	5757.69068	6262.152627	5457.285772	1.0099	0.014212445	0.004467921
POS	TG(12:0_14:0_14:1)+NH4	TG(40:1)+NH4	TG	(12:0_14:0_14:1)	(12:0)	(14:0)	(14:1)	0	710.6293155	C43 H84 O6 N1	14.83206387	3629.320881	3680.738447	3283.707359	2070.460845	2239.436473	2070.716557	1.02455	0.034990392	0.000507329
POS	TG(30:0_14:2_14:2)+NH4	TG(58:4)+NH4	TG	(30:0_14:2_14:2)	(30:0)	(14:2)	(14:2)	0	956.8640655	C61 H114 O6 N1	20.278	3634.361333	3665.19867	3425.854443	4374.283884	4702.744551	4049.437115	0.963425	-0.053755734	0.01692915
POS	TG(27:7)+NH4	TG(27:7)+NH4	TG	(27:7)	(27:7)			0	516.3319655	C30 H46 O6 N1	2.855	3640.199438	4059.893122	3525.722691	11478.9884	12315.00965	10929.96191	1.03676	0.052081963	5.55086E-05
POS	TG(47:7e)+NH4	TG(47:7e)+NH4	TG	(47:7e)	(47:7e)			0	782.6657005	C50 H88 O5 N1	13.14297791	3685.341933	4583.767108	3564.645482	4309.116128	4423.952235	4164.555265	0.779488	-0.359401282	0.343214501
POS	Cer(d18:0_16:0)+H	Cer(d34:0)+H	Cer	(d18:0_16:0)	(d18:0)	(16:0)		0	540.5350205	C34 H70 O3 N1	11.124	5.872535725	7.241122955	5.486840378	46.20576625	48.86830375	40.44742664	1.03535	0.050118553	0.000105476
POS	Cer(d46:0+O)+H-H2O	Cer(d46:0+O)+H-H2O	Cer	(d46:0+O)	(d46:0+O)			0	706.7071705	C46 H92 O3 N1	20.881	0.706917826	0.907393418	0.667813525	5.119800741	5.592493973	4.517225764	1.03412	0.048403607	0.000174635
POS	TG(16:0_16:0_16:0)+NH4	TG(48:0)+NH4	TG	(16:0_16:0_16:0)	(16:0)	(16:0)	(16:0)	0	824.7701655	C51 H102 O6 N1	18.101	3708.609479	4034.506627	3353.890334	2204.154844	2221.282956	1946.700004	1.01739	0.024872819	0.001869855
POS	DG(14:1e)+H	DG(14:1e)+H	DG	(14:1e)	(14:1e)			0	301.2373365	C17 H33 O4	6.184	3717.030368	4413.85037	3410.94305	404.3567163	416.2906034	338.7394878	1.03187	0.045261224	0.000313023
POS	DG(33:2e)+H	DG(33:2e)+H	DG	(33:2e)	(33:2e)			0	565.5190365	C36 H69 O4	20.623	3743.495693	4307.050563	3393.315925	1742.222438	1787.476574	1676.843185	1.02265	0.03231247	0.001489682
POS	TG(14:1e_18:3_22:6)+H	TG(54:10e)+H	TG	(14:1e_18:3_22:6)	(14:1e)	(18:3)	(22:6)	0	857.7017515	C57 H93 O5	20.68	3762.547039	4537.09612	3337.014456	1763.807376	1916.534991	1684.65046	1.01066	0.015297736	0.004279037
POS	TG(4:0_10:0_16:0)+NH4	TG(30:0)+NH4	TG	(4:0_10:0_16:0)	(4:0)	(10:0)	(16:0)	0	572.4884655	C33 H66 O6 N1	7.005	3799.530646	3867.673951	3435.005712	5378.623196	5899.625321	5300.167487	1.01994	0.028484285	0.001390508
POS	TG(10:0_10:1_11:4)+Na	TG(31:5)+Na	TG	(10:0_10:1_11:4)	(10:0)	(10:1)	(11:4)	0	581.3812615	C34 H54 O6 Na1	7.139508998	3800.157555	4418.026751	3440.342055	1508.597462	1552.045563	1427.653734	1.02473	0.035243833	0.001148316
POS	DG(32:2e)+H	DG(32:2e)+H	DG	(32:2e)	(32:2e)			0	551.5033865	C35 H67 O4	12.50150514	3827.887126	3993.406426	3515.007141	3257.546597	3301.862046	3190.753145	0.966056	-0.049821274	0.02133107
POS	TG(14:1_10:4_10:4)+NH4	TG(34:9)+NH4	TG	(14:1_10:4_10:4)	(14:1)	(10:4)	(10:4)	0	610.4102155	C37 H56 O6 N1	3.572229085	3840.538111	4598.019651	3773.637623	7919.09815	7964.707403	7145.51575	1.0271	0.038576651	0.000653176
POS	DG(44:3)+H	DG(44:3)+H	DG	(44:3)	(44:3)			0	731.6548015	C47 H87 O5	18.747	3861.974032	4631.57605	3463.269226	16261.04472	16806.04356	14537.02424	1.03525	0.049979203	0.00010029
POS	TG(52:8e)+NH4	TG(52:8e)+NH4	TG	(52:8e)	(52:8e)			0	850.7283005	C55 H96 O5 N1	20.05382838	3882.415702	4032.672366	3565.429358	12572.57935	12673.12078	10298.18175	1.02714	0.038632836	0.000523543
POS	Cer(d48:1)+H	Cer(d48:1)+H	Cer	(d48:1)	(d48:1)			0	734.7384705	C48 H96 O3 N1	21.824	0.708200418	0.754544049	0.645224765	4.705457751	5.035819797	4.249162683	1.03645	0.05165052	6.69972E-05
POS	TG(12:0_13:0_14:0)+NH4	TG(39:0)+NH4	TG	(12:0_13:0_14:0)	(12:0)	(13:0)	(14:0)	0	698.6293155	C42 H84 O6 N1	15.433	3891.868122	4642.867574	3605.281029	1751.463262	1886.708249	1834.587024	1.0196	0.028003278	0.002049885
POS	TG(20:3e_14:4_17:0)+Na	TG(51:7e)+Na	TG	(20:3e_14:4_17:0)	(20:3e)	(14:4)	(17:0)	0	843.6836965	C54 H92 O5 Na1	19.911	3911.935974	4041.78868	3743.326621	2520.879904	2689.045001	2167.148133	1.00987	0.014169588	0.001226108
POS	TG(4:0_6:0_18:2)+H	TG(28:2)+H	TG	(4:0_6:0_18:2)	(4:0)	(6:0)	(18:2)	0	523.3993165	C31 H55 O6	8.676	3915.314646	4869.716754	3540.201665	2142.179604	2295.985703	1837.160049	0.998069	-0.002788537	0.008501811
POS	TG(18:0e_16:0_16:1)+NH4	TG(50:1e)+NH4	TG	(18:0e_16:0_16:1)	(18:0e)	(16:0)	(16:1)	0	836.8065505	C53 H106 O5 N1	22.39	3925.053317	4163.756431	3730.275438	2150.701186	2345.984006	2090.690692	1.02886	0.041046684	0.000290214
POS	TG(25:0_16:1_18:4)+H	TG(59:5)+H	TG	(25:0_16:1_18:4)	(25:0)	(16:1)	(18:4)	0	951.8375165	C62 H111 O6	22.922	3926.599757	4459.15723	3644.570983	2595.207529	2692.82329	2692.560916	1.00751	0.010794158	0.004990178
POS	ZyE(35:6)+NH4	ZyE(35:6)+NH4	ZyE	(35:6)	(35:6)			0	894.8061555	C62 H104 O2 N1	19.03	3957.492347	4020.904563	3861.061571	1104.76847	1189.410749	1123.194997	1.03742	0.053000088	7.66287E-07
POS	TG(18:1_18:2_24:0)+NH4	TG(60:3)+NH4	TG	(18:1_18:2_24:0)	(18:1)	(18:2)	(24:0)	0	986.9110155	C63 H120 O6 N1	23.21645095	3958.865418	4624.4611	3732.912704	2047.756705	2128.303974	1800.754253	1.01975	0.028215507	0.00176945
POS	DG(31:6e)+NH4	DG(31:6e)+NH4	DG	(31:6e)	(31:6e)			0	546.4516855	C34 H60 O4 N1	8.329344302	3966.625574	4364.80861	3660.26425	2944.230268	3166.751338	2645.777131	0.97931	-0.030162479	0.013159185
POS	TG(8:0_8:0_10:3)+H	TG(26:3)+H	TG	(8:0_8:0_10:3)	(8:0)	(8:0)	(10:3)	0	493.3523665	C29 H49 O6	7.005375287	3971.762088	4556.96877	3816.105056	5736.368659	6005.167672	5691.662111	1.01575	0.022545365	0.002315324
POS	Cer(d14:2_17:0)+H	Cer(d31:2)+H	Cer	(d14:2_17:0)	(d14:2)	(17:0)		0	494.4567705	C31 H60 O3 N1	5.767408602	7.435580597	8.73243614	6.636681537	46.81308483	51.2751538	47.95301602	1.03732	0.052861016	9.78655E-06
POS	TG(49:6e)+Na	TG(49:6e)+Na	TG	(49:6e)	(49:6e)			0	817.6680465	C52 H90 O5 Na1	20.113	3999.529734	4412.608178	3833.107423	4399.139133	4496.846343	3664.518336	0.599264	-0.738736386	0.754780972
POS	TG(29:0_16:0_16:0)+NH4	TG(61:0)+NH4	TG	(29:0_16:0_16:0)	(29:0)	(16:0)	(16:0)	0	1006.973615	C64 H128 O6 N1	24.44863852	4034.260546	4249.56539	4010.994321	3054.25621	3090.713421	2615.033046	0.999851	-0.000214978	0.002308883
POS	ZyE(19:1)+H	ZyE(19:1)+H	ZyE	(19:1)	(19:1)			0	663.6074565	C46 H79 O2	16.69668187	4036.102418	4169.096617	3809.679567	6128.953268	6635.898406	5497.207587	1.00643	0.009246832	0.003825818
POS	DG(16:0_18:2)+NH4	DG(34:2)+NH4	DG	(16:0_18:2)	(16:0)	(18:2)		0	610.5405005	C37 H72 O5 N1	11.72502571	4043.02644	4094.240243	3940.175376	3042.121027	3304.364933	2911.798407	1.00232	0.003343176	0.001626087
POS	TG(11:0_14:0_18:4)+H	TG(43:4)+H	TG	(11:0_14:0_18:4)	(11:0)	(14:0)	(18:4)	0	729.6027665	C46 H81 O6	15.445	4045.655246	4794.376331	3756.40613	2236.619903	2320.352398	2299.895209	1.01332	0.01908984	0.003512679
POS	TG(18:0_14:1_16:0)+NH4	TG(48:1)+NH4	TG	(18:0_14:1_16:0)	(18:0)	(14:1)	(16:0)	0	822.7545155	C51 H100 O6 N1	17.75608527	4092.528243	4185.002479	4034.894006	2453.011494	2541.59339	2095.432366	1.02145	0.030618586	0.000262865
POS	TG(30:1_17:1_18:1)+NH4	TG(65:3)+NH4	TG	(30:1_17:1_18:1)	(30:1)	(17:1)	(18:1)	0	1056.989265	C68 H130 O6 N1	24.155	4094.544719	4385.370326	3669.867476	1542.368683	1671.6697	1484.467431	1.03014	0.042840419	0.000320641
POS	TG(69:0)+NH4	TG(69:0)+NH4	TG	(69:0)	(69:0)			0	1119.098815	C72 H144 O6 N1	24.443	4094.914459	4765.444266	4091.921455	4873.146135	5233.087369	4244.013265	0.771874	-0.373562732	0.271544578
POS	TG(55:9e)+H	TG(55:9e)+H	TG	(55:9e)	(55:9e)			0	873.7330515	C58 H97 O5	21.95	4142.417957	4366.738077	3728.55497	3074.435526	3111.265295	2659.298817	0.984465	-0.022588179	0.008764788
POS	TG(6:0_9:0_10:0)+NH4	TG(25:0)+NH4	TG	(6:0_9:0_10:0)	(6:0)	(9:0)	(10:0)	0	502.4102155	C28 H56 O6 N1	5.898988772	4150.916055	4276.035297	3883.560011	4590.062677	4718.080276	4093.703938	0.792421	-0.335660981	0.177906422
POS	TG(6:0_6:0_14:2)+H	TG(26:2)+H	TG	(6:0_6:0_14:2)	(6:0)	(6:0)	(14:2)	0	495.3680165	C29 H51 O6	7.407	4199.584093	4411.897042	4015.791837	614.8715898	645.0724474	643.9987706	1.03776	0.053472834	6.35591E-06
POS	TG(67:0)+NH4	TG(67:0)+NH4	TG	(67:0)	(67:0)			0	1091.067515	C70 H140 O6 N1	24.145	4202.372061	5223.828005	3993.332166	4594.522532	4736.182336	4059.61986	0.699726	-0.515137995	0.983114366
POS	TG(18:1_17:1_18:2)+NH4	TG(53:4)+NH4	TG	(18:1_17:1_18:2)	(18:1)	(17:1)	(18:2)	0	886.7858155	C56 H104 O6 N1	19.846	4208.071513	4737.884638	3834.530509	2380.66949	2501.89861	2327.149787	1.0183	0.026162654	0.002249882
POS	TG(38:7)+H	TG(38:7)+H	TG	(38:7)	(38:7)			0	653.4775665	C41 H65 O6	13.52906781	4283.934298	4825.202898	3816.472283	8836.765428	9441.403516	9408.650385	1.0284	0.040401515	0.000150924
POS	TG(30:1_18:1_18:1)+NH4	TG(66:3)+NH4	TG	(30:1_18:1_18:1)	(30:1)	(18:1)	(18:1)	0	1071.004915	C69 H132 O6 N1	24.3	4307.80719	4889.573674	3972.740782	1494.329246	1603.425774	1440.354214	1.02992	0.042532279	0.00045254
POS	TG(26:0_16:0_16:0)+NH4	TG(58:0)+NH4	TG	(26:0_16:0_16:0)	(26:0)	(16:0)	(16:0)	0	964.9266655	C61 H122 O6 N1	23.15220362	4315.451526	5063.007628	3860.02051	4450.352659	4646.21086	4060.109062	0.70733	-0.499544643	0.947705653
POS	DG(44:5e)+H	DG(44:5e)+H	DG	(44:5e)	(44:5e)			0	713.6442365	C47 H85 O4	16.273	4337.941666	4801.495541	3885.825452	2966.050939	3113.458322	2899.150267	0.999024	-0.001408758	0.007692454
POS	TG(16:0_16:1_18:1)+NH4	TG(50:2)+NH4	TG	(16:0_16:1_18:1)	(16:0)	(16:1)	(18:1)	0	848.7701655	C53 H102 O6 N1	18.02082863	4356.928459	5192.340979	4285.731331	2330.491534	2552.756306	2129.05976	1.01736	0.024830277	0.00196913
POS	ChE(13:0)+NH4	ChE(13:0)+NH4	ChE	(13:0)	(13:0)			0	600.5714055	C40 H74 O2 N1	16.368	4366.954061	4657.509672	4294.489366	13984.23757	14562.49171	12243.30475	1.03309	0.046965943	0.000203572
POS	TG(16:1_20:4_21:0)+H	TG(57:5)+H	TG	(16:1_20:4_21:0)	(16:1)	(20:4)	(21:0)	0	923.8062165	C60 H107 O6	22.261	4397.353346	4712.969987	4268.397816	1957.869812	1973.62683	1809.974384	1.03481	0.049365901	5.68469E-05
POS	DG(16:0_20:4)+H	DG(36:4)+H	DG	(16:0_20:4)	(16:0)	(20:4)		0	617.5139515	C39 H69 O5	12.59631617	4436.254266	4781.533129	4378.856175	2383.628926	2554.718651	2430.259363	1.03346	0.04748255	0.00010657
POS	TG(25:0_16:0_18:3)+H	TG(59:3)+H	TG	(25:0_16:0_18:3)	(25:0)	(16:0)	(18:3)	0	955.8688165	C62 H115 O6	23.729	4484.153684	5799.055474	4324.767484	3037.926523	3283.099742	3081.20458	0.971787	-0.041287962	0.021447689
POS	TG(25:1_16:1_18:1)+NH4	TG(59:3)+NH4	TG	(25:1_16:1_18:1)	(25:1)	(16:1)	(18:1)	0	972.8953655	C62 H118 O6 N1	22.923	4500.06549	5833.211446	4109.962852	1298.598442	1417.206566	1375.997175	1.01649	0.023596022	0.002731745
POS	TG(20:0_16:1_17:1)+NH4	TG(53:2)+NH4	TG	(20:0_16:1_17:1)	(20:0)	(16:1)	(17:1)	0	890.8171155	C56 H108 O6 N1	19.725	4509.529986	4733.387131	4445.537016	2298.848134	2414.511487	2285.201242	1.03575	0.05067582	2.07144E-05
POS	TG(20:0_16:0_20:1)+NH4	TG(56:1)+NH4	TG	(20:0_16:0_20:1)	(20:0)	(16:0)	(20:1)	0	934.8797155	C59 H116 O6 N1	21.938	4569.913872	5603.943808	4284.779628	2060.843277	2063.449177	1690.849183	1.01727	0.024702645	0.002352251
POS	TG(30:1_16:0_20:1)+NH4	TG(66:2)+NH4	TG	(30:1_16:0_20:1)	(30:1)	(16:0)	(20:1)	0	1073.020565	C69 H134 O6 N1	24.59367667	4619.370145	4843.411909	4422.504913	1803.430672	1975.057477	1891.114766	1.03583	0.050787248	3.12222E-05
POS	TG(16:0_11:2_18:2)+H	TG(45:4)+H	TG	(16:0_11:2_18:2)	(16:0)	(11:2)	(18:2)	0	757.6340665	C48 H85 O6	12.526	4665.86575	5003.282518	4345.029407	6058.4484	6301.239632	5109.683071	0.914735	-0.128574242	0.048434242
POS	DG(28:2e)+H	DG(28:2e)+H	DG	(28:2e)	(28:2e)			0	495.4407865	C31 H59 O4	17.554	4750.211145	5784.808632	4578.150536	1681.318076	1747.282452	1597.292301	1.02619	0.037297872	0.000894528
POS	TG(16:0_18:3_24:0)+H	TG(58:3)+H	TG	(16:0_18:3_24:0)	(16:0)	(18:3)	(24:0)	0	941.8531665	C61 H113 O6	23.55867597	4779.304645	5738.041792	4569.279709	5239.086147	5681.861898	4563.825626	0.683483	-0.54902264	0.797846326
POS	TG(50:9e)+H	TG(50:9e)+H	TG	(50:9e)	(50:9e)			0	803.6548015	C53 H87 O5	19.489	4786.097429	5379.268947	4658.961369	3018.860127	3143.078899	2552.923686	1.01281	0.018363554	0.002043872
POS	TG(51:10e)+H	TG(51:10e)+H	TG	(51:10e)	(51:10e)			0	815.6548015	C54 H87 O5	18.84875173	4792.36706	5325.254804	4694.955881	5004.415157	5444.608375	4783.039743	0.692674	-0.529751573	0.639070661
POS	TG(20:1_18:1_18:2)+NH4	TG(56:4)+NH4	TG	(20:1_18:1_18:2)	(20:1)	(18:1)	(18:2)	0	928.8327655	C59 H110 O6 N1	21.23495193	4812.486113	5774.753826	4645.214732	6139.918163	6714.101169	6205.029765	0.952671	-0.069950022	0.032251972
POS	TG(16:0_18:1_18:1)+NH4	TG(52:2)+NH4	TG	(16:0_18:1_18:1)	(16:0)	(18:1)	(18:1)	0	876.8014655	C55 H106 O6 N1	19.11022797	4855.317612	5002.102604	4594.778462	5149.884495	5326.782327	4390.058578	0.529579	-0.91708218	0.679846083
POS	DG(17:0_10:4)+H	DG(27:4)+H	DG	(17:0_10:4)	(17:0)	(10:4)		0	491.3731015	C30 H51 O5	4.866	4867.641862	6162.78686	4813.697044	1867.542073	1921.13375	1692.242276	1.0215	0.030689204	0.001501619
POS	TG(10:0_14:4_22:3)+NH4	TG(46:7)+NH4	TG	(10:0_14:4_22:3)	(10:0)	(14:4)	(22:3)	0	782.6293155	C49 H84 O6 N1	9.974	4894.864648	5449.291451	4555.459009	3944.771228	4049.62619	3481.078277	0.965185	-0.0511226	0.021983593
POS	Cer(d23:0_17:1)+H	Cer(d40:1)+H	Cer	(d23:0_17:1)	(d23:0)	(17:1)		0	622.6132705	C40 H80 O3 N1	17.004	0.962427179	1.00548644	0.92759178	6.318507004	6.451807796	5.573868723	1.03661	0.051873216	4.72529E-05
POS	DG(32:4e)+H	DG(32:4e)+H	DG	(32:4e)	(32:4e)			0	547.4720865	C35 H63 O4	9.76	4977.692715	6218.031819	4512.135375	2448.274053	2622.564489	2412.919037	1.00567	0.008156978	0.005918719
POS	TG(14:1_14:1_17:1)+NH4	TG(45:3)+NH4	TG	(14:1_14:1_17:1)	(14:1)	(14:1)	(17:1)	0	776.6762655	C48 H90 O6 N1	16.22335414	4988.194724	6343.294183	4764.370866	2406.265331	2455.307907	2094.543168	1.01147	0.01645353	0.00383404
POS	TG(16:0_14:1_14:3)+H	TG(44:4)+H	TG	(16:0_14:1_14:3)	(16:0)	(14:1)	(14:3)	0	743.6184165	C47 H83 O6	16.06062217	4994.840304	6321.961136	4827.808882	3137.519918	3264.47117	3235.310238	0.992384	-0.01102962	0.010230511
POS	WE(16:0_15:2)+NH4	WE(31:2)+NH4	WE	(16:0_15:2)	(16:0)	(15:2)		0	480.4775055	H62 C31 O2 N1	10.957	5017.381977	5280.603002	4510.994545	666.4311044	702.5282611	665.3348109	1.0358	0.050745464	4.68598E-05
POS	TG(16:0_16:0_16:0)+NH4	TG(48:0)+NH4	TG	(16:0_16:0_16:0)	(16:0)	(16:0)	(16:0)	0	824.7701655	C51 H102 O6 N1	18.62260745	5114.68002	5200.835266	5097.133901	2910.456998	3036.65602	2512.222124	1.02436	0.034722824	0.000136142
POS	Cer(d17:0_16:0)+H	Cer(d33:0)+H	Cer	(d17:0_16:0)	(d17:0)	(16:0)		0	526.5193705	C33 H68 O3 N1	10.305	9.88141554	9.97447539	9.528122733	50.88098232	52.19700732	48.83851825	1.03876	0.054862366	2.03356E-06
POS	MG(18:1D7)+H	MG(18:1D7)+H	MG	(18:1D7)	(18:1D7)			0	364.3438755	C21 H34 O4 D7	4.635	5126.861578	5310.676803	5110.484434	3856.135086	3911.959532	3807.725395	1.03443	0.048836021	4.83736E-05
POS	TG(16:1_17:1_24:1)+NH4	TG(57:3)+NH4	TG	(16:1_17:1_24:1)	(16:1)	(17:1)	(24:1)	0	944.8640655	C60 H114 O6 N1	22.405	5161.064644	6707.444213	4676.870519	2722.670103	2800.936319	2736.895659	0.992765	-0.010475841	0.010768153
POS	TG(4:0_11:4_15:0)+H	TG(30:4)+H	TG	(4:0_11:4_15:0)	(4:0)	(11:4)	(15:0)	0	547.3993165	C33 H55 O6	10.409164	5221.003	5890.132532	5096.386662	6563.542654	6797.978252	5542.910421	0.849733	-0.234918501	0.120779851
POS	TG(21:1_10:1_21:1)+NH4	TG(52:3)+NH4	TG	(21:1_10:1_21:1)	(21:1)	(10:1)	(21:1)	0	874.7858155	C55 H104 O6 N1	16.887	5232.050972	5262.529742	4746.519699	5136.421643	5500.506353	4538.08556	0.492584	-1.021558328	0.949457297
POS	TG(30:1_17:0_18:1)+NH4	TG(65:2)+NH4	TG	(30:1_17:0_18:1)	(30:1)	(17:0)	(18:1)	0	1059.004915	C68 H132 O6 N1	24.46049515	5261.150234	6698.410041	4796.231066	2150.463866	2340.183859	1981.842831	1.01119	0.016054101	0.004150453
POS	TG(14:0_13:0_14:1)+NH4	TG(41:1)+NH4	TG	(14:0_13:0_14:1)	(14:0)	(13:0)	(14:1)	0	724.6449655	C44 H86 O6 N1	15.85405652	5275.45329	6257.307408	4925.541146	3324.916727	3374.959732	2717.804059	1.00013	0.000187538	0.006505295
POS	TG(53:9e)+H	TG(53:9e)+H	TG	(53:9e)	(53:9e)			0	845.7017515	C56 H93 O5	21.134	5315.76291	6710.462531	5091.00193	6236.613681	6671.158701	6450.202669	0.803082	-0.316380791	0.225589674
POS	TG(16:0_22:0_22:0)+NH4	TG(60:0)+NH4	TG	(16:0_22:0_22:0)	(16:0)	(22:0)	(22:0)	0	992.9579655	C63 H126 O6 N1	24.36988645	5338.671654	6775.565622	4723.024639	12922.28331	14173.18302	13207.47193	1.02826	0.040205102	0.000399358
POS	TG(16:0_17:0_18:3)+H	TG(51:3)+H	TG	(16:0_17:0_18:3)	(16:0)	(17:0)	(18:3)	0	843.7436165	C54 H99 O6	21.349	5358.623961	6877.912016	4751.017246	4938.091237	5111.330035	4426.987391	0.817632	-0.290476434	0.276602003
POS	TG(18:0_18:1_18:1)+NH4	TG(54:2)+NH4	TG	(18:0_18:1_18:1)	(18:0)	(18:1)	(18:1)	0	904.8327655	C57 H110 O6 N1	20.33960982	5374.670485	6766.660098	5327.436345	3522.150461	3778.104985	3540.459734	0.992569	-0.010760698	0.009952633
POS	DG(30:7e)+NH4	DG(30:7e)+NH4	DG	(30:7e)	(30:7e)			0	530.4203855	C33 H56 O4 N1	8.805695238	5390.79171	5859.268007	5320.184399	5685.157536	6045.91848	5498.877589	0.753311	-0.408682499	0.399146029
POS	DG(36:2e)+H	DG(36:2e)+H	DG	(36:2e)	(36:2e)			0	607.5659865	C39 H75 O4	22.5965076	5394.429967	6040.790697	4857.698275	1721.667505	1866.139638	1505.038087	1.0288	0.040962548	0.000476383
POS	TG(14:1e_10:1_17:1)+NH4	TG(41:3e)+NH4	TG	(14:1e_10:1_17:1)	(14:1e)	(10:1)	(17:1)	0	706.6344005	C44 H84 O5 N1	14.08691262	5397.793974	5821.328077	4891.410007	5751.660198	6036.349722	6019.056535	0.835728	-0.258894623	0.117431057
POS	ZyE(25:0)+NH4	ZyE(25:0)+NH4	ZyE	(25:0)	(25:0)			0	766.7435555	C52 H96 O2 N1	23.59093275	5410.906	6306.214173	5097.567201	4928.813582	4993.267208	4635.910494	0.88935	-0.169176797	0.117774765
POS	TG(50:7e)+Na	TG(50:7e)+Na	TG	(50:7e)	(50:7e)			0	829.6680465	C53 H90 O5 Na1	19.489	5412.371469	6780.262469	4907.899519	5304.261674	5547.137319	4548.157052	0.769048	-0.378854448	0.422431366
POS	TG(49:1)+NH4	TG(49:1)+NH4	TG	(49:1)	(49:1)			0	836.7701655	C52 H102 O6 N1	17.804	5463.325192	5915.522636	5427.277238	2798.323354	3041.333471	2982.473415	1.03361	0.047691933	0.000104901
POS	TG(15:0_16:1_17:0)+NH4	TG(48:1)+NH4	TG	(15:0_16:1_17:0)	(15:0)	(16:1)	(17:0)	0	822.7545155	C51 H100 O6 N1	16.2679953	5534.084252	6184.475837	5109.510407	2814.909011	2863.169978	2491.853361	1.02435	0.03470874	0.00098219
POS	TG(16:1e_19:0_24:0)+NH4	TG(59:1e)+NH4	TG	(16:1e_19:0_24:0)	(16:1e)	(19:0)	(24:0)	0	962.9474005	C62 H124 O5 N1	23.272	5546.057729	6502.835173	4965.359935	2161.159782	2263.09267	1910.943248	1.0221	0.031536353	0.001505494
POS	TG(28:1_16:1_18:1)+NH4	TG(62:3)+NH4	TG	(28:1_16:1_18:1)	(28:1)	(16:1)	(18:1)	0	1014.942315	C65 H124 O6 N1	23.601	5564.951114	5692.306983	5462.399292	2553.766285	2557.542475	2306.131802	1.03509	0.049756214	8.28296E-06
POS	TG(16:0_18:1_20:4)+H	TG(54:5)+H	TG	(16:0_18:1_20:4)	(16:0)	(18:1)	(20:4)	0	881.7592665	C57 H101 O6	21.2425139	5577.026325	6741.903263	5314.696164	2074.942929	2234.831256	2213.545877	1.02485	0.035412768	0.001104647
POS	TG(18:0_15:0_16:0)+NH4	TG(49:0)+NH4	TG	(18:0_15:0_16:0)	(18:0)	(15:0)	(16:0)	0	838.7858155	C52 H104 O6 N1	19.456	5608.610193	6905.299532	5224.773446	3250.435213	3360.978943	3269.918042	1.00279	0.004019515	0.00679167
POS	Cer(d21:0_16:0)+H	Cer(d37:0)+H	Cer	(d21:0_16:0)	(d21:0)	(16:0)		0	582.5819705	C37 H76 O3 N1	10.138	239.4573933	270.8662866	219.481619	1105.580348	1193.271136	1062.122498	1.03748	0.053083525	2.92621E-05
POS	TG(12:0_14:0_14:1)+NH4	TG(40:1)+NH4	TG	(12:0_14:0_14:1)	(12:0)	(14:0)	(14:1)	0	710.6293155	C43 H84 O6 N1	15.239	5701.07915	5844.928125	5296.331799	2934.418852	3085.796244	2699.74645	1.02955	0.042013896	0.000168827
POS	TG(16:1_17:1_18:2)+NH4	TG(51:4)+NH4	TG	(16:1_17:1_18:2)	(16:1)	(17:1)	(18:2)	0	858.7545155	C54 H100 O6 N1	18.592	5753.567446	6582.122685	5516.638735	2220.388295	2429.535347	2209.60642	1.03046	0.043288504	0.000377924
POS	TG(18:1_17:1_20:4)+H	TG(55:6)+H	TG	(18:1_17:1_20:4)	(18:1)	(17:1)	(20:4)	0	893.7592665	C58 H101 O6	20.885	5772.614648	6782.252936	5358.99687	2555.97011	2609.719123	2449.894146	1.02403	0.034257981	0.001279855
POS	TG(8:0_10:0_10:0)+NH4	TG(28:0)+NH4	TG	(8:0_10:0_10:0)	(8:0)	(10:0)	(10:0)	0	544.4571655	C31 H62 O6 N1	9.714	5782.824403	7045.934915	5602.422028	4456.512076	4681.512851	4312.449163	0.97005	-0.043868984	0.023629209
POS	TG(8:0_10:4_12:3)+NH4	TG(30:7)+NH4	TG	(8:0_10:4_12:3)	(8:0)	(10:4)	(12:3)	0	558.3789155	C33 H52 O6 N1	2.924676423	5895.291923	6825.23653	5489.331557	8906.434024	9293.402893	7657.818701	0.978405	-0.031496318	0.01571722
POS	TG(16:1_12:4_21:1)+H	TG(49:6)+H	TG	(16:1_12:4_21:1)	(16:1)	(12:4)	(21:1)	0	809.6653665	C52 H89 O6	17.531	5959.561208	6186.16233	5734.931355	2792.136189	2792.428723	2732.613789	1.0369	0.052276765	1.73181E-05
POS	TG(37:6)+Na	TG(37:6)+Na	TG	(37:6)	(37:6)			0	663.4595115	C40 H64 O6 Na1	18.373	5978.626724	7085.04795	5407.346217	11940.7701	12427.24299	10235.93775	1.01408	0.02017147	0.002885469
POS	DG(42:8e)+NH4	DG(42:8e)+NH4	DG	(42:8e)	(42:8e)			0	696.5925355	C45 H78 O4 N1	14.06081102	5991.863149	7402.109255	5512.992293	4679.595475	4693.392878	4024.889554	0.949646	-0.074538275	0.039225979
POS	Cer(m17:0_14:0)+H	Cer(m31:0)+H	Cer	(m17:0_14:0)	(m17:0)	(14:0)		0	482.4931555	C31 H64 O2 N1	14.78364709	5.952666073	6.144838432	5.76451103	26.52644584	28.74113667	26.77200522	1.03805	0.053875936	7.20442E-06
POS	TG(18:0_18:0_18:2)+NH4	TG(54:2)+NH4	TG	(18:0_18:0_18:2)	(18:0)	(18:0)	(18:2)	0	904.8327655	C57 H110 O6 N1	19.716	5997.799059	6001.365175	5990.129052	2853.149503	2930.824566	2731.610103	1.03571	0.050620103	6.84328E-07
POS	DG(28:2e)+H	DG(28:2e)+H	DG	(28:2e)	(28:2e)			0	495.4407865	C31 H59 O4	18.844	5998.829174	6851.808412	5556.673654	2163.536222	2373.746648	2336.480129	1.02903	0.041285043	0.00056835
POS	TG(18:3e_14:4_21:1)+Na	TG(53:8e)+Na	TG	(18:3e_14:4_21:1)	(18:3e)	(14:4)	(21:1)	0	869.6993465	C56 H94 O5 Na1	20.325	6026.907185	6093.62805	5634.694867	2959.590601	3078.275405	3069.002973	1.03533	0.050090684	4.11188E-05
POS	TG(12:0e_10:0_18:3)+H	TG(40:3e)+H	TG	(12:0e_10:0_18:3)	(12:0e)	(10:0)	(18:3)	0	675.5922015	C43 H79 O5	16.143	6032.832863	6587.744882	5638.804891	18464.25475	20222.74233	19080.50205	1.03617	0.051260719	2.29124E-05
POS	DG(28:1e)+H	DG(28:1e)+H	DG	(28:1e)	(28:1e)			0	497.4564365	C31 H61 O4	7.314474637	6062.681062	6444.939962	5559.925482	7465.46878	8176.78734	7524.275587	0.993922	-0.008795457	0.007729831
POS	TG(18:0_18:0_18:1)+NH4	TG(54:1)+NH4	TG	(18:0_18:0_18:1)	(18:0)	(18:0)	(18:1)	0	906.8484155	C57 H112 O6 N1	21.19425892	6065.062031	6260.681614	5836.621352	4022.597798	4167.298945	3417.111574	1.01091	0.015654562	0.001103625
POS	TG(12:0_14:0_14:0)+NH4	TG(40:0)+NH4	TG	(12:0_14:0_14:0)	(12:0)	(14:0)	(14:0)	0	712.6449655	C43 H86 O6 N1	15.63752336	6127.362016	7926.835444	5400.366934	3659.681632	3899.074719	3528.886308	0.974843	-0.036758206	0.02127832
POS	TG(30:1_16:1_18:1)+NH4	TG(64:3)+NH4	TG	(30:1_16:1_18:1)	(30:1)	(16:1)	(18:1)	0	1042.973615	C67 H128 O6 N1	24.0002925	6163.666428	7852.338862	6033.645453	1999.046358	2026.684303	1768.383057	1.02299	0.032792042	0.001302654
POS	TG(18:0_16:0_17:0)+NH4	TG(51:0)+NH4	TG	(18:0_16:0_17:0)	(18:0)	(16:0)	(17:0)	0	866.8171155	C54 H108 O6 N1	20.669	6165.844137	6268.121098	5654.626523	4494.980258	4668.894667	4157.113727	1.00402	0.005788008	0.002783806
POS	TG(27:7)+NH4	TG(27:7)+NH4	TG	(27:7)	(27:7)			0	516.3319655	C30 H46 O6 N1	2.385	6259.671566	6831.878313	6255.204043	8847.349093	9500.25439	8650.040709	1.02268	0.032354792	0.001349908
POS	TG(20:3e_11:4_14:4)+H	TG(45:11e)+H	TG	(20:3e_11:4_14:4)	(20:3e)	(11:4)	(14:4)	0	729.5452515	C48 H73 O5	12.14543352	6294.815774	6330.084108	5950.0045	5728.917019	5734.222287	4811.501522	0.81449	-0.296031109	0.080694036
POS	DG(29:2e)+H	DG(29:2e)+H	DG	(29:2e)	(29:2e)			0	509.4564365	C32 H61 O4	18.575	6296.37252	7571.313925	5752.043037	1917.066992	2038.118264	1746.929755	1.02533	0.036088312	0.001049817
POS	DG(30:5e)+H	DG(30:5e)+H	DG	(30:5e)	(30:5e)			0	517.4251365	C33 H57 O4	7.458	6299.823206	7437.671103	6173.296705	13423.59075	13764.34336	12406.06873	1.03131	0.044478056	0.000331513
POS	DG(29:2e)+H	DG(29:2e)+H	DG	(29:2e)	(29:2e)			0	509.4564365	C32 H61 O4	19.247	6311.863027	6392.693104	6063.426004	1816.197022	1977.190016	1587.443928	1.03489	0.04947743	7.67121E-06
POS	TG(30:1_16:0_17:0)+NH4	TG(63:1)+NH4	TG	(30:1_16:0_17:0)	(30:1)	(16:0)	(17:0)	0	1032.989265	C66 H130 O6 N1	24.397	6347.637583	6762.451405	6254.34162	2705.226873	2871.158751	2585.790036	1.03503	0.049672584	2.96597E-05
POS	TG(8:0_11:2_22:4)+NH4	TG(41:6)+NH4	TG	(8:0_11:2_22:4)	(8:0)	(11:2)	(22:4)	0	714.5667155	C44 H76 O6 N1	8.621355408	6355.708256	6968.056249	5986.193316	9539.648681	9629.963921	8780.485411	1.01908	0.027267311	0.001847199
POS	TG(18:4_15:0_24:0)+H	TG(57:4)+H	TG	(18:4_15:0_24:0)	(18:4)	(15:0)	(24:0)	0	925.8218665	C60 H109 O6	22.85528	6432.939497	7757.978292	6060.211447	3264.109575	3476.911099	3295.236962	1.01617	0.023141778	0.002800486
POS	TG(19:0_6:0_11:4)+H	TG(36:4)+H	TG	(19:0_6:0_11:4)	(19:0)	(6:0)	(11:4)	0	631.4932165	C39 H67 O6	13.50911359	6448.556727	6548.263372	6265.258785	12016.89383	12862.63113	12058.27397	1.03674	0.052054132	3.34736E-05
POS	TG(4:0_11:2_14:1)+H	TG(29:3)+H	TG	(4:0_11:2_14:1)	(4:0)	(11:2)	(14:1)	0	535.3993165	C32 H55 O6	4.74847641	6468.610177	8266.998378	5805.394901	4098.913654	4146.124308	3409.588797	0.978307	-0.03164083	0.018580535
POS	WE(13:0_18:2)+H	WE(31:2)+H	WE	(13:0_18:2)	(13:0)	(18:2)		0	463.4509565	H59 C31 O2	11.47677771	6536.032388	7394.14069	6127.806247	1860.642709	1949.124332	1740.712681	1.03279	0.046546937	0.000215208
POS	TG(20:1_18:2_18:2)+NH4	TG(56:5)+NH4	TG	(20:1_18:2_18:2)	(20:1)	(18:2)	(18:2)	0	926.8171155	C59 H108 O6 N1	20.3697253	6543.972888	7341.923542	6086.925829	3013.171699	3153.038503	2702.887078	1.02673	0.038056845	0.000688558
POS	TG(18:4_16:1_22:0)+H	TG(56:5)+H	TG	(18:4_16:1_22:0)	(18:4)	(16:1)	(22:0)	0	909.7905665	C59 H105 O6	21.94	6626.619228	7585.392388	5973.546827	7390.174021	8095.747762	8024.885757	0.851722	-0.23154548	0.099595158
POS	TG(16:0_17:0_20:3)+H	TG(53:3)+H	TG	(16:0_17:0_20:3)	(16:0)	(17:0)	(20:3)	0	871.7749165	C56 H103 O6	22.201	6640.056477	7456.177358	6072.684015	2707.584134	2729.082129	2367.475482	1.02797	0.039798162	0.000594874
POS	TG(9:0_11:1_12:2)+Na	TG(32:3)+Na	TG	(9:0_11:1_12:2)	(9:0)	(11:1)	(12:2)	0	599.4282115	C35 H60 O6 Na1	2.181	6673.349328	8408.04339	6036.235137	5117.841988	5351.437036	4340.564929	0.936345	-0.0948879	0.052746613
POS	TG(36:5e)+H	TG(36:5e)+H	TG	(36:5e)	(36:5e)			0	615.4983015	C39 H67 O5	11.725	6683.165713	7188.667334	6274.417122	7206.841397	7575.869977	6652.808962	0.775146	-0.367460025	0.317548847
POS	DG(31:2e)+H	DG(31:2e)+H	DG	(31:2e)	(31:2e)			0	537.4877365	C34 H65 O4	20.102	6724.264357	7357.620153	6153.417929	2282.24106	2441.62271	2270.441381	1.03234	0.045918199	0.000233115
POS	TG(18:4_14:0_24:0)+H	TG(56:4)+H	TG	(18:4_14:0_24:0)	(18:4)	(14:0)	(24:0)	0	911.8062165	C59 H107 O6	22.59408193	6835.036703	8319.978848	6498.03385	1304.132949	1383.669606	1153.526129	1.02999	0.042630331	0.000459634
POS	TG(15:0_18:1D7_17:1)+H	TG(50:2D7)+H	TG	(15:0_18:1D7_17:1)	(15:0)	(18:1D7)	(17:1)	0	838.7875555	C53 H92 O6 D7	18.61070632	6847.665603	8348.63602	6660.274295	3741.631821	3845.709604	3541.481051	1.01588	0.022729995	0.002728822
POS	DG(34:2e)+H	DG(34:2e)+H	DG	(34:2e)	(34:2e)			0	579.5346865	C37 H71 O4	22.59946448	6954.120598	8108.195686	6802.82713	2031.170962	2178.176433	1817.664544	1.03171	0.045037505	0.000242139
POS	TG(9:0_10:4_12:3)+NH4	TG(31:7)+NH4	TG	(9:0_10:4_12:3)	(9:0)	(10:4)	(12:3)	0	572.3945655	C34 H54 O6 N1	2.903	7029.733682	8460.893911	7013.475939	12067.81935	12688.24024	10861.64151	1.01142	0.016382212	0.003709926
POS	TG(63:2)+NH4	TG(63:2)+NH4	TG	(63:2)	(63:2)			0	1030.973615	C66 H128 O6 N1	22.925	7043.799323	8179.030001	6366.836026	3113.891659	3315.63089	3160.110041	1.02157	0.030788064	0.001677215
POS	MG(20:2)+H	MG(20:2)+H	MG	(20:2)	(20:2)			0	383.3155865	C23 H43 O4	12.90039778	7046.656093	7798.433834	6794.970348	16027.16553	16193.4987	15865.62234	1.03613	0.051205025	9.81499E-06
POS	TG(18:3e_10:4_16:0)+NH4	TG(44:7e)+NH4	TG	(18:3e_10:4_16:0)	(18:3e)	(10:4)	(16:0)	0	740.6187505	C47 H82 O5 N1	13.62429913	7073.34652	9055.291801	6436.567528	13934.01917	15129.04448	12547.24355	1.01084	0.015554659	0.004263162
POS	TG(14:1e_21:0_22:6)+H	TG(57:7e)+H	TG	(14:1e_21:0_22:6)	(14:1e)	(21:0)	(22:6)	0	905.7956515	C60 H105 O5	20.7895971	7078.764332	9076.810432	6477.281187	12585.31925	13573.50229	12749.06321	1.01073	0.015397656	0.003000355
POS	TG(18:0_16:0_22:0)+NH4	TG(56:0)+NH4	TG	(18:0_16:0_22:0)	(18:0)	(16:0)	(22:0)	0	936.8953655	C59 H118 O6 N1	22.596	7106.930269	8390.343965	6841.846064	4420.303689	4624.807319	4586.619576	1.0114	0.016353684	0.003838824
POS	DG(18:3_18:2)+NH4	DG(36:5)+NH4	DG	(18:3_18:2)	(18:3)	(18:2)		0	632.5248505	C39 H70 O5 N1	10.30765432	7136.829234	9125.400358	6645.821596	1385.721648	1495.341722	1247.619218	1.02442	0.034807324	0.001193405
POS	TG(27:0_16:0_16:1)+NH4	TG(59:1)+NH4	TG	(27:0_16:0_16:1)	(27:0)	(16:0)	(16:1)	0	976.9266655	C62 H122 O6 N1	22.304	7158.274883	7833.195449	6631.465496	8050.087667	8644.711033	7668.460747	0.886861	-0.17322009	0.111677048
POS	DG(42:3)+H	DG(42:3)+H	DG	(42:3)	(42:3)			0	703.6235015	C45 H83 O5	17.441	7161.462331	9086.461962	7064.847144	17158.27895	18502.36336	14839.74163	1.01898	0.027125735	0.001956773
POS	TG(6:0_12:0_14:0)+NH4	TG(32:0)+NH4	TG	(6:0_12:0_14:0)	(6:0)	(12:0)	(14:0)	0	600.5197655	C35 H70 O6 N1	11.80017912	7168.802623	8312.791856	6675.912032	28070.21459	29384.42796	25721.68704	1.03634	0.051497397	6.55616E-05
POS	DG(38:8e)+NH4	DG(38:8e)+NH4	DG	(38:8e)	(38:8e)			0	640.5299355	C41 H70 O4 N1	11.80874334	7287.093389	8770.78647	6935.555711	4325.129015	4505.092203	3886.761721	1.00913	0.01311204	0.004421873
POS	TG(16:0_8:0_24:0)+NH4	TG(48:0)+NH4	TG	(16:0_8:0_24:0)	(16:0)	(8:0)	(24:0)	0	824.7701655	C51 H102 O6 N1	17.255305	7356.198472	7831.418894	6690.039924	4375.505314	4809.676144	4503.2691	1.01902	0.027182367	0.001541989
POS	TG(17:0_18:1_20:4)+H	TG(55:5)+H	TG	(17:0_18:1_20:4)	(17:0)	(18:1)	(20:4)	0	895.7749165	C58 H103 O6	21.531	7554.796467	9502.918596	7394.658874	3107.994367	3273.348991	2912.849028	1.02005	0.028639871	0.001806471
POS	TG(24:0_13:0_14:2)+NH4	TG(51:2)+NH4	TG	(24:0_13:0_14:2)	(24:0)	(13:0)	(14:2)	0	862.7858155	C54 H104 O6 N1	17.29145207	7609.271313	9825.336123	7039.078831	3480.502381	3617.268864	3051.894919	1.00723	0.010393159	0.005296904
POS	Cer(m33:0)+H-H2O	Cer(m33:0)+H-H2O	Cer	(m33:0)	(m33:0)			0	492.5138905	C33 H66 O1 N1	16.081	21.69863069	27.05125621	19.15521597	104.9894832	106.2196698	98.81193453	1.037	0.052415894	1.59204E-05
POS	ZyE(25:1)+H	ZyE(25:1)+H	ZyE	(25:1)	(25:1)			0	747.7013565	C52 H91 O2	20.743	7704.972625	8112.166988	6920.215413	2960.261401	3208.706317	2700.577801	1.02976	0.042308136	0.000260214
POS	TG(30:1_16:0_18:1)+NH4	TG(64:2)+NH4	TG	(30:1_16:0_18:1)	(30:1)	(16:0)	(18:1)	0	1044.989265	C67 H130 O6 N1	24.30908202	7710.903456	8904.822754	7201.077365	3478.86258	3666.794686	3529.46529	1.02583	0.036791668	0.000994186
POS	TG(22:1_17:1_17:1)+NH4	TG(56:3)+NH4	TG	(22:1_17:1_17:1)	(22:1)	(17:1)	(17:1)	0	930.8484155	C59 H112 O6 N1	19.289	7755.329936	9890.766313	7349.448104	5364.587212	5529.824244	5090.92414	0.976372	-0.034497172	0.019755642
POS	DG(29:2e)+H	DG(29:2e)+H	DG	(29:2e)	(29:2e)			0	509.4564365	C32 H61 O4	17.77	7847.476549	8160.240153	7793.420515	1706.968997	1726.522187	1624.645682	1.03774	0.05344503	7.75131E-07
POS	DG(33:2e)+H	DG(33:2e)+H	DG	(33:2e)	(33:2e)			0	565.5190365	C36 H69 O4	21.4825444	7848.60224	9687.427324	7152.83397	1764.174235	1769.715716	1684.860555	1.02588	0.036861985	0.001014364
POS	TG(20:0_22:0_22:2)+NH4	TG(64:2)+NH4	TG	(20:0_22:0_22:2)	(20:0)	(22:0)	(22:2)	0	1044.989265	C67 H130 O6 N1	23.214	7908.347144	7955.592765	7221.097979	9282.576882	9509.029097	8877.441777	0.992206	-0.011288413	0.007079346
POS	TG(18:3e_17:0_18:4)+H	TG(53:7e)+H	TG	(18:3e_17:0_18:4)	(18:3e)	(17:0)	(18:4)	0	849.7330515	C56 H97 O5	18.50123708	7970.371791	9784.855362	7800.00307	9478.549518	9545.111223	9236.521564	0.805748	-0.311599393	0.232882491
POS	DG(36:7e)+NH4	DG(36:7e)+NH4	DG	(36:7e)	(36:7e)			0	614.5142855	C39 H68 O4 N1	10.14	8062.567282	9712.625678	7164.296559	2071.914096	2197.660343	1861.699448	1.02483	0.035384614	0.001134963
POS	TG(53:10e)+H	TG(53:10e)+H	TG	(53:10e)	(53:10e)			0	843.6861015	C56 H91 O5	20.25592873	8107.5725	9690.477255	7274.04819	6610.891741	7021.597086	6305.600162	0.914671	-0.128675184	0.081345982
POS	TG(16:1_18:1_24:1)+NH4	TG(58:3)+NH4	TG	(16:1_18:1_24:1)	(16:1)	(18:1)	(24:1)	0	958.8797155	C61 H116 O6 N1	22.6557731	8113.634648	9556.12204	7289.696474	3354.434092	3393.8089	3063.523752	1.02162	0.030858674	0.001664843
POS	TG(18:0e_11:4_16:0)+H	TG(45:4e)+H	TG	(18:0e_11:4_16:0)	(18:0e)	(11:4)	(16:0)	0	743.6548015	C48 H87 O5	16.12873569	8124.66092	9722.431292	8046.630232	5730.490352	6143.178427	5648.38533	0.997601	-0.003465184	0.007925862
POS	TG(12:0_14:0_14:0)+NH4	TG(40:0)+NH4	TG	(12:0_14:0_14:0)	(12:0)	(14:0)	(14:0)	0	712.6449655	C43 H86 O6 N1	16.06662774	8153.019141	8816.481788	7825.667373	4195.916291	4580.427168	4178.281685	1.03079	0.043750446	0.000247164
POS	ChE(2:0)+H	ChE(2:0)+H	ChE	(2:0)	(2:0)			0	429.3727065	C29 H49 O2	8.30534431	8161.790615	8782.347646	8036.860143	7700.302537	8341.857433	8060.817014	0.698459	-0.517752664	0.378739756
POS	DG(32:2e)+H	DG(32:2e)+H	DG	(32:2e)	(32:2e)			0	551.5033865	C35 H67 O4	20.675	8189.804926	9046.247549	7686.583099	2625.175451	2860.57719	2398.098559	1.03257	0.046239588	0.000171045
POS	TG(25:0_16:0_18:4)+H	TG(59:4)+H	TG	(25:0_16:0_18:4)	(25:0)	(16:0)	(18:4)	0	953.8531665	C62 H113 O6	23.34947105	8202.333545	10186.85388	7910.051964	4244.2305	4322.81767	3689.441678	1.0133	0.019061365	0.003235899
POS	TG(14:0_18:2_18:2)+NH4	TG(50:4)+NH4	TG	(14:0_18:2_18:2)	(14:0)	(18:2)	(18:2)	0	844.7388655	C53 H98 O6 N1	18.12240288	8230.325969	8584.589959	7848.102686	4875.563593	4913.788074	4062.145308	1.02142	0.030576213	0.000500665
POS	TG(18:3e_14:4_22:4)+H	TG(54:11e)+H	TG	(18:3e_14:4_22:4)	(18:3e)	(14:4)	(22:4)	0	855.6861015	C57 H91 O5	19.717	8246.553436	8397.538484	7908.63174	6644.236953	6995.454767	6214.362035	0.989626	-0.015044691	0.004283567
POS	DG(30:8e)+NH4	DG(30:8e)+NH4	DG	(30:8e)	(30:8e)			0	528.4047355	C33 H54 O4 N1	7.818754498	8267.866278	9715.492308	7367.853501	6379.084463	6875.037684	5882.138892	0.94001	-0.08925199	0.049111006
POS	TG(18:0_16:0_18:1)+NH4	TG(52:1)+NH4	TG	(18:0_16:0_18:1)	(18:0)	(16:0)	(18:1)	0	878.8171155	C55 H108 O6 N1	20.13287533	8286.243577	8393.443835	7985.116061	5760.091244	6187.705432	6066.75337	1.02779	0.03954552	0.00023102
POS	Cer(d17:0_18:0)+H	Cer(d35:0)+H	Cer	(d17:0_18:0)	(d17:0)	(18:0)		0	554.5506705	C35 H72 O3 N1	10.032	66.90988194	67.50760755	62.79113406	277.5177336	291.8208851	283.2626446	1.03796	0.053750847	9.95462E-07
POS	DG(30:2e)+H	DG(30:2e)+H	DG	(30:2e)	(30:2e)			0	523.4720865	C33 H63 O4	19.485	8408.017707	9475.258322	7641.88765	5270.420328	5473.277787	4982.494656	1.01077	0.01545475	0.004040803
POS	TG(17:0_18:1D7_17:1)+H	TG(52:2D7)+H	TG	(17:0_18:1D7_17:1)	(17:0)	(18:1D7)	(17:1)	0	866.8188555	C55 H96 O6 D7	19.908	8451.970905	10207.1898	7987.043479	5600.418704	5619.243778	5496.6542	0.999231	-0.001109859	0.008110797
POS	TG(16:0_16:0_18:1)+NH4	TG(50:1)+NH4	TG	(16:0_16:0_18:1)	(16:0)	(16:0)	(18:1)	0	850.7858155	C53 H104 O6 N1	18.28047663	8517.447776	8806.727396	8025.525295	4550.472775	4968.733197	4032.793756	1.02334	0.033285554	0.00037329
POS	TG(28:0_11:1_22:0)+NH4	TG(61:1)+NH4	TG	(28:0_11:1_22:0)	(28:0)	(11:1)	(22:0)	0	1004.957965	C64 H126 O6 N1	22.91076712	8530.66688	10296.0997	7777.682167	5330.427922	5715.826073	5017.328417	0.994272	-0.008287515	0.010462381
POS	TG(20:3e_11:1_14:3)+NH4	TG(45:7e)+NH4	TG	(20:3e_11:1_14:3)	(20:3e)	(11:1)	(14:3)	0	754.6344005	C48 H84 O5 N1	15.06816994	8536.065055	9715.063245	7615.971484	8881.750247	9145.803647	8695.98001	0.708147	-0.497879223	0.669773136
POS	TG(16:1_14:1_14:1)+NH4	TG(44:3)+NH4	TG	(16:1_14:1_14:1)	(16:1)	(14:1)	(14:1)	0	762.6606155	C47 H88 O6 N1	15.64582516	8567.293049	8760.551921	8200.255949	4673.620124	4858.187912	4248.034761	1.03032	0.043092484	8.84305E-05
POS	DG(16:0_18:3)+NH4	DG(34:3)+NH4	DG	(16:0_18:3)	(16:0)	(18:3)		0	608.5248505	C37 H70 O5 N1	11.02112189	8646.807318	9653.382026	8036.247686	7717.972382	8427.274761	7663.112649	0.843026	-0.246350968	0.188252568
POS	TG(16:0_24:0_24:1)+NH4	TG(64:1)+NH4	TG	(16:0_24:0_24:1)	(16:0)	(24:0)	(24:1)	0	1047.004915	C67 H132 O6 N1	24.58454703	8689.115637	11051.28928	8069.663225	2576.966653	2670.64906	2259.509193	1.02091	0.029855689	0.001795994
POS	TG(12:0_12:0_14:0)+NH4	TG(38:0)+NH4	TG	(12:0_12:0_14:0)	(12:0)	(12:0)	(14:0)	0	684.6136655	C41 H82 O6 N1	14.77113236	8877.840012	9597.052032	8723.618711	13377.45611	14418.3623	12963.03916	1.02624	0.037368164	0.000893326
POS	TG(12:0_11:2_21:1)+H	TG(44:3)+H	TG	(12:0_11:2_21:1)	(12:0)	(11:2)	(21:1)	0	745.6340665	C47 H85 O6	17.384	8951.103727	10491.7593	8176.327876	7716.006717	7977.794487	7662.455187	0.892586	-0.163936916	0.107582741
NEG	OAHFA(34:2)-H	OAHFA(34:2)-H	OAHFA	(34:2)	(34:2)				533.4575335	C34 H61 O4	12.00260724	8970.372282	10609.51179	8429.24953	19368.92053	20845.79036	17871.68042	1.02791	0.039713953	0.000749463
POS	DG(20:2e_12:4)+NH4	DG(32:6e)+NH4	DG	(20:2e_12:4)	(20:2e)	(12:4)		0	560.4673355	C35 H62 O4 N1	10.98057994	8980.046734	11252.33857	8153.275798	9298.546028	9880.904872	8407.429036	0.718897	-0.476143012	0.807091661
POS	TG(30:1_15:0_18:1)+NH4	TG(63:2)+NH4	TG	(30:1_15:0_18:1)	(30:1)	(15:0)	(18:1)	0	1030.973615	C66 H128 O6 N1	24.13539357	9000.314592	9863.181815	8502.424358	3620.513451	3807.851198	3674.686236	1.03353	0.047580266	0.00017392
POS	TG(16:1_18:1_18:2)+NH4	TG(52:4)+NH4	TG	(16:1_18:1_18:2)	(16:1)	(18:1)	(18:2)	0	872.7701655	C55 H102 O6 N1	19.71091498	9010.040509	11374.38311	8090.082723	17256.24794	18459.81165	16060.51791	1.01572	0.022502754	0.002922298
POS	TG(18:0_16:0_16:0)+NH4	TG(50:0)+NH4	TG	(18:0_16:0_16:0)	(18:0)	(16:0)	(16:0)	0	852.8014655	C53 H106 O6 N1	20.13021673	9046.38794	10891.38915	8856.81568	12592.07231	12816.66385	11966.7905	0.981234	-0.02733087	0.014803661
POS	DG(21:5e)+NH4	DG(21:5e)+NH4	DG	(21:5e)	(21:5e)			0	408.3108355	C24 H42 O4 N1	4.588	9090.36643	10911.46761	8311.536039	14174.36201	14563.28913	11698.75319	0.957968	-0.06195063	0.0268433
POS	TG(16:0_16:0_18:1)+NH4	TG(50:1)+NH4	TG	(16:0_16:0_18:1)	(16:0)	(16:0)	(18:1)	0	850.7858155	C53 H104 O6 N1	19.04516085	9121.401863	11455.55045	8378.076266	6067.946209	6574.811173	6469.794739	0.96544	-0.050741493	0.025108009
POS	TG(16:0_16:0_18:2)+NH4	TG(50:2)+NH4	TG	(16:0_16:0_18:2)	(16:0)	(16:0)	(18:2)	0	848.7701655	C53 H102 O6 N1	16.7151657	9166.754091	11787.33101	8878.577978	9790.936348	10035.10467	8615.59069	0.715274	-0.483432094	0.674102818
POS	TG(17:0_14:1_24:0)+NH4	TG(55:1)+NH4	TG	(17:0_14:1_24:0)	(17:0)	(14:1)	(24:0)	0	920.8640655	C58 H114 O6 N1	21.237	9175.139955	11109.41443	8391.640565	3737.552367	3816.737779	3335.304864	1.02011	0.028724729	0.001952743
POS	DG(22:2)+H	DG(22:2)+H	DG	(22:2)	(22:2)			0	425.3261515	C25 H45 O5	3.054675603	9188.96819	11459.49185	8873.490359	6157.306875	6755.275262	5561.917275	0.984052	-0.023193541	0.0141005
POS	TG(30:1_16:0_16:0)+NH4	TG(62:1)+NH4	TG	(30:1_16:0_16:0)	(30:1)	(16:0)	(16:0)	0	1018.973615	C65 H128 O6 N1	24.30084085	9226.005693	11383.85993	8406.667798	3586.451194	3606.188563	3157.228516	1.01854	0.026502639	0.002295779
POS	TG(14:0e_15:0_16:1)+NH4	TG(45:1e)+NH4	TG	(14:0e_15:0_16:1)	(14:0e)	(15:0)	(16:1)	0	766.7283005	C48 H96 O5 N1	17.41447907	9386.958899	10407.31131	8501.666868	6261.383568	6458.633025	6319.139733	1.00703	0.010106663	0.005080507
POS	TG(16:0_18:2_20:4)+H	TG(54:6)+H	TG	(16:0_18:2_20:4)	(16:0)	(18:2)	(20:4)	0	879.7436165	C57 H99 O6	20.278	9436.568098	10711.25675	8671.728181	6978.812911	7051.315522	6576.066723	0.992495	-0.010868261	0.011104187
POS	Cer(m35:0)+H-H2O	Cer(m35:0)+H-H2O	Cer	(m35:0)	(m35:0)			0	520.5451905	C35 H70 O1 N1	16.77211862	34.69901068	41.61909079	32.28089478	155.3612756	162.7396727	137.2887824	1.03464	0.049128873	0.00013742
POS	TG(15:0_16:0_20:1)+NH4	TG(51:1)+NH4	TG	(15:0_16:0_20:1)	(15:0)	(16:0)	(20:1)	0	864.8014655	C54 H106 O6 N1	19.45631195	9484.746693	9984.200028	8745.710808	5773.045566	5938.208707	5083.429659	1.01956	0.027946679	0.001024489
POS	DG(43:3e)+H	DG(43:3e)+H	DG	(43:3e)	(43:3e)			0	703.6598865	C46 H87 O4	18.4868894	9497.78842	9686.751587	9217.359943	16464.16294	17035.54813	14990.858	1.02965	0.042154018	0.000427849
POS	ChE(21:0)+H	ChE(21:0)+H	ChE	(21:0)	(21:0)			0	695.6700565	C48 H87 O2	18.58798018	9521.26305	10225.44405	9077.72294	3409.14973	3542.99601	3364.946944	1.03572	0.050634033	5.3258E-05
POS	TG(29:0_12:0_16:0)+NH4	TG(57:0)+NH4	TG	(29:0_12:0_16:0)	(29:0)	(12:0)	(16:0)	0	950.9110155	C60 H120 O6 N1	22.28508832	9566.609239	11879.43601	8997.167312	4746.190621	5108.029494	4231.061051	1.01088	0.015611747	0.004017806
POS	TG(51:2)+NH4	TG(51:2)+NH4	TG	(51:2)	(51:2)			0	862.7858155	C54 H104 O6 N1	18.58	9709.534588	10011.95906	8906.75154	5241.152025	5312.406499	4561.031927	1.02572	0.036636959	0.000380972
POS	TG(18:0_16:0_16:0)+NH4	TG(50:0)+NH4	TG	(18:0_16:0_16:0)	(18:0)	(16:0)	(16:0)	0	852.8014655	C53 H106 O6 N1	19.45583773	9713.106779	11518.67632	8930.319013	5627.720968	5961.751167	5861.832299	1.0066	0.009490503	0.005388455
POS	TG(18:4_13:0_14:1)+H	TG(45:5)+H	TG	(18:4_13:0_14:1)	(18:4)	(13:0)	(14:1)	0	755.6184165	C48 H83 O6	16.062	9957.139098	10976.59797	9104.647655	5711.126048	5947.414742	4883.800944	1.0154	0.022048165	0.00203306
POS	TG(29:0_16:0_18:0)+NH4	TG(63:0)+NH4	TG	(29:0_16:0_18:0)	(29:0)	(16:0)	(18:0)	0	1035.004915	C66 H132 O6 N1	23.7441675	10003.43199	10449.20662	8985.305669	9271.318843	9655.883824	8762.089236	0.759202	-0.397444302	0.312394198
POS	ZyE(20:3)+NH4	ZyE(20:3)+NH4	ZyE	(20:3)	(20:3)			0	690.6183555	C47 H80 O2 N1	15.75519921	10244.17435	11247.56378	9751.203204	4780.889676	5060.487295	4143.491838	1.02799	0.03982623	0.000371647
POS	TG(18:1e_16:0_16:0)+NH4	TG(50:1e)+NH4	TG	(18:1e_16:0_16:0)	(18:1e)	(16:0)	(16:0)	0	836.8065505	C53 H106 O5 N1	16.872	10247.18302	11717.21378	10080.09854	10846.8944	11920.61532	10409.67145	0.705837	-0.502593037	0.611859935
POS	TG(18:4_16:1_18:1)+H	TG(52:6)+H	TG	(18:4_16:1_18:1)	(18:4)	(16:1)	(18:1)	0	851.7123165	C55 H95 O6	19.28608543	10306.30379	10711.05777	9726.811544	8782.737679	8902.013702	8504.663095	0.994821	-0.007491133	0.007959944
POS	TG(16:1_18:1_21:0)+NH4	TG(55:2)+NH4	TG	(16:1_18:1_21:0)	(16:1)	(18:1)	(21:0)	0	918.8484155	C58 H112 O6 N1	20.327	10378.61348	12746.06137	9290.668368	3783.038422	4126.944538	3650.05641	1.01764	0.025227284	0.002511269
POS	TG(16:1_12:0_13:0)+NH4	TG(41:1)+NH4	TG	(16:1_12:0_13:0)	(16:1)	(12:0)	(13:0)	0	724.6449655	C44 H86 O6 N1	15.44459617	10450.23608	11285.18299	10150.81887	4863.298616	5129.922546	4588.430364	1.03321	0.047133512	0.000102782
POS	TG(14:1e_19:0_22:6)+H	TG(55:7e)+H	TG	(14:1e_19:0_22:6)	(14:1e)	(19:0)	(22:6)	0	877.7643515	C58 H101 O5	19.71055383	10454.17314	12511.642	10039.01957	14593.84755	15864.1568	13519.44903	0.970967	-0.042505831	0.02316149
POS	DG(32:2e)+H	DG(32:2e)+H	DG	(32:2e)	(32:2e)			0	551.5033865	C35 H67 O4	21.95034912	10536.10244	11116.32436	9535.160381	3511.830686	3684.625998	3138.623981	1.03238	0.045974098	0.000142357
POS	DG(18:2_18:2)+NH4	DG(36:4)+NH4	DG	(18:2_18:2)	(18:2)	(18:2)		0	634.5405005	C39 H72 O5 N1	10.98157125	10649.00953	11567.34762	10555.51811	5860.835142	5992.56475	4796.740356	1.02338	0.033341944	0.000416702
POS	TG(14:1e_11:4_22:5)+H	TG(47:10e)+H	TG	(14:1e_11:4_22:5)	(14:1e)	(11:4)	(22:5)	0	759.5922015	C50 H79 O5	14.34531925	10682.60426	13701.90097	10660.3492	20338.74042	22339.188	19561.16226	1.01781	0.025468271	0.002261567
POS	TG(18:3_18:3_18:3)+NH4	TG(54:9)+NH4	TG	(18:3_18:3_18:3)	(18:3)	(18:3)	(18:3)	0	890.7232155	C57 H96 O6 N1	15.31943996	10824.49534	11810.8836	10675.79822	21736.18223	23593.64503	20714.1963	1.03249	0.046127809	0.000283304
POS	TG(27:0_16:1_18:1)+NH4	TG(61:2)+NH4	TG	(27:0_16:1_18:1)	(27:0)	(16:1)	(18:1)	0	1002.942315	C64 H124 O6 N1	23.736	11284.33986	11722.17743	10548.89391	4011.133131	4365.515339	4205.362791	1.03559	0.050452939	4.02394E-05
POS	TG(19:1_10:3_16:0)+H	TG(45:4)+H	TG	(19:1_10:3_16:0)	(19:1)	(10:3)	(16:0)	0	757.6340665	C48 H85 O6	17.134	11488.32397	14629.84467	10991.15945	6694.469309	7184.305452	5932.502092	0.997318	-0.003874506	0.008514203
POS	TG(16:1_13:0_14:1)+NH4	TG(43:2)+NH4	TG	(16:1_13:0_14:1)	(16:1)	(13:0)	(14:1)	0	750.6606155	C46 H88 O6 N1	15.81672196	11538.42326	12451.1279	11307.68359	2163.632466	2210.345292	2030.95003	1.0372	0.052694111	1.07595E-05
POS	ZyE(33:6)+NH4	ZyE(33:6)+NH4	ZyE	(33:6)	(33:6)			0	866.7748555	C60 H100 O2 N1	17.807	11572.96098	13670.474	10807.88449	7382.272272	7713.50623	7351.410694	1.00455	0.006549374	0.006290354
POS	TG(30:1_16:0_16:1)+NH4	TG(62:2)+NH4	TG	(30:1_16:0_16:1)	(30:1)	(16:0)	(16:1)	0	1016.957965	C65 H126 O6 N1	23.96221758	11636.26497	11890.61159	10653.18531	5295.120721	5557.986965	5092.074546	1.03233	0.045904224	0.000110082
POS	DG(30:2e)+H	DG(30:2e)+H	DG	(30:2e)	(30:2e)			0	523.4720865	C33 H63 O4	18.85854727	11653.57603	13826.95981	11214.92319	4179.103168	4277.226549	3880.685083	1.02877	0.040920478	0.000573796
POS	TG(45:12e)+H	TG(45:12e)+H	TG	(45:12e)	(45:12e)			0	727.5296015	C48 H71 O5	11.29544419	11748.9715	14732.13914	11436.35572	14031.7927	14328.56079	11515.63951	0.686286	-0.54311817	0.660421369
POS	TG(17:0_18:1_18:2)+NH4	TG(53:3)+NH4	TG	(17:0_18:1_18:2)	(17:0)	(18:1)	(18:2)	0	888.8014655	C56 H106 O6 N1	20.88402138	11750.15396	11755.71944	10767.69457	6147.618943	6542.576049	6295.538499	1.03132	0.044492044	0.000126584
POS	TG(18:0_16:0_18:0)+NH4	TG(52:0)+NH4	TG	(18:0_16:0_18:0)	(18:0)	(16:0)	(18:0)	0	880.8327655	C55 H110 O6 N1	20.66021622	11776.11882	12126.532	11649.0599	7808.819948	7818.669177	7789.948795	1.03753	0.053153052	9.30169E-06
POS	TG(16:0_16:0_17:0)+NH4	TG(49:0)+NH4	TG	(16:0_16:0_17:0)	(16:0)	(16:0)	(17:0)	0	838.7858155	C52 H104 O6 N1	17.9342764	11867.49381	12220.69244	10769.31573	7591.868831	7921.135651	7480.740082	1.02185	0.031183435	0.0009774
POS	TG(4:0_10:2_22:5)+H	TG(36:7)+H	TG	(4:0_10:2_22:5)	(4:0)	(10:2)	(22:5)	0	625.4462665	C39 H61 O6	12.398	11874.50427	14474.62892	11030.5806	23160.68029	24427.76156	24292.59325	1.02296	0.032749734	0.000492514
POS	TG(12:0e_6:0_10:4)+H	TG(28:4e)+H	TG	(12:0e_6:0_10:4)	(12:0e)	(6:0)	(10:4)	0	505.3887515	C31 H53 O5	6.166184507	11890.50956	14455.81831	11441.86836	9029.739942	9500.821267	8639.548093	0.973072	-0.039381537	0.021888865
POS	ZyE(26:0)+H	ZyE(26:0)+H	ZyE	(26:0)	(26:0)			0	763.7326565	C53 H95 O2	20.44191913	11894.29818	13889.63438	11629.64773	4266.257786	4328.162316	4217.843774	1.03146	0.044687875	0.000328128
POS	DG(18:3e_10:3)+NH4	DG(28:6e)+NH4	DG	(18:3e_10:3)	(18:3e)	(10:3)		0	504.4047355	C31 H54 O4 N1	8.751540362	11979.81832	15356.82536	10636.57998	10267.44261	10789.39336	10716.7031	0.820209	-0.285936521	0.217575911
POS	TG(16:0_22:0_22:1)+NH4	TG(60:1)+NH4	TG	(16:0_22:0_22:1)	(16:0)	(22:0)	(22:1)	0	990.9423155	C63 H124 O6 N1	22.59552452	12005.15094	14350.5266	10907.45072	8378.216814	8896.408511	8134.149977	0.978476	-0.03139163	0.019113753
POS	TG(49:1)+NH4	TG(49:1)+NH4	TG	(49:1)	(49:1)			0	836.7701655	C52 H102 O6 N1	16.885	12199.61512	14805.25725	11005.39402	10754.22973	11605.17199	11263.67744	0.798744	-0.324194906	0.271975167
POS	TG(34:7)+H	TG(34:7)+H	TG	(34:7)	(34:7)			0	597.4149665	C37 H57 O6	11.39103676	12284.17135	15157.11277	11943.43116	24995.66547	25708.15512	24150.80851	1.02843	0.0404436	0.00044638
POS	Cer(t17:1_16:0)+H	Cer(t33:1)+H	Cer	(t17:1_16:0)	(t17:1)	(16:0)		0	540.4986355	C33 H66 O4 N1	11.376	21.68227609	24.49215617	19.78510586	92.11536861	93.3337271	84.76970206	1.03723	0.052735839	2.24449E-05
POS	TG(16:0_22:4_23:0)+H	TG(61:4)+H	TG	(16:0_22:4_23:0)	(16:0)	(22:4)	(23:0)	0	981.8844665	C64 H117 O6	22.96613022	12419.00066	12944.44968	11498.51663	9568.45203	10313.89004	8580.112672	0.96536	-0.050861045	0.012988811
POS	TG(20:1_18:1_18:1)+NH4	TG(56:3)+NH4	TG	(20:1_18:1_18:1)	(20:1)	(18:1)	(18:1)	0	930.8484155	C59 H112 O6 N1	22.03053525	12497.20807	13706.3601	11563.53247	9597.740952	10255.92296	8341.071676	0.963312	-0.053924957	0.01889094
POS	DG(31:2e)+H	DG(31:2e)+H	DG	(31:2e)	(31:2e)			0	537.4877365	C34 H65 O4	19.45794175	12576.73765	14879.75013	12211.40195	3130.884676	3357.40226	3147.732285	1.03196	0.045387051	0.000281907
POS	TG(19:1_18:1_18:1)+NH4	TG(55:3)+NH4	TG	(19:1_18:1_18:1)	(19:1)	(18:1)	(18:1)	0	916.8327655	C58 H110 O6 N1	21.64510025	12834.03605	15700.64009	12088.77151	5834.89436	6193.533172	4978.736396	1.0167	0.023894043	0.002449356
POS	TG(55:3)+NH4	TG(55:3)+NH4	TG	(55:3)	(55:3)			0	916.8327655	C58 H110 O6 N1	18.694	13130.38304	16415.26257	12999.28845	6930.561037	7119.470251	6204.98923	1.0138	0.019773069	0.002971609
POS	TG(18:4_13:0_16:1)+H	TG(47:5)+H	TG	(18:4_13:0_16:1)	(18:4)	(13:0)	(16:1)	0	783.6497165	C50 H87 O6	17.12602032	13231.2106	15312.23647	12730.78554	8451.646183	8758.62536	7490.422981	1.01156	0.016581895	0.003257551
POS	TG(18:0_16:0_18:2)+NH4	TG(52:2)+NH4	TG	(18:0_16:0_18:2)	(18:0)	(16:0)	(18:2)	0	876.8014655	C55 H106 O6 N1	18.61	13355.91911	16252.84044	12417.55122	7558.277919	8146.835149	7593.963823	1.00534	0.007683495	0.005941614
POS	TG(8:0_8:0_8:0)+NH4	TG(24:0)+NH4	TG	(8:0_8:0_8:0)	(8:0)	(8:0)	(8:0)	0	488.3945655	C27 H54 O6 N1	7.005	13379.16272	17221.30875	12563.02295	16051.46887	17599.2115	15554.428	0.817156	-0.291316571	0.266958384
POS	DG(24:2)+H	DG(24:2)+H	DG	(24:2)	(24:2)			0	453.3574515	C27 H49 O5	4.253424445	13489.80243	15912.32079	12076.51919	7330.285887	7346.432831	6276.090353	1.00954	0.013698074	0.004327229
POS	DG(31:2e)+H	DG(31:2e)+H	DG	(31:2e)	(31:2e)			0	537.4877365	C34 H65 O4	20.65837493	13494.27259	17177.70933	12695.26986	3349.627516	3585.441212	3165.868421	1.02355	0.033581579	0.00132252
POS	TG(18:0_15:0_18:0)+NH4	TG(51:0)+NH4	TG	(18:0_15:0_18:0)	(18:0)	(15:0)	(18:0)	0	866.8171155	C54 H108 O6 N1	20.1266191	13615.40668	16888.28992	12160.67243	12377.63132	12841.22102	12392.82559	0.797146	-0.327084112	0.297154515
POS	TG(53:1)+NH4	TG(53:1)+NH4	TG	(53:1)	(53:1)			0	892.8327655	C56 H110 O6 N1	20.679	13676.82144	14936.41519	12219.01991	3359.2272	3616.012873	3148.479425	1.03238	0.045974098	0.000211557
POS	TG(27:0_16:0_18:1)+NH4	TG(61:1)+NH4	TG	(27:0_16:0_18:1)	(27:0)	(16:0)	(18:1)	0	1004.957965	C64 H126 O6 N1	24.1119341	13787.58013	14569.18526	13303.58665	5117.427181	5195.353662	4567.844575	1.03525	0.049979203	2.84985E-05
POS	DG(32:2e)+H	DG(32:2e)+H	DG	(32:2e)	(32:2e)			0	551.5033865	C35 H67 O4	20.19619798	13787.84823	15383.01089	12650.54328	6151.911315	6517.953553	5502.878718	1.02609	0.037157278	0.000739131
POS	TG(16:1_12:0_14:1)+NH4	TG(42:2)+NH4	TG	(16:1_12:0_14:1)	(16:1)	(12:0)	(14:1)	0	736.6449655	C45 H86 O6 N1	15.31169285	14158.26794	14785.92592	14105.74624	7353.866095	7805.851715	7052.000077	1.03379	0.047943152	2.33093E-05
POS	TG(16:0_8:0_16:0)+NH4	TG(40:0)+NH4	TG	(16:0_8:0_16:0)	(16:0)	(8:0)	(16:0)	0	712.6449655	C43 H86 O6 N1	12.90158021	14467.81394	14973.10547	13910.25265	51359.05033	54260.86952	45172.63927	1.03354	0.047594225	0.000186034
POS	ChE(13:0)+NH4	ChE(13:0)+NH4	ChE	(13:0)	(13:0)			0	600.5714055	C40 H74 O2 N1	14.84470327	14882.69689	17566.93417	14135.44644	57167.31837	61520.08888	50287.91814	1.03226	0.045806395	0.000286716
POS	TG(25:1_16:0_16:0)+NH4	TG(57:1)+NH4	TG	(25:1_16:0_16:0)	(25:1)	(16:0)	(16:0)	0	948.8953655	C60 H118 O6 N1	21.456	14979.27517	16067.20419	13884.99815	6899.758118	7284.650706	6515.875031	1.03076	0.043708458	0.000268183
POS	TG(29:0_16:0_16:0)+NH4	TG(61:0)+NH4	TG	(29:0_16:0_16:0)	(29:0)	(16:0)	(16:0)	0	1006.973615	C64 H128 O6 N1	23.312	15053.87232	16738.38225	13395.37506	8210.432014	8541.308816	8282.900577	1.01774	0.025369046	0.002284148
POS	TG(11:0_11:4_11:4)+NH4	TG(33:8)+NH4	TG	(11:0_11:4_11:4)	(11:0)	(11:4)	(11:4)	0	598.4102155	C36 H56 O6 N1	6.406574498	15104.2092	16107.0166	13699.22451	7268.909074	7713.323277	7225.675634	1.02888	0.041074728	0.000452137
POS	TG(18:0_16:0_18:0)+NH4	TG(52:0)+NH4	TG	(18:0_16:0_18:0)	(18:0)	(16:0)	(18:0)	0	880.8327655	C55 H110 O6 N1	21.13561338	15242.83929	15874.92434	13864.02167	12667.12574	13625.79667	11755.38929	0.915642	-0.127144455	0.045021523
POS	TG(55:0)+NH4	TG(55:0)+NH4	TG	(55:0)	(55:0)			0	922.8797155	C58 H116 O6 N1	21.96862683	15346.6483	15914.17817	15148.72462	9433.30094	10262.82078	9121.103175	1.02768	0.039391107	0.000139769
POS	TG(18:3_18:2_18:3)+NH4	TG(54:8)+NH4	TG	(18:3_18:2_18:3)	(18:3)	(18:2)	(18:3)	0	892.7388655	C57 H98 O6 N1	16.24002141	15618.00138	19619.68033	14272.34961	29226.32561	29664.89228	24321.37122	0.993903	-0.008823036	0.008744094
POS	TG(18:4_14:1_16:1)+H	TG(48:6)+H	TG	(18:4_14:1_16:1)	(18:4)	(14:1)	(16:1)	0	795.6497165	C51 H87 O6	16.883	15764.5503	18306.76734	14874.57609	8945.418451	9736.795791	9456.080349	1.01561	0.022346505	0.002761925
POS	TG(18:0e_11:4_14:4)+NH4	TG(43:8e)+NH4	TG	(18:0e_11:4_14:4)	(18:0e)	(11:4)	(14:4)	0	724.5874505	C46 H78 O5 N1	12.10875623	15983.40755	17182.93205	15400.76961	16652.60394	17371.85255	14317.00173	0.558155	-0.84126228	0.946878691
POS	TG(18:4_15:0_16:1)+H	TG(49:5)+H	TG	(18:4_15:0_16:1)	(18:4)	(15:0)	(16:1)	0	811.6810165	C52 H91 O6	18.378	16104.68343	20844.45831	15104.43867	20840.26108	21110.97662	19280.4564	0.849328	-0.235606282	0.175346074
POS	TG(16:1_16:1_18:2)+NH4	TG(50:4)+NH4	TG	(16:1_16:1_18:2)	(16:1)	(16:1)	(18:2)	0	844.7388655	C53 H98 O6 N1	18.57861815	16118.74853	18709.83793	16110.77583	6899.555898	7135.17666	7029.827633	1.03101	0.044058326	0.000329035
POS	TG(31:5)+Na	TG(31:5)+Na	TG	(31:5)	(31:5)			0	581.3812615	C34 H54 O6 Na1	6.651609133	16174.10166	17286.05661	14985.01862	7159.349658	7766.254973	6470.02168	1.02899	0.041228962	0.000292966
POS	TG(63:1)+NH4	TG(63:1)+NH4	TG	(63:1)	(63:1)			0	1032.989265	C66 H130 O6 N1	23.345	16255.13124	20236.45501	16209.241	7536.581106	7993.380103	7735.119307	1.01931	0.027592881	0.001858037
POS	TG(16:0_6:0_14:0)+NH4	TG(36:0)+NH4	TG	(16:0_6:0_14:0)	(16:0)	(6:0)	(14:0)	0	656.5823655	C39 H78 O6 N1	14.04298378	16383.2132	18987.86258	14641.96853	52858.13093	54803.91831	51168.59281	1.03667	0.051956719	2.48842E-05
POS	TG(18:0_18:1_18:2)+NH4	TG(54:3)+NH4	TG	(18:0_18:1_18:2)	(18:0)	(18:1)	(18:2)	0	902.8171155	C57 H108 O6 N1	18.09643943	16883.646	18326.49985	16572.9687	10402.4203	11057.23218	9566.467928	1.02411	0.034370684	0.000560251
NEG	OAHFA(14:0_32:2)-H	OAHFA(46:2)-H	OAHFA	(14:0_32:2)	(14:0)	(32:2)			701.6453335	C46 H85 O4	18.44731688	16892.10162	19860.08496	15769.46517	35890.53968	37598.94652	32663.904	1.02806	0.039924466	0.000700758
NEG	OAHFA(48:2)-H	OAHFA(48:2)-H	OAHFA	(48:2)	(48:2)				729.6766335	C48 H89 O4	19.72251207	16968.12768	19612.28798	16942.26212	41337.25018	42545.43616	40087.45516	1.0364	0.051580921	3.22329E-05
POS	TG(17:0_6:0_11:4)+H	TG(34:4)+H	TG	(17:0_6:0_11:4)	(17:0)	(6:0)	(11:4)	0	603.4619165	C37 H63 O6	12.40768924	18019.02613	19101.17947	17533.80504	31704.45509	33121.70055	29960.60574	1.03383	0.047998973	0.000198818
POS	TG(16:1_14:0_14:1)+NH4	TG(44:2)+NH4	TG	(16:1_14:0_14:1)	(16:1)	(14:0)	(14:1)	0	764.6762655	C47 H90 O6 N1	16.48987793	18114.30014	19945.27181	17571.75247	10885.98638	11807.01513	9560.825492	1.01658	0.023723753	0.001302134
POS	TG(16:0_18:3_18:3)+NH4	TG(52:6)+NH4	TG	(16:0_18:3_18:3)	(16:0)	(18:3)	(18:3)	0	868.7388655	C55 H98 O6 N1	17.28782495	18117.04181	19008.7419	16663.54441	20809.24686	22541.76662	18929.90995	0.880591	-0.183455995	0.085726497
POS	TG(18:0_16:0_24:0)+NH4	TG(58:0)+NH4	TG	(18:0_16:0_24:0)	(18:0)	(16:0)	(24:0)	0	964.9266655	C61 H122 O6 N1	23.99893638	18364.7375	23058.76188	16698.07867	26869.28911	28223.38223	25202.47664	0.969433	-0.044786901	0.024276418
POS	DG(30:1e)+H	DG(30:1e)+H	DG	(30:1e)	(30:1e)			0	525.4877365	C33 H65 O4	5.559686857	18466.57293	22961.01004	16430.27679	26637.99181	28668.48252	23807.03798	0.949308	-0.075051854	0.041338568
POS	TG(18:0_16:0_18:2)+NH4	TG(52:2)+NH4	TG	(18:0_16:0_18:2)	(18:0)	(16:0)	(18:2)	0	876.8014655	C55 H106 O6 N1	17.9992488	18840.98674	22572.7328	17080.57847	11389.16135	12027.57076	11751.11296	0.997216	-0.004022064	0.008831894
POS	TG(16:0_6:0_11:2)+Na	TG(33:2)+Na	TG	(16:0_6:0_11:2)	(16:0)	(6:0)	(11:2)	0	615.4595115	C36 H64 O6 Na1	5.855	19030.86441	22185.87747	17825.03962	11732.7669	12212.50781	11112.35251	1.01168	0.01675303	0.00394794
POS	TG(60:0)+NH4	TG(60:0)+NH4	TG	(60:0)	(60:0)			0	992.9579655	C63 H126 O6 N1	23.161	19223.42814	23739.46527	18611.01595	19766.46158	20366.59755	16376.3814	0.732059	-0.449968168	0.454272352
POS	Cer(d17:0_18:0)+H	Cer(d35:0)+H	Cer	(d17:0_18:0)	(d17:0)	(18:0)		0	554.5506705	C35 H72 O3 N1	11.273	4.470107476	4.91169494	4.200335702	18.41530365	19.25548059	16.7798165	1.03666	0.051942802	5.57122E-05
POS	TG(15:0_16:0_18:1)+NH4	TG(49:1)+NH4	TG	(15:0_16:0_18:1)	(15:0)	(16:0)	(18:1)	0	836.7701655	C52 H102 O6 N1	19.992	19633.21969	25183.46257	17594.11402	20197.4523	22119.87073	18074.50814	0.718141	-0.477660964	0.804951312
POS	TG(15:0_18:1D7_15:0)+NH4	TG(48:1D7)+NH4	TG	(15:0_18:1D7_15:0)	(15:0)	(18:1D7)	(15:0)	0	829.7984545	C51 H93 O6 D7 N1	23.31384402	19894.65691	25771.85984	18364.7291	23038.63876	25104.40383	24903.15731	0.76371	-0.38890318	0.270406698
POS	DG(32:1e)+NH4	DG(32:1e)+NH4	DG	(32:1e)	(32:1e)			0	570.5455855	C35 H72 O4 N1	9.23327876	20032.00315	25606.92446	19065.57119	31202.19104	31812.59718	31670.39449	0.985441	-0.021158598	0.00814688
POS	TG(20:0_14:1_24:0)+NH4	TG(58:1)+NH4	TG	(20:0_14:1_24:0)	(20:0)	(14:1)	(24:0)	0	962.9110155	C61 H120 O6 N1	21.95590902	20131.11512	22267.80687	18652.76773	9996.911088	10060.01706	8915.212879	1.02702	0.038464277	0.000656457
POS	TG(9:0_11:2_14:0)+NH4	TG(34:2)+NH4	TG	(9:0_11:2_14:0)	(9:0)	(11:2)	(14:0)	0	624.5197655	C37 H70 O6 N1	11.91383552	20240.6842	22230.25717	18342.4854	63857.63794	69793.89373	56898.69185	1.03103	0.044086312	0.000373155
POS	TG(26:0_16:0_18:1)+NH4	TG(60:1)+NH4	TG	(26:0_16:0_18:1)	(26:0)	(16:0)	(18:1)	0	990.9423155	C63 H124 O6 N1	23.9445099	20297.81824	20337.8447	19608.2184	8411.583006	8477.984945	7208.732358	1.03337	0.047356906	1.4419E-05
POS	TG(8:0_10:0_12:3)+H	TG(30:3)+H	TG	(8:0_10:0_12:3)	(8:0)	(10:0)	(12:3)	0	549.4149665	C33 H57 O6	6.029064013	20653.1217	26032.80973	20378.26002	13451.98195	14658.05092	11777.23994	0.988731	-0.016350029	0.01097689
POS	TG(16:0_16:0_18:1)+NH4	TG(50:1)+NH4	TG	(16:0_16:0_18:1)	(16:0)	(16:0)	(18:1)	0	850.7858155	C53 H104 O6 N1	17.75578268	20765.1336	21465.09595	19036.13415	12016.79096	12791.86645	11036.10949	1.02226	0.031762176	0.000658072
POS	TG(16:0_16:0_21:0)+NH4	TG(53:0)+NH4	TG	(16:0_16:0_21:0)	(16:0)	(16:0)	(21:0)	0	894.8484155	C56 H112 O6 N1	21.154	20919.02192	22186.30269	20850.91149	16512.59931	17937.95023	16895.84544	1.00789	0.011338193	0.002299741
POS	ChE(18:1D7)+NH4	ChE(18:1D7)+NH4	ChE	(18:1D7)	(18:1D7)			0	675.6779445	C45 H75 O2 D7 N1	7.1487146	21340.38719	27232.37852	20809.68116	26294.22199	27185.51478	25445.318	0.828576	-0.271294062	0.207654277
POS	TG(12:1e_18:0_20:0)+NH4	TG(50:1e)+NH4	TG	(12:1e_18:0_20:0)	(12:1e)	(18:0)	(20:0)	0	836.8065505	C53 H106 O5 N1	19.686	21499.6407	24638.29447	20050.57533	6434.30087	6619.956876	5534.22624	1.03086	0.043848415	0.000340626
POS	TG(26:0_16:1_18:1)+NH4	TG(60:2)+NH4	TG	(26:0_16:1_18:1)	(26:0)	(16:1)	(18:1)	0	988.9266655	C63 H122 O6 N1	23.60691797	21678.44625	24656.20001	19222.63283	9732.930813	9817.465924	8225.738702	1.02059	0.029403411	0.001596506
POS	DG(18:3e)+NH4	DG(18:3e)+NH4	DG	(18:3e)	(18:3e)			0	370.2951855	C21 H40 O4 N1	2.806258677	21891.85721	24177.90104	21682.41189	15406.50461	16803.28117	16321.43743	1.01528	0.021877657	0.002041424
POS	DG(34:2e)+H	DG(34:2e)+H	DG	(34:2e)	(34:2e)			0	579.5346865	C37 H71 O4	21.85952675	22559.15691	29021.52126	20582.37645	7363.775227	7492.706681	6111.56934	1.01651	0.023624408	0.002732546
POS	DG(40:8e)+NH4	DG(40:8e)+NH4	DG	(40:8e)	(40:8e)			0	668.5612355	C43 H74 O4 N1	12.87671591	22592.33433	26572.10734	20233.78795	13610.92781	14177.47695	11455.54394	0.998229	-0.002557278	0.007711789
POS	TG(18:4_12:0_16:0)+H	TG(46:4)+H	TG	(18:4_12:0_16:0)	(18:4)	(12:0)	(16:0)	0	771.6497165	C49 H87 O6	17.5411936	22904.45433	24677.66345	22845.10125	43548.50424	43900.15107	35661.31882	1.00661	0.009504835	0.003111062
POS	TG(12:0e_11:1_22:6)+NH4	TG(45:7e)+NH4	TG	(12:0e_11:1_22:6)	(12:0e)	(11:1)	(22:6)	0	754.6344005	C48 H84 O5 N1	14.34751064	24449.05486	28437.47213	21949.72333	49593.0059	51679.5514	50358.09571	1.0294	0.041803688	0.000208556
POS	TG(16:1_14:1_16:1)+NH4	TG(46:3)+NH4	TG	(16:1_14:1_16:1)	(16:1)	(14:1)	(16:1)	0	790.6919155	C49 H92 O6 N1	16.87202393	25136.99752	28675.60709	23999.31895	19914.61063	21172.86694	19389.49005	0.978263	-0.031705718	0.018433644
POS	TG(18:0_16:0_16:0)+NH4	TG(50:0)+NH4	TG	(18:0_16:0_16:0)	(18:0)	(16:0)	(16:0)	0	852.8014655	C53 H106 O6 N1	18.584	25166.12369	26607.7597	24742.84557	13691.13497	14036.25352	11518.71302	1.02629	0.037438453	0.000213593
POS	DG(30:2e)+H	DG(30:2e)+H	DG	(30:2e)	(30:2e)			0	523.4720865	C33 H63 O4	20.1074707	25898.40261	26047.26154	24804.39707	14008.89358	15374.47652	14890.0763	1.03328	0.047231251	4.21323E-05
POS	TG(25:0_16:1_18:1)+NH4	TG(59:2)+NH4	TG	(25:0_16:1_18:1)	(25:0)	(16:1)	(18:1)	0	974.9110155	C62 H120 O6 N1	23.38248793	26665.16662	30790.02952	24943.67938	11176.95701	12107.50447	11779.16086	1.02672	0.038042793	0.000848823
POS	TG(29:1_12:1_12:2)+H	TG(53:4)+H	TG	(29:1_12:1_12:2)	(29:1)	(12:1)	(12:2)	0	869.7592665	C56 H101 O6	21.5460576	26805.67331	31063.1668	26524.04382	7549.695592	7992.817954	7822.961131	1.03362	0.047705891	0.000159771
POS	DG(26:5e)+NH4	DG(26:5e)+NH4	DG	(26:5e)	(26:5e)			0	478.3890855	C29 H52 O4 N1	6.429612982	26966.57382	31143.88162	24501.30206	15100.16046	15651.49088	12727.3498	1.01044	0.014983657	0.003639857
POS	TG(25:0_14:1_16:1)+NH4	TG(55:2)+NH4	TG	(25:0_14:1_16:1)	(25:0)	(14:1)	(16:1)	0	918.8484155	C58 H112 O6 N1	22.3987517	28010.72388	33471.99996	26636.83806	6762.937773	7011.907527	6200.316281	1.0305	0.043344505	0.000415334
POS	TG(15:0_14:0_24:1)+NH4	TG(53:1)+NH4	TG	(15:0_14:0_24:1)	(15:0)	(14:0)	(24:1)	0	892.8327655	C56 H110 O6 N1	20.278	28040.16201	28726.30228	26734.03908	7615.005627	8085.352182	7251.634124	1.0367	0.051998468	5.73859E-06
POS	TG(15:0_6:0_11:4)+H	TG(32:4)+H	TG	(15:0_6:0_11:4)	(15:0)	(6:0)	(11:4)	0	575.4306165	C35 H59 O6	11.39149849	28224.6958	32627.50621	27939.99556	37349.93054	39667.4469	34570.91529	0.969349	-0.044911914	0.022900246
POS	DG(16:0_16:0)+NH4	DG(32:0)+NH4	DG	(16:0_16:0)	(16:0)	(16:0)		0	586.5405005	C35 H72 O5 N1	12.51280365	29265.8071	33172.40716	29230.30897	22375.66791	24143.67832	20717.99554	0.990672	-0.013520618	0.00767475
POS	TG(18:1e_11:3_12:3)+NH4	TG(41:7e)+NH4	TG	(18:1e_11:3_12:3)	(18:1e)	(11:3)	(12:3)	0	698.5718005	C44 H76 O5 N1	12.14512373	29855.9445	35380.63043	28591.21701	33185.328	34810.44002	34106.04157	0.784024	-0.351030277	0.266391365
POS	TG(15:0_12:0_14:0)+NH4	TG(41:0)+NH4	TG	(15:0_12:0_14:0)	(15:0)	(12:0)	(14:0)	0	726.6606155	C44 H88 O6 N1	16.46976198	30175.80454	32664.65748	27341.22373	15618.31556	16902.92065	16751.19471	1.02413	0.034398858	0.00101605
POS	TG(25:0_16:1_16:1)+NH4	TG(57:2)+NH4	TG	(25:0_16:1_16:1)	(25:0)	(16:1)	(16:1)	0	946.8797155	C60 H116 O6 N1	22.9266402	30598.76231	32785.26579	28646.05564	11292.03398	12326.39802	11802.14389	1.03429	0.048640753	0.000106078
POS	TG(19:0_13:0_19:0)+NH4	TG(51:0)+NH4	TG	(19:0_13:0_19:0)	(19:0)	(13:0)	(19:0)	0	866.8171155	C54 H108 O6 N1	19.459	30798.2946	35203.63912	30387.32952	17816.46947	19179.13992	16757.52768	1.02222	0.031705723	0.001102837
POS	TG(6:0_6:0_10:1)+NH4	TG(22:1)+NH4	TG	(6:0_6:0_10:1)	(6:0)	(6:0)	(10:1)	0	458.3476155	C25 H48 O6 N1	2.696857753	30840.54755	36799.70712	30192.32421	32959.8185	35789.42847	32673.2867	0.718629	-0.476680939	0.63405067
POS	TG(16:1_14:0_23:0)+NH4	TG(53:1)+NH4	TG	(16:1_14:0_23:0)	(16:1)	(14:0)	(23:0)	0	892.8327655	C56 H110 O6 N1	22.25966708	30842.76813	37984.4407	29528.59551	13410.60329	13750.38242	13629.76648	1.02035	0.02906411	0.001873608
POS	TG(26:0_16:0_17:1)+NH4	TG(59:1)+NH4	TG	(26:0_16:0_17:1)	(26:0)	(16:0)	(17:1)	0	976.9266655	C62 H122 O6 N1	23.72926282	31126.30594	33348.47198	29196.11571	12707.87536	13825.71819	12016.31782	1.03223	0.045764466	0.000150094
POS	TG(17:0_17:0_24:2)+NH4	TG(58:2)+NH4	TG	(17:0_17:0_24:2)	(17:0)	(17:0)	(24:2)	0	960.8953655	C61 H118 O6 N1	21.223	31141.83567	34837.84559	29137.0161	13954.41942	15110.9141	14376.60345	1.02905	0.041313082	0.000538376
POS	TG(16:1_17:1_18:1)+NH4	TG(51:3)+NH4	TG	(16:1_17:1_18:1)	(16:1)	(17:1)	(18:1)	0	860.7701655	C54 H102 O6 N1	19.893852	31608.38379	36718.70656	30735.4701	13822.64643	15035.88311	14967.74126	1.02793	0.039742023	0.000643819
POS	TG(16:1_18:1_24:0)+NH4	TG(58:2)+NH4	TG	(16:1_18:1_24:0)	(16:1)	(18:1)	(24:0)	0	960.8953655	C61 H118 O6 N1	23.20975397	32661.45792	35014.37912	31594.8192	13512.99274	14165.90053	11450.86149	1.03153	0.04478578	0.000103176
POS	DG(18:0_16:0)+NH4	DG(34:0)+NH4	DG	(18:0_16:0)	(18:0)	(16:0)		0	614.5718005	C37 H76 O5 N1	13.66499576	34915.12594	42941.13964	31075.63391	33108.11174	34535.29964	33843.71042	0.724215	-0.465510037	0.519678154
POS	TG(20:4e_11:4_14:2)+H	TG(45:10e)+H	TG	(20:4e_11:4_14:2)	(20:4e)	(11:4)	(14:2)	0	731.5609015	C48 H75 O5	13.2222292	35268.37536	38521.53414	33185.09952	72553.2979	77284.33938	64934.59466	1.02673	0.038056845	0.000785048
POS	TG(18:0_16:0_17:0)+NH4	TG(51:0)+NH4	TG	(18:0_16:0_17:0)	(18:0)	(16:0)	(17:0)	0	866.8171155	C54 H108 O6 N1	22.1952182	35269.76276	38447.11288	32089.48806	12660.20754	12991.14019	11447.69197	1.03136	0.044547999	0.000268454
POS	DG(30:6e)+NH4	DG(30:6e)+NH4	DG	(30:6e)	(30:6e)			0	532.4360355	C33 H58 O4 N1	9.911195523	36839.47066	37445.59495	34083.5346	29458.58973	30410.23619	25573.78128	0.955501	-0.065670712	0.013333526
POS	TG(32:7)+NH4	TG(32:7)+NH4	TG	(32:7)	(32:7)			0	586.4102155	C35 H56 O6 N1	2.903	36993.1156	44011.62523	33834.57605	57823.07448	59070.43869	58208.98878	1.00823	0.011824788	0.002685541
POS	TG(18:0_18:0_20:1)+NH4	TG(56:1)+NH4	TG	(18:0_18:0_20:1)	(18:0)	(18:0)	(20:1)	0	934.8797155	C59 H116 O6 N1	21.18933358	37915.79191	37938.72025	35417.35093	9281.933552	9671.585082	9617.238982	1.03724	0.052749748	5.27593E-06
POS	TG(30:0_10:0_13:0)+NH4	TG(53:0)+NH4	TG	(30:0_10:0_13:0)	(30:0)	(10:0)	(13:0)	0	894.8484155	C56 H112 O6 N1	20.60117022	38148.91133	45704.14079	35832.73568	26345.94738	28111.11639	25357.50958	0.989678	-0.014968886	0.012597114
POS	DG(9:0_11:2)+NH4	DG(20:2)+NH4	DG	(9:0_11:2)	(9:0)	(11:2)		0	414.3214005	C23 H44 O5 N1	2.716000293	38493.46263	44155.51259	36162.28877	24733.31152	25506.60312	22639.73392	1.01152	0.016524845	0.003724731
POS	TG(15:0_14:0_24:0)+NH4	TG(53:0)+NH4	TG	(15:0_14:0_24:0)	(15:0)	(14:0)	(24:0)	0	894.8484155	C56 H112 O6 N1	22.80331385	38659.10913	41578.84732	34841.94884	27215.25071	29466.48484	23627.81848	0.978812	-0.030896306	0.010995399
POS	TG(29:1_14:0_16:0)+NH4	TG(59:1)+NH4	TG	(29:1_14:0_16:0)	(29:1)	(14:0)	(16:0)	0	976.9266655	C62 H122 O6 N1	22.96831033	39837.42847	42635.24018	37663.49493	20887.38865	22749.93754	20394.11087	1.0294	0.041803688	0.000312276
POS	DG(26:4e)+H	DG(26:4e)+H	DG	(26:4e)	(26:4e)			0	463.3781865	C29 H51 O4	6.626	41533.80191	43129.19844	39005.69396	1501.439339	1610.90849	1373.986156	1.03766	0.053333807	5.00444E-06
POS	TG(8:0_8:0_14:3)+H	TG(30:3)+H	TG	(8:0_8:0_14:3)	(8:0)	(8:0)	(14:3)	0	549.4149665	C33 H57 O6	2.473652652	41895.29031	54129.24035	40965.98972	16986.97731	17654.9069	16597.53825	1.01648	0.023581829	0.002551371
POS	TG(6:0_10:3_10:4)+NH4	TG(26:7)+NH4	TG	(6:0_10:3_10:4)	(6:0)	(10:3)	(10:4)	0	502.3163155	C29 H44 O6 N1	2.890452117	42002.36354	48248.58442	40194.95021	56416.67967	59249.61685	57923.22817	0.998914	-0.001567618	0.005029311
POS	TG(16:1_14:1_17:1)+NH4	TG(47:3)+NH4	TG	(16:1_14:1_17:1)	(16:1)	(14:1)	(17:1)	0	804.7075655	C50 H94 O6 N1	17.5317145	42107.19396	48205.28826	39869.01567	19475.75838	19520.73265	16406.62185	1.02583	0.036791668	0.00076056
POS	TG(18:1e_11:4_14:4)+NH4	TG(43:9e)+NH4	TG	(18:1e_11:4_14:4)	(18:1e)	(11:4)	(14:4)	0	722.5718005	C46 H76 O5 N1	11.34983351	44606.95364	45941.29715	43443.46721	86585.78086	93562.12138	86001.29571	1.03603	0.051065779	6.42316E-05
POS	TG(25:0_16:0_16:0)+NH4	TG(57:0)+NH4	TG	(25:0_16:0_16:0)	(25:0)	(16:0)	(16:0)	0	950.9110155	C60 H120 O6 N1	23.72060275	44629.26249	46928.82647	41314.46939	23100.28107	24612.14208	19709.84345	1.0228	0.032524066	0.000561184
POS	ChE(11:0)+NH4	ChE(11:0)+NH4	ChE	(11:0)	(11:0)			0	572.5401055	C38 H70 O2 N1	13.426	44638.50603	49359.96538	41705.74886	138580.6602	151548.8441	128238.4493	1.03399	0.048222233	0.000186594
POS	TG(15:0_16:1_18:2)+NH4	TG(49:3)+NH4	TG	(15:0_16:1_18:2)	(15:0)	(16:1)	(18:2)	0	832.7388655	C52 H98 O6 N1	18.69391607	45297.99794	46568.10682	43081.92222	23304.09954	23998.61803	23351.73744	1.03584	0.050801176	3.31326E-05
POS	TG(16:0_18:2_18:3)+NH4	TG(52:5)+NH4	TG	(16:0_18:2_18:3)	(16:0)	(18:2)	(18:3)	0	870.7545155	C55 H100 O6 N1	18.23952287	45789.05761	57918.03024	41900.18435	42673.93119	43729.44365	38767.0067	0.826762	-0.274456014	0.248983708
POS	TG(12:1e_16:0_16:0)+NH4	TG(44:1e)+NH4	TG	(12:1e_16:0_16:0)	(12:1e)	(16:0)	(16:0)	0	752.7126505	C47 H94 O5 N1	14.27900804	46047.87859	59752.45015	43478.90464	126486.4204	131646.8264	112446.3165	1.02826	0.040205102	0.000644833
POS	TG(20:0_10:1_22:0)+NH4	TG(52:1)+NH4	TG	(20:0_10:1_22:0)	(20:0)	(10:1)	(22:0)	0	878.8171155	C55 H108 O6 N1	19.03737257	46827.75793	56621.12635	46190.62091	33059.80507	35014.40453	28839.08636	0.989172	-0.015706692	0.010171225
POS	TG(20:0_16:0_16:0)+NH4	TG(52:0)+NH4	TG	(20:0_16:0_16:0)	(20:0)	(16:0)	(16:0)	0	880.8327655	C55 H110 O6 N1	20.07765548	47591.99246	48717.52401	46373.1419	67339.7901	71132.15007	56924.1635	0.962679	-0.054873275	0.015032747
POS	TG(16:1_16:1_24:0)+NH4	TG(56:2)+NH4	TG	(16:1_16:1_24:0)	(16:1)	(16:1)	(24:0)	0	932.8640655	C59 H114 O6 N1	22.66784395	49601.23379	62095.24366	49321.07925	16380.80576	17741.69871	14363.1811	1.02446	0.034863655	0.00097257
POS	TG(18:3_18:2_18:2)+NH4	TG(54:7)+NH4	TG	(18:3_18:2_18:2)	(18:3)	(18:2)	(18:2)	0	894.7545155	C57 H100 O6 N1	17.211459	49792.47198	55036.3317	48565.32436	50992.97031	55926.18854	50111.74518	0.687394	-0.540790836	0.675067724
POS	TG(16:1_14:0_24:0)+NH4	TG(54:1)+NH4	TG	(16:1_14:0_24:0)	(16:1)	(14:0)	(24:0)	0	906.8484155	C57 H112 O6 N1	22.59067392	53420.07902	61381.22633	52865.23195	7372.888265	7638.834644	6232.161314	1.03529	0.050034944	6.22042E-05
POS	DG(32:2e)+H	DG(32:2e)+H	DG	(32:2e)	(32:2e)			0	551.5033865	C35 H67 O4	21.14860648	54054.67134	55365.68819	53271.25805	23167.5027	25351.52961	22130.54775	1.03407	0.04833385	1.08991E-05
POS	TG(15:0_16:1_24:0)+NH4	TG(55:1)+NH4	TG	(15:0_16:1_24:0)	(15:0)	(16:1)	(24:0)	0	920.8640655	C58 H114 O6 N1	22.86750012	54234.10288	59269.81003	51311.18781	22389.84328	24006.50463	20895.43039	1.03184	0.04521928	0.000199279
POS	TG(17:0_18:1_18:1)+NH4	TG(53:2)+NH4	TG	(17:0_18:1_18:1)	(17:0)	(18:1)	(18:1)	0	890.8171155	C56 H108 O6 N1	21.52479377	54851.91052	61908.82886	48878.20685	24078.66449	24939.45982	20939.61872	1.02244	0.032016184	0.001287038
POS	TG(20:1e_11:3_12:3)+NH4	TG(43:7e)+NH4	TG	(20:1e_11:3_12:3)	(20:1e)	(11:3)	(12:3)	0	726.6031005	C46 H80 O5 N1	13.1564711	57328.08798	74201.80135	54869.67483	78587.69764	80835.08193	74452.37207	0.917706	-0.123896055	0.067524602
POS	TG(25:0_16:0_16:1)+NH4	TG(57:1)+NH4	TG	(25:0_16:0_16:1)	(25:0)	(16:0)	(16:1)	0	948.8953655	C60 H118 O6 N1	23.37834862	58347.74323	71200.79589	54523.84902	24853.9509	25850.60629	20764.25563	1.0187	0.02672925	0.002066743
POS	TG(16:0_16:0_24:0)+NH4	TG(56:0)+NH4	TG	(16:0_16:0_24:0)	(16:0)	(16:0)	(24:0)	0	936.8953655	C59 H118 O6 N1	23.6011346	58357.18167	58871.61539	56446.35091	54262.02888	56602.32773	51498.22382	0.828819	-0.270871019	0.08420052
POS	TG(15:0_13:0_14:0)+NH4	TG(42:0)+NH4	TG	(15:0_13:0_14:0)	(15:0)	(13:0)	(14:0)	0	740.6762655	C45 H90 O6 N1	16.88169678	59298.56432	63889.25803	55448.93057	34662.53773	35842.30826	33866.48985	1.02811	0.03999463	0.000589489
POS	TG(56:0)+NH4	TG(56:0)+NH4	TG	(56:0)	(56:0)			0	936.8953655	C59 H118 O6 N1	22.164	60353.22796	74891.92366	54675.90336	36682.96954	37224.97744	35007.80198	0.992721	-0.010539783	0.011176209
POS	TG(15:0_16:0_24:0)+NH4	TG(55:0)+NH4	TG	(15:0_16:0_24:0)	(15:0)	(16:0)	(24:0)	0	922.8797155	C58 H116 O6 N1	23.30820433	60780.13344	68713.85571	60169.82911	27047.54032	29619.94229	29060.84714	1.03147	0.044701861	0.000266659
POS	TG(16:0_18:1_24:0)+NH4	TG(58:1)+NH4	TG	(16:0_18:1_24:0)	(16:0)	(18:1)	(24:0)	0	962.9110155	C61 H120 O6 N1	23.58679318	61061.34975	69067.95959	57094.61391	26027.03427	26750.12261	24080.24376	1.02908	0.041355141	0.000522604
POS	TG(18:0_18:0_18:2)+NH4	TG(54:2)+NH4	TG	(18:0_18:0_18:2)	(18:0)	(18:0)	(18:2)	0	904.8327655	C57 H110 O6 N1	19.11132328	64544.68085	64734.56153	58276.2587	28255.07512	31039.39208	27513.51969	1.02987	0.042462238	0.000145895
POS	TG(15:0_14:1_16:1)+NH4	TG(45:2)+NH4	TG	(15:0_14:1_16:1)	(15:0)	(14:1)	(16:1)	0	778.6919155	C48 H92 O6 N1	17.11943105	66834.64112	79253.51685	66311.55152	31063.57932	32891.3926	29581.8264	1.02594	0.03694636	0.000796302
POS	ChE(15:0)+NH4	ChE(15:0)+NH4	ChE	(15:0)	(15:0)			0	628.6027055	C42 H78 O2 N1	15.28367477	70608.08694	77873.15863	63974.78707	231424.3826	253843.0856	239762.9536	1.03595	0.050954373	2.41059E-05
POS	TG(18:0_18:1_18:1)+NH4	TG(54:2)+NH4	TG	(18:0_18:1_18:1)	(18:0)	(18:1)	(18:1)	0	904.8327655	C57 H110 O6 N1	21.95266005	72515.73946	92688.86594	65429.70966	39242.42859	42071.58528	34692.92634	0.993936	-0.008775136	0.010617077
POS	TG(16:1_17:0_18:1)+NH4	TG(51:2)+NH4	TG	(16:1_17:0_18:1)	(16:1)	(17:0)	(18:1)	0	862.7858155	C54 H104 O6 N1	20.78785418	73374.28657	94013.42375	64041.7724	25665.35688	25809.19715	23592.52468	1.01108	0.015897153	0.004214512
POS	TG(16:1_12:0_14:0)+NH4	TG(42:1)+NH4	TG	(16:1_12:0_14:0)	(16:1)	(12:0)	(14:0)	0	738.6606155	C45 H88 O6 N1	16.48784902	74378.68422	84645.71795	70781.93298	16083.94248	16800.13983	14130.30803	1.03391	0.048110607	0.000134952
POS	TG(16:0_16:0_22:0)+NH4	TG(54:0)+NH4	TG	(16:0_16:0_22:0)	(16:0)	(16:0)	(22:0)	0	908.8640655	C57 H114 O6 N1	23.14436952	77664.35044	99599.33142	73881.52872	67078.68477	67630.30395	61731.68027	0.903599	-0.146245421	0.091175787
POS	TG(16:0_17:0_18:1)+NH4	TG(51:1)+NH4	TG	(16:0_17:0_18:1)	(16:0)	(17:0)	(18:1)	0	864.8014655	C54 H106 O6 N1	21.47667423	77987.5833	82797.69489	74151.57429	47362.31901	47937.35031	39275.6889	1.01832	0.02619099	0.000874425
POS	TG(18:0_18:0_18:1)+NH4	TG(54:1)+NH4	TG	(18:0_18:0_18:1)	(18:0)	(18:0)	(18:1)	0	906.8484155	C57 H112 O6 N1	20.29741522	80274.29563	92014.00611	74663.64241	53710.87227	54901.86808	49285.64108	1.00654	0.009404506	0.00530149
POS	DG(8:0_11:2)+NH4	DG(19:2)+NH4	DG	(8:0_11:2)	(8:0)	(11:2)		0	400.3057505	C22 H42 O5 N1	2.370071498	80943.75647	93508.61594	78874.33546	43556.78156	43967.3065	35603.90649	1.02029	0.028979272	0.001230117
POS	TG(16:0_16:1_24:0)+NH4	TG(56:1)+NH4	TG	(16:0_16:1_24:0)	(16:0)	(16:1)	(24:0)	0	934.8797155	C59 H116 O6 N1	23.1356969	86575.43734	108434.9922	82078.47137	37008.48123	37606.23145	33066.51204	1.01769	0.025298167	0.002399021
POS	TG(6:0_14:0_14:0)+NH4	TG(34:0)+NH4	TG	(6:0_14:0_14:0)	(6:0)	(14:0)	(14:0)	0	628.5510655	C37 H74 O6 N1	12.90092822	87329.9712	107833.6411	81115.47411	306199.9682	324894.3544	300779.8781	1.03632	0.051469554	3.63478E-05
POS	TG(16:0_16:1_18:2)+NH4	TG(50:3)+NH4	TG	(16:0_16:1_18:2)	(16:0)	(16:1)	(18:2)	0	846.7545155	C53 H100 O6 N1	19.30086182	89466.14666	90178.47226	85915.41791	60312.92397	65355.11216	58625.03319	1.02127	0.030364332	0.000358901
POS	TG(18:0_16:0_18:1)+NH4	TG(52:1)+NH4	TG	(18:0_16:0_18:1)	(18:0)	(16:0)	(18:1)	0	878.8171155	C55 H108 O6 N1	21.95382095	103335.1093	111069.9954	98608.35109	58399.27138	61765.27877	55542.90026	1.02904	0.041299063	0.000350413
POS	TG(18:0_18:0_18:0)+NH4	TG(54:0)+NH4	TG	(18:0_18:0_18:0)	(18:0)	(18:0)	(18:0)	0	908.8640655	C57 H114 O6 N1	21.14574138	109591.0737	111245.4404	99720.88751	64810.91009	67271.68068	63999.00606	1.02756	0.039222636	0.000371509
POS	TG(15:0_14:0_14:0)+NH4	TG(43:0)+NH4	TG	(15:0_14:0_14:0)	(15:0)	(14:0)	(14:0)	0	754.6919155	C46 H92 O6 N1	17.74614132	109665.0565	127236.0702	97254.04454	53452.30967	53666.29593	46533.82441	1.01626	0.023269548	0.0026115
POS	TG(16:1_14:0_14:0)+NH4	TG(44:1)+NH4	TG	(16:1_14:0_14:0)	(16:1)	(14:0)	(14:0)	0	766.6919155	C47 H92 O6 N1	17.4282231	119168.7823	133701.3845	114323.714	58661.39105	59682.45123	59247.71567	1.03086	0.043848415	0.000410782
POS	TG(16:0_14:0_14:0)+NH4	TG(44:0)+NH4	TG	(16:0_14:0_14:0)	(16:0)	(14:0)	(14:0)	0	768.7075655	C47 H94 O6 N1	18.5639975	120656.8379	135915.8392	107760.0448	61498.30862	62442.01085	59494.89569	1.02056	0.029361003	0.001807866
POS	TG(15:0_16:1_16:1)+NH4	TG(47:2)+NH4	TG	(15:0_16:1_16:1)	(15:0)	(16:1)	(16:1)	0	806.7232155	C50 H96 O6 N1	18.43247412	121542.7707	138450.6712	116278.6914	54373.88106	58697.43394	51836.54269	1.02838	0.040373458	0.000542549
POS	TG(16:1_16:1_16:1)+NH4	TG(48:3)+NH4	TG	(16:1_16:1_16:1)	(16:1)	(16:1)	(16:1)	0	818.7232155	C51 H96 O6 N1	18.03351265	124663.269	152825.7277	116546.5322	24257.96987	25801.89973	20764.48726	1.02847	0.040499712	0.000629305
POS	TG(16:1_14:0_16:1)+NH4	TG(46:2)+NH4	TG	(16:1_14:0_16:1)	(16:1)	(14:0)	(16:1)	0	792.7075655	C49 H94 O6 N1	17.82711152	131506.0802	162096.3447	119665.832	65107.24187	65162.44658	58208.81228	1.01062	0.015240636	0.004309858
POS	TG(16:0_18:2_18:2)+NH4	TG(52:4)+NH4	TG	(16:0_18:2_18:2)	(16:0)	(18:2)	(18:2)	0	872.7701655	C55 H102 O6 N1	19.2146996	131730.7713	151744.7542	118894.1445	104194.2137	105223.6413	104351.4847	0.950594	-0.073098799	0.036642493
POS	TG(15:0_16:1_18:1)+NH4	TG(49:2)+NH4	TG	(15:0_16:1_18:1)	(15:0)	(16:1)	(18:1)	0	834.7545155	C52 H100 O6 N1	19.86179502	132927.2493	141029.0096	132810.4838	86343.7862	92563.95927	79435.20271	1.02126	0.030350205	0.000447998
POS	TG(18:1_18:2_18:2)+NH4	TG(54:5)+NH4	TG	(18:1_18:2_18:2)	(18:1)	(18:2)	(18:2)	0	898.7858155	C57 H104 O6 N1	19.2470509	152005.6044	191549.586	132978.6332	126647.7035	134725.6822	129694.635	0.847288	-0.239075658	0.177117119
POS	TG(16:0_16:0_17:0)+NH4	TG(49:0)+NH4	TG	(16:0_16:0_17:0)	(16:0)	(16:0)	(17:0)	0	838.7858155	C52 H104 O6 N1	21.43758043	161567.6798	163316.3908	158890.0232	80986.06354	81862.59142	75538.13196	1.03533	0.050090684	4.1362E-06
POS	TG(16:0_18:1_18:2)+NH4	TG(52:3)+NH4	TG	(16:0_18:1_18:2)	(16:0)	(18:1)	(18:2)	0	874.7858155	C55 H104 O6 N1	20.27155033	164624.973	212502.3594	162622.3106	108054.7048	110192.893	91862.91704	0.988468	-0.016733833	0.011468735
POS	TG(18:2_18:2_18:2)+NH4	TG(54:6)+NH4	TG	(18:2_18:2_18:2)	(18:2)	(18:2)	(18:2)	0	896.7701655	C57 H102 O6 N1	18.1555313	169373.3292	197932.238	150561.5339	126512.0451	134312.4322	132540.783	0.943225	-0.084326138	0.041131719
POS	TG(18:0_16:0_18:0)+NH4	TG(52:0)+NH4	TG	(18:0_16:0_18:0)	(18:0)	(16:0)	(18:0)	0	880.8327655	C55 H110 O6 N1	22.6003037	172908.1496	213843.6371	161932.5003	85503.64355	93518.51134	77541.65584	1.01069	0.01534056	0.004084293
POS	TG(18:1_18:1_18:1)+NH4	TG(54:3)+NH4	TG	(18:1_18:1_18:1)	(18:1)	(18:1)	(18:1)	0	902.8171155	C57 H108 O6 N1	21.22448258	177370.4199	191252.6282	163408.1149	125836.1083	133786.0204	120576.0564	1.00524	0.007539984	0.004737305
POS	TG(18:1_18:1_18:2)+NH4	TG(54:4)+NH4	TG	(18:1_18:1_18:2)	(18:1)	(18:1)	(18:2)	0	900.8014655	C57 H106 O6 N1	20.27872867	178701.7156	211446.6639	159604.1434	75204.41166	77507.09608	70373.9343	1.0197	0.028144768	0.002051335
POS	ChE(11:0)+NH4	ChE(11:0)+NH4	ChE	(11:0)	(11:0)			0	572.5401055	C38 H70 O2 N1	12.82061161	180539.3196	195035.6266	177612.2772	669400.6305	708740.7136	675529.0132	1.03805	0.053875936	3.03564E-06
POS	TG(15:0_14:0_16:1)+NH4	TG(45:1)+NH4	TG	(15:0_14:0_16:1)	(15:0)	(14:0)	(16:1)	0	780.7075655	C48 H94 O6 N1	18.1566219	191878.9094	191967.4119	178258.2631	66822.12814	67325.84456	55705.26823	1.03325	0.047189364	3.07663E-05
POS	TG(15:0_16:0_16:0)+NH4	TG(47:0)+NH4	TG	(15:0_16:0_16:0)	(15:0)	(16:0)	(16:0)	0	810.7545155	C50 H100 O6 N1	20.43281257	198143.5958	238125.6274	190557.5913	106682.7004	116091.5454	108684.5967	1.01553	0.022232859	0.002807942
POS	TG(16:0_18:1_18:1)+NH4	TG(52:2)+NH4	TG	(16:0_18:1_18:1)	(16:0)	(18:1)	(18:1)	0	876.8014655	C55 H106 O6 N1	21.20076638	230711.025	259067.7372	205896.6087	133282.1977	133990.4038	121506.5865	1.01428	0.020455975	0.002991237
POS	TG(16:0_14:0_16:1)+NH4	TG(46:1)+NH4	TG	(16:0_14:0_16:1)	(16:0)	(14:0)	(16:1)	0	794.7232155	C49 H96 O6 N1	18.84903682	234528.4975	294274.5169	220459.7402	133406.838	140491.6637	116658.1674	1.00098	0.001413149	0.00726174
POS	TG(15:0_14:0_16:0)+NH4	TG(45:0)+NH4	TG	(15:0_14:0_16:0)	(15:0)	(14:0)	(16:0)	0	782.7232155	C48 H96 O6 N1	19.0232734	244041.1338	250767.7478	221505.3668	128662.4147	140022.6207	120870.0582	1.02448	0.03489182	0.000478787
POS	TG(16:0_16:1_16:1)+NH4	TG(48:2)+NH4	TG	(16:0_16:1_16:1)	(16:0)	(16:1)	(16:1)	0	820.7388655	C51 H98 O6 N1	19.230358	252006.1227	322834.5599	238656.207	88592.19459	90097.26471	87009.15755	1.01872	0.026757574	0.00220789
POS	DG(10:1e_20:1)+NH4	DG(30:2e)+NH4	DG	(10:1e_20:1)	(10:1e)	(20:1)		0	540.4986355	C33 H66 O4 N1	5.45265747	267851.3451	288560.0927	248695.4099	274084.4369	292879.5496	252791.721	0.665825	-0.586785054	0.779789102
POS	TG(15:0_16:0_16:1)+NH4	TG(47:1)+NH4	TG	(15:0_16:0_16:1)	(15:0)	(16:0)	(16:1)	0	808.7388655	C50 H98 O6 N1	19.45669073	283939.9418	308213.8708	254146.0138	83892.02003	90626.7674	77514.68331	1.03144	0.044659901	0.000249888
POS	TG(15:0_18:1D7_15:0)+NH4	TG(48:1D7)+NH4	TG	(15:0_18:1D7_15:0)	(15:0)	(18:1D7)	(15:0)	0	829.7984545	C51 H93 O6 D7 N1	20.05476083	292527.129	373843.7244	285510.5675	513757.8776	515622.9241	480379.8791	1.00842	0.012096637	0.003692513
POS	TG(16:0_16:0_18:1)+NH4	TG(50:1)+NH4	TG	(16:0_16:0_18:1)	(16:0)	(16:0)	(18:1)	0	850.7858155	C53 H104 O6 N1	21.19416762	304442.2333	304624.6526	280897.5649	182889.3016	192663.0572	190454.0084	1.02964	0.042140006	0.000212698
POS	TG(16:0_14:0_16:0)+NH4	TG(46:0)+NH4	TG	(16:0_14:0_16:0)	(16:0)	(14:0)	(16:0)	0	796.7388655	C49 H98 O6 N1	19.87362702	305653.9173	323268.2277	276019.6335	281016.4295	284238.0547	253998.4914	0.827779	-0.272682446	0.164171683
POS	TG(27:7)+NH4	TG(27:7)+NH4	TG	(27:7)	(27:7)			0	516.3319655	C30 H46 O6 N1	1.749	331756.3996	419781.2111	306568.4725	1086214.012	1128574.965	928381.2954	1.02852	0.040569848	0.000575
POS	TG(16:0_16:0_16:1)+NH4	TG(48:1)+NH4	TG	(16:0_16:0_16:1)	(16:0)	(16:0)	(16:1)	0	822.7545155	C51 H100 O6 N1	20.23415255	342685.4079	407079.7345	341094.0075	163100.5232	169571.4778	159506.7916	1.02616	0.037255695	0.000809269
POS	TG(18:0_16:0_16:0)+NH4	TG(50:0)+NH4	TG	(18:0_16:0_16:0)	(18:0)	(16:0)	(16:0)	0	852.8014655	C53 H106 O6 N1	21.94705448	374920.6448	403349.5639	342387.8588	192462.5059	195820.4781	176997.5615	1.02746	0.03908223	0.000565319
POS	TG(16:0_16:0_18:2)+NH4	TG(50:2)+NH4	TG	(16:0_16:0_18:2)	(16:0)	(16:0)	(18:2)	0	848.7701655	C53 H102 O6 N1	20.32572223	375792.5114	391333.8248	367472.4049	71442.31687	75434.37706	75387.58432	1.03804	0.053862038	1.79277E-06
POS	TG(16:0_16:1_17:0)+NH4	TG(49:1)+NH4	TG	(16:0_16:1_17:0)	(16:0)	(16:1)	(17:0)	0	836.7701655	C52 H102 O6 N1	20.64452248	431386.5842	496398.4446	403287.0642	112414.6947	120542.0687	101441.8348	1.0316	0.044883678	0.000293937
POS	ChE(13:0)+NH4	ChE(13:0)+NH4	ChE	(13:0)	(13:0)			0	600.5714055	C40 H74 O2 N1	14.04009456	447257.2958	482401.7976	429980.314	1745760.11	1825837.62	1681548.532	1.03836	0.054306714	8.22473E-06
POS	TG(16:0_16:0_16:0)+NH4	TG(48:0)+NH4	TG	(16:0_16:0_16:0)	(16:0)	(16:0)	(16:0)	0	824.7701655	C51 H102 O6 N1	21.09897832	598089.6097	749015.5171	581493.8791	400133.3252	432338.567	356485.7057	0.986218	-0.02002151	0.012878559
POS	TG(37:6)+Na	TG(37:6)+Na	TG	(37:6)	(37:6)			0	663.4595115	C40 H64 O6 Na1	10.90203348	1407641.317	1411600.871	1373388.358	2973232.56	3085787.119	2585464.521	1.02657	0.037832006	0.000617064
