# Supplementary material for: Analysis of Wheat Wax Regulation Mechanism by Liposome and Transcriptome
Source: Front Genet. 2021 Dec 6;12:757920. doi: 10.3389/fgene.2021.757920 (PMC8687455; doi:10.3389/fgene.2021.757920)
Supplement: Supplementary file 4 [file DataSheet2.CSV]

#ID	waxy1_Count	waxy2_Count	waxless1_Count	waxless2_Count	waxy1_FPKM	waxy2_FPKM	waxless1_FPKM	waxless2_FPKM	FDR	log2FC	regulated
TraesCS6B03G0824700	0	2	208	146	0	0.018526	2.22559	1.4884	6.03E-23	4.928128709	up
Triticum_aestivum_newGene_14035	109	79	343	431	1.597433	1.043724	5.106015	6.221181	2.71E-11	1.966754692	up
TraesCS1B03G0521100	386	287	130	134	2.289901	1.549506	0.807849	0.79605	0.000102655	-1.205724066	down
TraesCS6D03G0077100	0	0	322	390	0	0	2.37167	2.735311	1.26E-40	6.30880369	up
Triticum_aestivum_newGene_3883	16	22	134	102	0.363491	0.451386	3.240824	2.324831	2.68E-07	2.289303537	up
TraesCS2A03G1167400	3659	4182	1594	1596	37.325127	38.798836	17.106285	16.321568	1.79E-16	-1.207231855	down
TraesCS6D03G0398900LC	149	179	39	49	0.923164	1.005489	0.253241	0.301991	9.43E-06	-1.651656808	down
TraesCS4A03G1030400LC	853	1124	257	238	4.852573	5.494494	1.501359	1.335002	3.54E-17	-1.854327701	down
TraesCS7B03G1243900	261	286	0	0	6.163999	6.141997	0	0	3.56E-33	-5.846160592	down
TraesCS4B03G0520700LC	184	205	73	83	5.341856	5.391158	2.223311	2.397587	0.000567738	-1.159885207	down
TraesCS7D03G1113200	4	1	92	111	0.111282	0.010164	3.278477	3.783469	1.75E-13	3.792047407	up
TraesCS6B03G1121100LC	146	150	39	64	1.673146	1.560512	0.460967	0.734015	0.001516545	-1.302653682	down
TraesCS5A03G0782000	0	0	129	192	0	0	1.233544	1.750235	4.27E-23	5.129181799	up
TraesCS7D03G0241300	88	55	235	184	0.424484	0.239336	1.20102	0.894178	0.000240648	1.449501778	up
TraesCS4A03G1099900LC	27	9	157	214	0.578831	0.17656	3.627737	4.714862	7.27E-10	2.813496587	up
TraesCS6B03G0127800LC	73	113	0	0	1.85245	2.592597	0	0	4.47E-14	-4.206592414	down
TraesCS5D03G0441400	246	302	865	383	3.623704	4.047178	13.420357	5.657272	0.004820764	1.146747003	up
TraesCS1B03G0049600	77	90	254	190	1.226907	1.306995	4.284635	3.044429	9.64E-05	1.366604525	up
Triticum_aestivum_newGene_9958	568	321	177	186	5.699054	2.907283	1.738104	1.8027	0.001579328	-1.134061253	down
Triticum_aestivum_newGene_9951	80	77	18	30	0.724348	1.070935	0.34649	0.521942	0.008143248	-1.360244018	down
TraesCS7B03G0626800	236	276	528	600	1.430426	1.519795	3.37823	3.655891	1.16E-07	1.168370676	up
TraesCS6B03G0695700	22	62	244	452	0.160269	0.425062	1.944496	3.417143	8.73E-10	2.649123598	up
TraesCS7A03G0011400	1165	894	380	358	4.560088	3.184771	1.562539	1.405381	7.18E-09	-1.359892478	down
Triticum_aestivum_newGene_14046	0	0	523	398	0	0	3.437073	2.550795	7.78E-45	6.577703398	up
TraesCS6B03G0856500	20	19	83	52	0.187658	0.167184	0.843967	0.502297	0.006755858	1.479641124	up
TraesCS7D03G0945200	669	304	151	215	6.207675	2.561279	1.467242	1.997057	0.003660453	-1.212522936	down
TraesCS2D03G0987900	9	34	2146	2091	0.077135	0.289498	21.771645	20.215694	8.39E-15	4.292557651	up
TraesCS6B03G0652900	1041	947	318	479	10.60776	8.77534	3.403182	4.875092	7.05E-07	-1.209185441	down
TraesCS4B03G0480700LC	0	0	175	229	0	0	9.85665	12.317025	5.38E-28	5.504495953	up
TraesCS7A03G0577400	324	267	100	160	2.091763	1.568131	0.676105	1.036669	0.002794031	-1.043961868	down
TraesCS3D03G0676000LC	26	20	82	152	0.126134	0.087898	0.426447	0.758606	2.63E-05	1.991073819	up
TraesCS7D03G0032300	59	85	0	4	1.57408	2.070494	0	0.082024	3.48E-08	-3.155227817	down
TraesCS4B03G0291200	105	79	0	0	0.39786	0.273163	0	0	3.11E-14	-4.223267387	down
TraesCS7A03G1289700	75	60	942	1217	2.026264	1.466327	26.990824	33.223957	2.44E-59	3.87767038	up
TraesCSU03G0377100LC	114	135	0	0	1.140413	1.23111	0	0	8.72E-19	-4.714998456	down
TraesCS1D03G1015800	288	178	18	4	1.230525	0.69364	0.080931	0.01467	1.50E-12	-3.399488901	down
TraesCS1B03G0873800	243	183	55	92	1.714691	1.169167	0.401995	0.647347	0.000713661	-1.330666985	down
TraesCS1B03G1032500	829	832	1608	1808	7.018497	6.402752	14.323208	15.350812	7.81E-12	1.087328288	up
TraesCS4B03G1001200LC	425	460	0	0	4.087419	4.025542	0	0	2.31E-44	-6.501745202	down
Triticum_aestivum_newGene_8966	152	186	0	0	2.355545	2.624418	0	0	1.36E-23	-5.15085265	down
TraesCSU03G0259300	206	144	995	809	2.000374	1.267558	10.160261	7.876648	6.25E-18	2.303768448	up
TraesCS6D03G0929200	2782	3177	6149	6129	7.667439	7.967816	17.8389	16.945002	7.39E-15	1.098586328	up
TraesCS7B03G0050900	17	20	205	60	0.191293	0.209239	2.496327	0.690633	7.41E-05	2.186619285	up
Triticum_aestivum_newGene_6367	867	853	183	268	10.715347	9.377169	2.313277	3.24728	9.49E-15	-1.796326042	down
TraesCS2B03G1101700	109	124	49	41	0.948365	0.826147	0.416337	0.297538	0.007666509	-1.14936867	down
Triticum_aestivum_newGene_3487	420	287	133	159	2.979792	1.859355	0.985344	1.124494	0.00060058	-1.132526525	down
TraesCS5B03G0631200	554	613	110	196	4.02832	4.058293	0.845386	1.41772	2.03E-09	-1.75614846	down
Triticum_aestivum_newGene_16215	94	118	10	27	0.764987	0.852559	0.08032	0.211935	0.000103344	-1.971233353	down
TraesCS2D03G0034500	764	756	2680	1431	35.66367	32.095097	131.731201	67.033455	4.29E-06	1.419858948	up
TraesCS1B03G0408000LC	0	3	202	188	0	0.063463	6.414547	5.689558	6.15E-26	5.022800183	up
Triticum_aestivum_newGene_12601	105	105	15	37	1.258333	1.169835	0.17249	0.47362	0.001539425	-1.603928881	down
TraesCS1A03G0518700LC	856	828	265	345	3.552158	3.127306	1.155667	1.434522	1.65E-10	-1.357185019	down
TraesCS2B03G1306300	27	27	137	114	0.225207	0.201104	1.239627	0.975948	1.60E-06	1.994429668	up
TraesCS6B03G0120600	369	383	88	123	3.170765	2.991663	0.795885	1.058333	1.55E-09	-1.672710452	down
TraesCS4D03G0521000	339	607	3139	1350	12.320499	20.065645	120.140152	49.23859	0.006291651	1.665619738	up
TraesCS4B03G0148700	242	213	430	470	5.260414	4.019052	8.747088	9.164742	4.05E-05	1.008825066	up
TraesCS2D03G0237600	44	60	160	123	0.721817	0.891614	2.758971	2.017015	0.001080453	1.352198787	up
TraesCS1B03G1175500	108	119	853	974	0.88898	0.888866	7.398543	8.054911	3.22E-47	2.975567121	up
TraesCS5A03G1234200	537	685	211	225	2.886545	3.350023	1.197407	1.215066	3.97E-09	-1.362282326	down
TraesCS3A03G1158100	139	157	53	53	0.741762	0.762816	0.2957	0.280974	0.00073382	-1.279565878	down
TraesCS6B03G0029200	729	795	59	64	4.517611	4.485971	0.381462	0.392631	4.47E-49	-3.412174583	down
TraesCSU03G0059700	137	220	0	0	0.514034	0.755693	0	0	5.91E-23	-5.121596541	down
TraesCS6B03G1305700	1032	1288	0	0	12.528159	14.221153	0	0	6.82E-71	-7.727029291	down
TraesCS3A03G0273900	644	605	1469	1242	7.240944	6.183799	17.375292	14.005171	1.57E-08	1.155907851	up
TraesCS7D03G0559600	1432	1593	6217	3875	34.14296	34.549725	155.996307	92.656006	4.98E-12	1.736658782	up
TraesCS6B03G0493700	0	4	65	66	0	0.068716	1.562696	1.516293	2.86E-08	3.168149588	up
TraesCS1D03G0044200	49	38	670	769	0.387337	0.275236	5.640039	6.173953	2.69E-52	3.896319346	up
TraesCS2A03G0890600	33	29	210	273	0.5215	0.419471	3.570037	4.425812	7.96E-16	2.746479261	up
TraesCS6A03G0117800LC	82	61	0	5	0.381362	0.258948	0	0.020769	2.64E-07	-2.980723299	down
TraesCS1D03G0716000LC	428	467	161	174	2.272065	2.256597	0.897826	0.923663	4.63E-08	-1.296558274	down
TraesCS3A03G1266000	102	73	296	194	1.107684	0.71729	3.398623	2.119312	0.000324068	1.40146041	up
TraesCS3A03G1279300LC	176	172	62	73	5.055418	4.484774	1.868098	2.099641	0.000742831	-1.196121528	down
TraesCS7D03G0171900	0	4	402	349	0	0.02742	3.690562	3.046478	1.24E-40	5.822852958	up
TraesCS6A03G0737100	242	398	122	139	2.5471	3.816003	1.344229	1.461887	0.00098005	-1.129728777	down
Triticum_aestivum_newGene_5778	487	583	134	168	1.910714	2.080295	0.551988	0.660571	3.53E-12	-1.682951284	down
TraesCS7B03G0250300	173	218	68	101	1.426261	1.631293	0.585157	0.832309	0.005069332	-1.048015108	down
TraesCS3D03G0359700	1554	1605	585	724	13.346363	12.682627	5.345105	6.298	1.35E-11	-1.179995372	down
TraesCS6B03G0495400	358	403	48	63	1.926553	1.976227	0.267194	0.33896	2.44E-19	-2.544152838	down
TraesCS2B03G1363800	133	146	57	60	1.391585	1.390796	0.621698	0.632482	0.005633466	-1.075597937	down
TraesCS2A03G1240000	1549	1857	259	285	20.563717	22.434357	3.617359	3.787217	4.13E-45	-2.513984731	down
TraesCS1A03G1080500	206	219	13	9	2.240637	2.168233	0.139599	0.096906	3.89E-20	-3.625264712	down
TraesCSU03G0317600LC	146	137	9	14	2.470334	2.103106	0.157074	0.233973	4.62E-12	-2.988637424	down
Triticum_aestivum_newGene_10776	0	0	292	381	0	0	7.348179	9.214924	9.46E-39	6.209317982	up
TraesCS3A03G0037900	1014	1099	184	252	10.544966	10.392204	2.005047	2.624577	1.45E-24	-2.139955064	down
TraesCS4B03G0823600	25	35	107	80	0.419731	0.540986	1.926078	1.368729	0.002522878	1.451441811	up
TraesCS1A03G0428500LC	225	237	67	132	1.22696	1.179231	0.383198	0.723533	0.009345639	-1.045970088	down
TraesCS2A03G1245400LC	582	568	244	257	7.530367	6.682456	3.314096	3.331418	5.13E-07	-1.095046379	down
TraesCS1A03G0434700LC	13	4	83	83	0.092834	0.022711	0.624959	0.591207	3.30E-06	2.492033337	up
TraesCS5D03G0898900	397	473	97	64	3.934983	4.262834	1.006739	0.628567	7.00E-13	-2.190456762	down
TraesCS1B03G0649800	188	363	820	795	1.561468	2.747955	7.175883	6.63319	6.33E-07	1.525332776	up
TraesCS6B03G0766700	106	88	225	226	2.304948	1.730821	5.163621	4.940062	0.000210127	1.197271764	up
TraesCS6D03G0892600	236	189	430	649	5.939201	4.336177	11.409724	16.408989	5.16E-06	1.321793736	up
TraesCS1B03G0045200LC	118	138	0	0	3.916214	4.170205	0	0	3.18E-19	-4.757658898	down
TraesCS5B03G0569500LC	261	203	0	0	6.006771	4.241698	0	0	1.23E-28	-5.555985003	down
TraesCS6D03G0802900	147	160	311	308	1.712434	1.698778	3.811574	3.59703	0.000143971	1.031637042	up
TraesCS2D03G0734100	0	0	544	558	0	0	13.58148	13.272065	2.09E-52	6.911414629	up
Triticum_aestivum_newGene_14283	139	187	35	24	2.511346	3.072071	0.649144	0.429884	3.20E-07	-2.086424411	down
TraesCS2D03G0441200	277	285	87	82	1.992178	1.861148	0.655107	0.590475	8.22E-08	-1.563851198	down
Triticum_aestivum_newGene_11393	123	189	34	73	0.920844	1.335587	0.249019	0.555785	0.007668932	-1.268095152	down
TraesCS2D03G1093700	908	868	3378	3483	8.470164	7.359717	33.157646	32.582012	6.83E-42	1.985194628	up
TraesCS3A03G1145500	1885	1736	4541	2916	32.648884	27.347574	82.779945	50.6632	4.74E-05	1.070074447	up
TraesCS2A03G1168000	87	82	11	3	7.318654	6.239366	0.892267	0.205108	2.58E-06	-2.557961435	down
TraesCS2D03G0071300	114	98	230	222	0.995928	0.778786	2.109965	1.941972	0.000755651	1.084764441	up
TraesCS1D03G1020400	573	642	128	206	8.14319	8.296455	1.915962	2.933519	2.35E-10	-1.707258121	down
TraesCS3D03G0074600	52	45	416	237	0.869023	0.681399	7.334478	3.984013	1.52E-11	2.521809435	up
TraesCS1B03G0126900	189	225	79	95	1.794145	1.944135	0.795028	0.893632	0.001057245	-1.099026667	down
TraesCS1D03G0532400	323	335	597	816	2.81708	2.65604	5.482692	7.143185	1.18E-06	1.123937573	up
TraesCS7D03G0108400	111	108	27	23	0.766096	0.676288	0.193191	0.156765	5.30E-05	-1.773507204	down
TraesCS2B03G0359800	522	493	1177	852	15.943356	13.701837	37.828804	26.100502	6.15E-05	1.029303201	up
TraesCS3B03G0080400	43	43	198	259	0.428566	0.387786	2.088784	2.600188	1.02E-11	2.265232328	up
TraesCS2A03G1124800	777	772	319	354	15.673823	14.168212	6.766553	7.148324	1.97E-08	-1.105676125	down
Triticum_aestivum_newGene_9580	190	172	2	0	1.928379	1.661714	0.020901	0	1.32E-23	-4.930189539	down
TraesCS7B03G0016400	0	0	135	175	0	0	3.098737	3.842516	2.99E-23	5.130759254	up
TraesCS2B03G0253400LC	1003	922	371	375	37.395218	31.265326	14.555039	14.032183	8.05E-11	-1.265516452	down
TraesCS5D03G0452900	308	304	893	638	1.025106	0.920942	3.133139	2.133875	4.59E-07	1.332594185	up
Triticum_aestivum_newGene_14323	216	229	25	78	1.131216	1.109999	0.118662	0.651563	0.000185154	-1.740756127	down
TraesCS5A03G0912200	425	228	117	96	3.963423	1.935543	1.144816	0.896462	0.000460521	-1.390855382	down
TraesCS2D03G0483400	20	24	426	196	0.363801	0.393736	8.392065	3.682787	5.52E-15	3.309825034	up
TraesCS3D03G0288200	331	135	55	79	3.026342	1.123845	0.525404	0.726491	0.002074994	-1.477346085	down
TraesCS7A03G0026900LC	86	86	0	0	0.653591	0.590256	0	0	6.62E-14	-4.175088895	down
TraesCS5B03G1003500	410	317	3723	1631	4.999682	3.50938	47.794121	19.956841	3.69E-05	2.240998096	up
TraesCS7B03G0653900	76	62	10	7	1.893586	1.414234	0.250189	0.151446	3.26E-05	-2.230426603	down
Triticum_aestivum_newGene_9032	179	94	2	4	2.303937	1.098545	0.021062	0.044281	8.23E-14	-3.847575971	down
TraesCS4D03G0130800	106	111	397	210	2.58324	2.468871	10.231819	5.15883	0.000371355	1.405193733	up
TraesCS4A03G0878500	16	11	153	73	0.277827	0.168612	2.826376	1.278664	1.93E-06	2.442425422	up
TraesCS4B03G0236100	0	0	362	374	0	0	4.480253	4.410768	7.44E-42	6.371194276	up
TraesCS1D03G0352300	561	557	149	182	3.844219	3.39195	1.03915	1.210396	1.14E-12	-1.626995556	down
TraesCS6A03G0951000	1981	3115	14956	16034	56.926434	81.40979	452.471971	462.28652	7.31E-37	2.594361919	up
TraesCS6B03G0436100	528	757	127	98	2.517642	3.275317	0.633951	0.466105	3.17E-16	-2.28991123	down
TraesCS4A03G0935500	427	455	0	0	6.316154	6.141007	0	0	2.66E-44	-6.49816995	down
TraesCS2B03G0087300	11	8	1115	964	0.049314	0.038049	7.719917	6.183874	1.59E-80	6.168603953	up
TraesCS6B03G0095200	106	89	320	239	0.824188	0.629631	2.617364	1.861327	1.07E-05	1.471136114	up
TraesCS2A03G0259200	382	256	99	120	6.953968	4.241698	1.889688	2.187153	5.75E-05	-1.369086323	down
TraesCS6B03G0775600	0	0	397	357	0	0	2.274449	1.947101	8.02E-42	6.380433137	up
TraesCS5A03G0514000	128	227	407	467	0.511422	1.01958	1.836598	2.105332	6.18E-05	1.281821147	up
TraesCS3B03G0927500	79	77	0	2	0.71252	0.635915	0	0.009443	3.57E-11	-3.67593106	down
TraesCS3B03G1307400	3333	2485	1220	954	45.058395	30.555994	17.354723	12.927304	9.11E-08	-1.296003541	down
TraesCS3A03G1269900LC	204	387	43	72	4.963559	8.570398	1.083573	1.747172	3.74E-07	-2.022402297	down
TraesCS6B03G1003700	182	124	58	33	3.133704	1.940663	1.039569	0.565227	0.002100319	-1.43277377	down
TraesCS2D03G0064300	151	115	21	45	1.65173	1.148839	0.239655	0.48546	0.000465858	-1.650779326	down
TraesCS4A03G1108900LC	447	868	0	4	5.035569	8.90884	0	0.044461	6.64E-06	-2.832428432	down
TraesCS6A03G1002900	42	64	326	448	1.073207	1.514929	8.936654	11.720335	2.81E-18	2.714410491	up
TraesCS6A03G0665500LC	85	95	20	17	1.351644	1.382226	0.331531	0.268419	0.00010187	-1.841520642	down
Triticum_aestivum_newGene_7594	0	0	186	249	0	0	2.334711	2.785656	2.77E-29	5.600237575	up
TraesCS6A03G0114300	61	87	0	2	0.557066	0.728262	0	0.009251	3.35E-10	-3.546295248	down
TraesCS3B03G0388900LC	34	24	91	109	0.160209	0.103449	0.452958	0.517613	0.000574728	1.577606338	up
TraesCS6D03G0614300LC	592	650	0	0	19.55709	19.508743	0	0	2.53E-53	-6.950302693	down
TraesCS3B03G0454200	29	32	91	155	0.292284	0.291409	0.981503	1.589086	6.91E-05	1.774147229	up
TraesCS7D03G0124500	57	39	106	132	0.506802	0.312825	1.007095	1.189084	0.006727532	1.200943604	up
TraesCS4A03G1110300	1	0	97	112	0.010831	0	1.523318	1.674998	1.24E-16	4.402752917	up
TraesCS5B03G0858100	1397	1383	213	243	25.447098	22.92461	4.067707	4.424391	1.06E-43	-2.479808735	down
TraesCS6A03G0003900LC	1781	1310	656	720	36.930599	24.711451	14.302054	14.971474	4.00E-06	-1.06657776	down
TraesCSU03G0129300	2136	1950	247	463	105.79583	87.835342	12.869394	22.991367	8.89E-19	-2.3401724	down
TraesCSU03G0487000	80	76	0	0	1.327778	1.154084	0	0	9.91E-13	-4.024676327	down
TraesCS2D03G0149400	28	39	161	99	0.344435	0.444556	2.132045	1.243593	0.000147473	1.734376616	up
TraesCS2D03G1039800	180	180	58	73	1.975587	1.865882	0.681594	0.787999	0.000280763	-1.280602976	down
TraesCS6B03G0470100	6	6	191	207	0.075541	0.068227	2.699688	2.799157	4.66E-24	4.247376126	up
TraesCS4D03G0675600	735	820	1836	1478	6.314016	6.408717	16.610079	12.739547	4.75E-08	1.133230882	up
TraesCS6D03G0908800	0	0	630	674	0	0	2.681405	2.734705	3.04E-57	7.134311312	up
TraesCS4D03G0594600	403	411	995	879	5.200629	4.824325	13.512787	11.378014	1.02E-09	1.238695287	up
TraesCS7D03G1170100	74	34	705	335	1.191324	0.491399	12.009032	5.440209	1.80E-11	2.850658857	up
Triticum_aestivum_newGene_13427	75	87	0	0	2.54624	2.59597	0	0	3.90E-13	-4.078051879	down
TraesCS4A03G1184600	1159	1486	5	4	6.436759	7.507669	0.02507	0.020252	4.41E-84	-6.986626819	down
Triticum_aestivum_newGene_9010	46	39	202	274	1.006304	0.776897	4.681288	6.054633	7.64E-12	2.322562358	up
TraesCS4D03G0527000LC	116	163	26	25	0.580261	0.739828	0.136366	0.121762	6.76E-07	-2.066446558	down
TraesCS1D03G0427700LC	141	210	75	78	2.021668	2.732026	1.129694	1.116683	0.008795134	-1.021627623	down
TraesCS6D03G0394200LC	64	69	20	17	0.973805	0.947422	0.306809	0.257795	0.006703234	-1.433783064	down
TraesCS4A03G0645100	295	185	87	112	5.007453	2.85169	1.542246	1.892931	0.00500675	-1.099566321	down
TraesCS7D03G0013800	159	124	28	42	1.618641	1.145573	0.292463	0.422339	5.07E-05	-1.709812172	down
TraesCS5A03G1290100LC	0	0	243	300	0	0	12.744461	15.017169	2.39E-34	5.933548306	up
TraesCS6A03G1041800LC	69	67	0	0	1.939008	1.705017	0	0	2.89E-11	-3.818190313	down
TraesCS7B03G0981800LC	0	0	441	381	0	0	4.041599	3.327312	1.40E-43	6.483163023	up
TraesCS1D03G0956000	19164	12363	5725	6737	179.1651	105.252957	56.10519	63.017914	3.44E-07	-1.230416374	down
TraesCS3B03G0148300	689	828	2	0	6.80583	7.490101	0.018132	0	1.01E-59	-6.924642487	down
TraesCS6D03G0233600LC	80	61	132	187	1.134103	0.796869	1.960438	2.714244	0.005782338	1.112915282	up
TraesCS3D03G1145000	2619	2176	627	484	85.503342	64.607445	21.528959	15.833172	7.97E-19	-1.964030558	down
TraesCS3B03G1311100	3044	2239	350	480	38.986423	26.077883	4.714523	6.165606	1.18E-27	-2.507925021	down
TraesCS1D03G0046500	0	0	151	149	0	0	2.886863	2.715836	4.36E-23	5.111560627	up
TraesCS3B03G0796000	807	606	2111	1184	3.88761	2.65563	10.710427	5.72492	0.00022842	1.208765984	up
TraesCS6D03G0147700	34	40	122	104	0.353692	0.383946	1.352846	1.103294	0.000531207	1.47779005	up
TraesCS7D03G1105900	1584	705	173	176	6.455829	2.644969	0.741734	0.861477	7.26E-12	-2.407065111	down
TraesCS6D03G0577800	192	197	402	470	1.067121	0.999386	2.355464	2.627083	6.84E-07	1.183748271	up
Triticum_aestivum_newGene_11950	24	11	81	146	0.368806	0.14624	1.197054	1.94408	1.80E-05	2.176679579	up
TraesCS1D03G0029700	262	266	48	61	1.074387	0.994388	0.20377	0.250379	3.42E-11	-2.053096457	down
TraesCS7A03G0400300	83	113	26	24	0.79784	0.986589	0.260056	0.227767	0.000555307	-1.607530122	down
TraesCS3B03G0060700	48	54	82	212	0.475246	0.482683	0.858991	2.12112	0.009268847	1.315892622	up
Triticum_aestivum_newGene_392	11	24	256	274	0.189287	0.378213	4.683033	4.774048	2.35E-21	3.52842488	up
Triticum_aestivum_newGene_393	7	2	59	95	0.042582	0.006939	0.381614	0.636099	1.69E-07	2.883876849	up
Triticum_aestivum_newGene_391	471	433	151	253	3.794537	3.074053	1.193624	2.008968	0.000946325	-1.03726133	down
TraesCS4D03G0263600	111	87	238	200	1.309414	0.986973	3.111274	2.456958	0.001482711	1.120601723	up
TraesCS5B03G0888500	53	43	129	127	1.042299	0.774243	2.70669	2.526933	0.001095346	1.323278835	up
TraesCS2A03G1367300	778	880	33	47	5.938035	6.108682	0.257377	0.353309	2.94E-58	-4.08355569	down
TraesCS4A03G0597400	316	347	724	810	21.590754	21.560928	52.072876	55.507191	1.49E-10	1.24457467	up
TraesCS2B03G1286400	340	374	33	12	2.146299	2.15066	0.214584	0.072148	2.09E-18	-3.406308508	down
TraesCS5D03G0530700	458	516	152	150	11.702796	12.001562	4.077322	3.847605	4.34E-11	-1.554043393	down
TraesCS7B03G0265600LC	0	0	136	122	0	0	5.346486	4.567753	2.10E-20	4.878007891	up
Triticum_aestivum_newGene_3765	81	69	0	0	0.980866	0.766123	0	0	3.57E-12	-3.950539889	down
Triticum_aestivum_newGene_414	424	449	191	195	3.166964	3.241008	1.740409	1.734563	8.37E-06	-1.066314425	down
TraesCS7A03G1285300	155	154	36	16	5.552269	5.020086	1.327379	0.56747	3.96E-06	-2.095468435	down
TraesCSU03G0126400LC	161	217	49	25	1.731967	2.12865	0.548865	0.263639	4.62E-06	-1.959623656	down
TraesCS2D03G1107300	45	36	237	254	0.633393	0.461836	3.529372	3.596636	5.98E-14	2.447252927	up
TraesCS6B03G1290600	5784	6350	1175	1205	38.143719	38.095539	8.149482	7.967761	5.28E-63	-2.248813969	down
TraesCS5A03G1187100	1195	1457	202	377	16.734442	18.550083	2.965612	5.292281	2.81E-13	-2.015790793	down
TraesCS2B03G1299500	50	45	3786	3242	0.637985	0.528867	51.553185	42.074509	2.91E-162	6.028895923	up
TraesCS3B03G0185300	70	54	159	200	0.853186	0.593324	2.043585	2.452242	7.66E-05	1.449990119	up
TraesCS4A03G0653500	989	1101	416	555	13.398129	13.566	5.925645	7.535469	1.31E-06	-1.010956724	down
TraesCS4A03G0647200LC	53	29	432	394	0.564067	0.280959	4.90626	4.262763	8.97E-21	3.098866657	up
TraesCS3B03G0624800	214	245	2658	805	1.851968	1.930996	24.272911	7.006441	0.002658752	1.911942788	up
TraesCS3B03G0894300	254	286	0	0	11.765244	12.038018	0	0	7.70E-33	-5.825257504	down
TraesCS7D03G1285000	3656	4444	1163	1349	29.285583	32.383171	9.800434	10.838295	1.24E-23	-1.589921245	down
TraesCS5D03G0980800	458	531	71	114	8.070019	8.519291	1.307619	2.014289	4.25E-15	-2.214566986	down
TraesCS6B03G0412400	83	97	285	358	0.966317	1.0266	3.50196	4.190314	2.33E-10	1.792884656	up
TraesCS4A03G0572300	981	1003	311	480	19.568192	18.189573	6.516338	9.591741	5.06E-07	-1.21608406	down
TraesCS4B03G0004400	225	263	107	99	1.458771	1.546502	0.725379	0.643945	0.000465667	-1.098552422	down
TraesCS4A03G0849800	101	134	48	36	0.763897	0.917825	0.37921	0.271423	0.006408383	-1.226189715	down
TraesCS1D03G1041100	879	991	297	286	5.387981	5.528348	1.911716	1.759116	6.26E-16	-1.566021719	down
TraesCS3B03G0903600	16	12	77	59	0.35948	0.231688	1.822144	1.338712	0.000493619	1.845832399	up
TraesCS2D03G0008900	321	270	88	128	2.941458	2.245549	0.84623	1.171129	6.13E-05	-1.296642791	down
TraesCS2A03G1357200	0	0	94	97	0	0	1.810957	1.771116	3.52E-16	4.44702909	up
TraesCS7B03G1242400	219	234	0	0	3.997744	3.903302	0	0	2.46E-29	-5.585297932	down
TraesCS1B03G0433500	580	567	21	54	4.825174	4.290882	0.177322	0.432371	3.89E-25	-3.515656913	down
TraesCS1A03G0685700	40	40	4072	2635	0.899073	0.810669	97.693825	60.247715	2.22E-106	6.055841674	up
TraesCS3D03G1093100	2966	3463	1152	1456	26.490505	28.355039	10.963907	13.160315	1.11E-12	-1.209788098	down
Triticum_aestivum_newGene_5806	218	229	75	109	2.24183	2.043976	0.789848	1.065123	0.000929628	-1.128701834	down
TraesCS3D03G0060400	59	85	2783	431	0.629946	0.819808	31.276791	4.613588	0.004910706	1.8866981	up
TraesCS5B03G0771100	25	27	84	83	0.254093	0.245525	0.901074	0.853281	0.001555231	1.489004536	up
TraesCS5D03G0730000	13	24	336	399	0.103597	0.179256	3.014398	3.413097	8.12E-32	3.960919498	up
TraesCS2B03G0403600	31	32	202	258	0.239342	0.226778	1.674552	2.043434	4.35E-15	2.666549049	up
Triticum_aestivum_newGene_10946	0	0	342	346	0	0	9.397749	9.071841	3.53E-40	6.278336755	up
TraesCS5A03G0533200	51	63	357	98	0.385528	0.43231	2.842184	0.73905	0.001925832	1.659828439	up
TraesCS6B03G0108200	208	214	95	87	4.691065	4.378037	2.247233	1.955014	0.001238271	-1.065246317	down
TraesCS1D03G1004000	164	230	21	21	1.706573	2.17444	0.229231	0.210871	4.42E-13	-2.779835842	down
TraesCS5A03G1181200	4375	4562	1207	761	100.156868	94.99649	29.077908	17.466454	1.76E-16	-2.010385605	down
TraesCS5D03G0436800	442	548	46	38	4.174602	4.710711	0.453262	0.359175	1.74E-30	-3.261086816	down
TraesCS3B03G0947900	190	203	423	596	1.559921	1.516659	3.666286	4.923324	9.75E-08	1.371753183	up
TraesCS3B03G0922000	41	50	139	253	0.303592	0.33336	1.091127	1.895691	1.86E-06	1.911326313	up
TraesCS6B03G0858100LC	105	111	14	27	2.49906	2.419166	0.350892	0.644632	3.05E-05	-1.951715885	down
TraesCS2B03G0442100	236	203	2658	1406	4.302591	3.362178	51.072796	25.745287	1.27E-23	3.052747136	up
TraesCS1D03G0703400	87	35	255	162	0.875324	0.318717	2.715017	1.64455	0.001660986	1.536782817	up
TraesCS5B03G1010500	47	67	121	134	0.328104	0.426619	0.893114	0.941374	0.007641365	1.104364287	up
TraesCS3A03G0979800	256	234	84	110	5.969984	5.000183	2.084144	2.594506	0.00021383	-1.189334047	down
TraesCS2A03G0830400	43	71	179	340	0.574341	0.854154	2.478149	4.540714	8.43E-07	1.980472976	up
TraesCS7D03G0025600LC	6	24	397	146	0.073999	0.276489	5.297735	1.852082	0.001830254	2.058890384	up
TraesCS2D03G1044500	18	20	102	74	0.192252	0.197625	1.205896	0.829308	0.000102669	1.884396023	up
TraesCS6B03G1145900	1930	2350	0	0	14.192677	15.716875	0	0	8.15E-93	-8.51620884	down
TraesCS2D03G1048500	267	273	588	522	1.931855	1.80091	4.483722	3.794281	4.16E-06	1.071837764	up
Triticum_aestivum_newGene_4654	135	142	16	11	1.106308	1.040078	0.131664	0.082396	9.96E-11	-2.77790839	down
Triticum_aestivum_newGene_4659	108	91	1365	370	4.295096	3.292927	57.418068	14.818411	0.00370265	1.89682156	up
TraesCS6D03G0556000LC	75	73	0	0	1.932087	1.704038	0	0	3.68E-12	-3.946712091	down
Triticum_aestivum_newGene_11249	168	198	0	0	0.793516	0.850237	0	0	4.13E-25	-5.272264681	down
Triticum_aestivum_newGene_14659	465	463	69	91	4.810508	4.201604	0.961105	0.804314	1.87E-19	-2.345252893	down
TraesCS5B03G0574800	352	482	131	203	11.691472	14.539951	4.544414	6.741698	0.0001942	-1.174616629	down
TraesCS4B03G0671300	578	514	1210	1191	5.195611	4.202402	11.454388	10.748519	5.63E-10	1.174393368	up
TraesCS5A03G0484100	115	94	7	15	1.791413	1.334427	0.107873	0.224446	1.89E-07	-2.545330679	down
TraesCS3B03G1393300LC	1263	500	60	30	18.995535	6.8381	0.948881	0.450106	5.91E-06	-2.696603357	down
TraesCS7A03G1291700	251	335	110	36	3.847362	4.671122	1.76468	0.544444	0.000881947	-1.600813093	down
TraesCS7D03G0062500	165	204	412	330	0.892008	0.997546	2.345426	1.791882	0.000505493	1.025872138	up
TraesCS4B03G0322400	1037	1248	480	484	8.382003	9.17749	4.083076	3.922823	1.21E-09	-1.144407137	down
TraesCS1D03G0931100	202	84	32	39	2.408368	0.912124	0.396589	0.460191	0.001812042	-1.596015341	down
TraesCS7B03G1217400LC	78	115	0	0	0.586631	0.790002	0	0	1.08E-14	-4.279587638	down
TraesCS6B03G1051600	370	429	25	56	4.615435	4.861637	0.321528	0.698944	2.76E-17	-2.93286073	down
TraesCS1B03G0926700LC	198	210	99	75	5.021176	4.837711	2.638155	1.899774	0.003077731	-1.063300919	down
TraesCS1A03G0451400	494	189	124	79	7.942603	2.765909	2.090171	1.267618	0.003116146	-1.424944013	down
TraesCS3B03G0100200	609	487	0	0	3.706692	2.699451	0	0	5.88E-48	-6.721524337	down
Triticum_aestivum_newGene_13517	0	0	200	246	0	0	5.039504	5.963047	2.99E-30	5.660999893	up
TraesCS4B03G0756400LC	439	512	201	193	2.248226	2.385706	1.080479	0.989244	1.78E-06	-1.152460783	down
TraesCS4B03G0683800	85	51	316	127	0.848928	0.458901	3.313553	1.271815	0.003341383	1.476537246	up
Triticum_aestivum_newGene_12879	0	2	911	1112	0	0.009584	6.259885	7.322648	3.97E-72	7.427685508	up
TraesCS5A03G0397700	85	65	22	14	0.952046	0.662963	0.253352	0.147738	0.00310101	-1.580606403	down
Triticum_aestivum_newGene_11933	1078	1194	0	0	4.769596	4.939859	0	0	1.28E-71	-7.734564133	down
TraesCS2B03G0666900LC	10	19	74	57	0.089308	0.14993	0.900149	0.675964	0.00154593	1.741181484	up
TraesCS2D03G0467800	254	294	98	100	1.970689	2.07389	0.794203	0.776251	7.01E-06	-1.317158563	down
TraesCS6B03G0127900LC	83	71	0	0	0.957213	0.742227	0	0	1.81E-12	-3.990924888	down
TraesCS2A03G1145600	423	551	169	186	5.812341	6.878827	2.438449	2.558862	1.53E-07	-1.324296035	down
TraesCS2D03G1201300	718	685	2420	1539	3.185277	2.763993	11.29671	6.848188	1.32E-08	1.498449822	up
TraesCS7A03G1145300LC	100	76	7	2	0.619773	0.426435	0.039169	0.00954	2.32E-08	-2.999462038	down
TraesCS1B03G0605000LC	111	88	0	0	0.988032	0.714544	0	0	2.35E-15	-4.354900529	down
TraesCS5B03G1000000	546	447	1350	695	5.83219	4.33614	15.188527	7.447219	0.004205459	1.034084454	up
TraesCS7D03G1125500	5192	4494	573	1162	140.063385	110.274391	16.239769	31.440485	1.36E-16	-2.289738665	down
TraesCS4A03G1232300	744	722	0	0	7.054432	6.230734	0	0	6.01E-58	-7.165096198	down
TraesCS1D03G0333200LC	141	183	23	7	1.674646	1.981075	0.285958	0.078494	2.45E-08	-2.683311466	down
TraesCS1B03G0884100	69	71	22	18	0.623261	0.587368	0.208419	0.163011	0.006555743	-1.415753244	down
TraesCS6B03G0364200	51	53	161	129	1.407163	1.321438	4.6748	3.574028	0.000377456	1.394875133	up
TraesCS7B03G1149600	0	0	262	154	0	0	3.642588	2.048035	1.79E-25	5.363357374	up
TraesCS5D03G1182300	8	6	131	149	0.039363	0.035425	0.891998	1.016129	7.97E-16	3.579855718	up
TraesCS3D03G0265100	137	115	505	344	1.342253	1.01965	5.211178	3.377561	9.19E-08	1.696450501	up
TraesCS5A03G0948200	58	47	178	124	0.674459	0.502895	2.212492	1.464662	0.000753577	1.411527819	up
TraesCS7D03G1193200	23	15	400	173	0.578941	0.348444	10.827295	4.451558	1.90E-13	3.295529081	up
TraesCS4B03G0975600LC	102	78	0	0	2.564589	1.778176	0	0	5.11E-14	-4.195938003	down
TraesCS4B03G0965500	1272	1197	270	489	15.772441	13.5017	3.513761	6.07824	1.23E-08	-1.559232473	down
TraesCS2A03G0997700	60	86	164	144	0.706036	0.915877	2.032665	1.693665	0.008531805	1.044561095	up
TraesCS5B03G0587200	20	52	114	166	0.125045	0.303121	0.781817	1.082519	0.000571056	1.684739886	up
TraesCS3B03G0129600	60	45	206	186	0.523077	0.357694	1.905842	1.62692	5.96E-07	1.78717925	up
TraesCS4D03G0709900	70	61	150	177	1.017578	0.80458	2.311499	2.614254	0.000493981	1.265505197	up
TraesCS3D03G0167200	291	397	57	74	2.802789	3.471941	0.57498	0.710611	1.62E-12	-2.160568355	down
TraesCS7A03G1021200	67	91	176	166	0.349114	0.431752	1.033821	0.866691	0.003055403	1.089730851	up
TraesCS4A03G0828000	115	169	43	35	1.974162	2.649269	0.763527	0.58844	0.000207429	-1.566399297	down
TraesCS7D03G0096300LC	0	0	237	308	0	0	3.0022	3.724638	4.23E-34	5.922934651	up
TraesCS5B03G0896400	544	466	121	147	6.309455	4.917495	1.46759	1.704211	3.61E-12	-1.764494077	down
TraesCS7D03G0440500	92	101	711	270	0.908018	0.906571	7.412199	2.681159	5.82E-07	2.109570558	up
TraesCS7B03G1293600	0	0	268	317	0	0	1.26178	1.693896	3.35E-36	6.046133949	up
TraesCS4B03G0400200LC	2	5	119	108	0.021729	0.05668	1.637305	1.40789	1.85E-14	3.783955229	up
TraesCS5A03G0986300LC	211	214	23	22	10.063447	9.28206	1.134868	1.035805	1.69E-15	-2.8448109	down
TraesCS7A03G0011700	7433	4585	1614	1382	39.363842	22.085787	8.993481	7.338094	8.77E-13	-1.84526891	down
TraesCS6D03G0915100	144	161	510	323	0.939144	0.953237	3.49875	2.113606	1.62E-05	1.418404793	up
TraesCS1D03G0122300	18	45	150	91	0.079424	0.187905	0.72519	0.416498	0.001850645	1.6294509	up
TraesCS7A03G0671200LC	135	139	44	41	0.97002	0.893562	0.296839	0.292841	0.000225156	-1.449903752	down
TraesCS1B03G0324500	236	324	810	657	0.726514	0.904838	2.604612	2.014665	5.07E-08	1.400779439	up
TraesCS1D03G0408800	14	14	91	96	0.155643	0.147231	1.173827	1.182246	4.79E-07	2.325778066	up
Triticum_aestivum_newGene_2905	203	235	39	37	2.92127	3.077981	0.585901	0.522996	3.23E-11	-2.242128042	down
TraesCS2B03G0638100LC	0	3	1459	1456	0	0.060385	43.398002	41.74999	3.10E-88	7.818340894	up
TraesCS3B03G0081100	49	72	134	139	0.143893	0.194126	0.420554	0.415936	0.005829041	1.120896268	up
TraesCS2B03G1005600	77	72	400	177	0.624897	0.531271	3.438621	1.446253	4.29E-05	1.766749957	up
TraesCS1D03G0363700	1118	1150	391	321	6.463437	6.048045	2.379186	1.858198	9.36E-14	-1.548273234	down
TraesCS3B03G1431400LC	861	1173	410	427	5.255874	6.515571	2.631774	2.612089	9.88E-08	-1.168288502	down
TraesCS5D03G1079200LC	8	17	117	161	0.026747	0.055704	0.46275	0.642794	6.39E-11	2.931311013	up
TraesCS4B03G0855700	316	227	57	62	2.165534	1.414453	0.410625	0.424853	9.33E-09	-1.947982513	down
TraesCS2D03G0886700	1363	1579	433	674	10.909168	11.49999	3.642791	5.412374	3.06E-08	-1.297043341	down
TraesCS1D03G0717100LC	32	37	171	211	0.434354	0.446897	2.452966	2.877444	7.69E-11	2.294283299	up
TraesCS5D03G0681300LC	92	136	19	23	0.591996	0.798206	0.128028	0.143003	9.63E-06	-2.002084603	down
TraesCS3B03G0126800	222	156	0	0	2.031416	1.291268	0	0	3.11E-24	-5.226804881	down
TraesCS7B03G0860200LC	198	239	65	63	1.075284	1.180565	0.371666	0.342731	1.74E-06	-1.571321525	down
TraesCS7A03G1236200	61	40	267	93	0.809214	0.479102	3.728581	1.229163	0.003899868	1.536781503	up
TraesCS2D03G1062100	180	180	0	0	1.649299	1.501099	0	0	5.56E-25	-5.259718046	down
TraesCS4B03G0708200	324	333	804	821	2.755729	2.589118	7.212816	7.064034	1.76E-12	1.340326688	up
TraesCS3D03G1072500LC	0	0	86	97	0	0	2.52114	2.723977	1.42E-15	4.379415796	up
TraesCS3B03G0908200	295	338	7	6	3.442968	3.664448	0.087165	0.060667	9.79E-34	-4.722672502	down
TraesCS3A03G0078800	482	374	203	177	4.04829	2.856022	1.793833	1.487292	0.000401247	-1.043580256	down
TraesCS5D03G0760500LC	65	70	10	19	3.611021	3.514061	0.582024	1.034049	0.001895977	-1.686514138	down
TraesCS4D03G0792600	678	561	1299	1262	7.805065	5.877779	15.751647	14.580288	1.21E-07	1.082887991	up
Triticum_aestivum_newGene_8526	226	240	68	91	0.914832	0.862689	0.282952	0.379759	1.80E-05	-1.382529015	down
TraesCS4B03G0050400	3993	3571	1827	1690	18.507734	15.055251	8.910551	7.855804	4.97E-09	-1.014458393	down
TraesCSU03G0165400	0	0	228	275	0	0	3.218246	3.705293	7.96E-33	5.83333594	up
TraesCS7D03G1264700	890	473	266	342	10.818022	5.221399	3.395249	4.167834	0.004776667	-1.0231774	down
TraesCS6B03G1265200	198	121	24	29	1.397964	0.85317	0.168593	0.194296	5.39E-07	-2.16746145	down
TraesCS2D03G1084700	0	0	185	182	0	0	0.756488	0.708789	1.04E-26	5.401053438	up
TraesCS6B03G0994700	271	126	444	529	3.234144	1.512952	5.5945	6.333045	0.001802426	1.217242974	up
TraesCSU03G0068700LC	361	364	4	7	14.088532	12.943675	0.142337	0.248314	2.48E-38	-5.064554233	down
TraesCS3B03G0128900	0	0	245	251	0	0	2.386455	2.329393	8.16E-33	5.828627309	up
TraesCS1D03G0737500LC	77	39	365	233	1.041721	0.484566	5.242445	3.19531	2.45E-07	2.124401252	up
TraesCS3A03G0055800	55	66	10	16	1.154919	1.260331	0.211912	0.325958	0.002726347	-1.661538308	down
TraesCS6B03G0899600	3	6	82	176	0.036226	0.06322	1.091306	2.26571	2.02E-12	3.585930816	up
TraesCS2D03G1092200	48	37	93	144	3.16081	2.197129	6.405921	9.478866	0.003149669	1.332466371	up
TraesCS4B03G0083200	204	270	21	21	0.965512	1.16464	0.101221	0.096945	2.99E-17	-3.057254023	down
TraesCS4A03G1215800	163	151	854	829	1.331025	1.127983	7.348736	6.78006	6.50E-31	2.409216076	up
TraesCS2D03G1210500	83	103	16	22	0.483357	0.544297	0.093969	0.123019	9.08E-05	-1.853518916	down
TraesCS4A03G0793000	2830	2795	0	0	22.004354	19.769787	0	0	3.22E-105	-8.891793592	down
TraesCS6B03G0389000LC	26	39	109	88	0.464272	0.622937	2.054555	1.578683	0.002315495	1.430513885	up
TraesCS1D03G1028700	617	519	0	0	11.250342	8.606753	0	0	1.59E-49	-6.790070299	down
Triticum_aestivum_newGene_2143	0	0	427	308	0	0	5.338988	3.54168	7.50E-39	6.250704209	up
TraesCS2B03G0979500	68	101	453	542	0.731204	0.982013	5.123682	5.845631	6.18E-20	2.480510289	up
TraesCS4A03G1009400LC	88	97	0	0	4.819039	4.875319	0	0	8.59E-15	-4.282818644	down
TraesCS6B03G0265900LC	68	70	9	12	3.296978	3.110279	0.421327	0.555812	8.01E-05	-2.065504933	down
TraesCS5B03G0589900	6	19	1225	771	0.082486	0.233859	17.716484	10.621743	1.47E-15	4.305881303	up
TraesCS1B03G1055900	175	170	0	0	1.911068	1.697554	0	0	3.44E-24	-5.196700263	down
TraesCS1B03G0601500LC	0	0	244	292	0	0	7.639178	8.705773	3.19E-34	5.923110723	up
TraesCS5B03G0674100	987	1044	391	543	12.83542	12.323269	5.328953	7.096127	2.46E-06	-1.024477982	down
TraesCS2A03G1124600	116	117	36	21	1.16826	1.066032	0.378148	0.202561	0.00032531	-1.658714059	down
TraesCS4B03G0017500LC	2	6	473	416	0.011959	0.031078	2.97241	2.490538	1.06E-45	5.685156121	up
TraesCS6D03G0663700	82	94	236	181	0.354699	0.372628	1.08501	0.789906	0.000587964	1.215268176	up
TraesCS6B03G0381300LC	1062	1274	0	0	40.932899	44.688427	0	0	1.02E-71	-7.750620238	down
TraesCS3A03G0818000	111	92	385	174	1.07963	0.817698	3.960501	1.706135	0.002518602	1.344960511	up
Triticum_aestivum_newGene_8485	667	609	282	210	12.574842	10.533952	4.028697	2.672123	3.23E-06	-1.239558158	down
TraesCS6B03G0026300	169	231	39	44	1.545772	1.913053	0.353046	0.397067	3.17E-08	-1.987485559	down
TraesCS2B03G1235600	42	48	273	285	0.801425	0.830889	5.529346	5.499016	1.12E-16	2.511393019	up
TraesCS3A03G0763900	364	465	50	76	3.148978	3.657595	0.454135	0.652063	1.23E-16	-2.471292881	down
Triticum_aestivum_newGene_7350	0	0	387	466	0	0	5.805867	6.614525	4.05E-45	6.553649149	up
TraesCS4B03G0051300	490	478	130	109	3.873502	3.431698	1.07852	0.850724	3.44E-13	-1.8538821	down
TraesCS2B03G0010600	669	925	275	247	6.936564	8.725368	2.992701	2.568618	1.30E-09	-1.4705289	down
TraesCS3D03G0545500	68	77	168	135	1.231537	1.265897	3.206129	2.441387	0.008171765	1.034296542	up
TraesCS2B03G1161100	4020	4280	1443	1896	71.116733	68.885155	26.877972	33.653478	3.13E-13	-1.224498351	down
TraesCSU03G0380500LC	177	181	368	395	7.805553	7.240414	17.096678	17.511185	6.23E-06	1.113324433	up
TraesCS1B03G0037800LC	35	47	152	139	0.270604	0.327017	1.197935	1.040352	1.27E-05	1.69851251	up
Triticum_aestivum_newGene_1100	615	444	9	30	4.462573	3.243733	0.059885	0.280612	1.06E-26	-4.10998817	down
TraesCS1D03G0107200	253	164	45	13	2.11566	1.247525	0.39457	0.104682	1.32E-05	-2.199942719	down
TraesCS5D03G1130000LC	416	386	153	160	4.226597	3.569589	1.628728	1.631017	1.15E-06	-1.234414762	down
Triticum_aestivum_newGene_676	80	82	8	23	2.098752	1.95174	0.211608	0.585693	0.001024446	-1.797456135	down
TraesCS1B03G0788100	47	31	333	372	0.721584	0.433226	5.483689	5.843396	2.37E-21	2.984945602	up
TraesCS1A03G0578300	26	76	268	216	0.194943	0.523	2.153258	1.656848	1.06E-05	1.982012076	up
TraesCS5B03G1172400	2044	1930	15813	9098	23.219988	19.989009	189.098373	103.694794	4.51E-23	2.586822501	up
Triticum_aestivum_newGene_1262	98	141	39	47	0.828496	1.082994	0.347138	0.399862	0.005142275	-1.231425821	down
TraesCS1D03G0936800LC	40	13	450	243	0.871228	0.256591	10.418332	5.354518	1.00E-11	3.10246668	up
TraesCS7A03G1082400	390	435	147	118	2.369622	2.402817	0.939224	0.718611	5.26E-08	-1.482658895	down
TraesCS7B03G0476200LC	54	58	2	12	0.626502	0.588607	0.021655	0.189834	0.001806761	-1.936540693	down
Triticum_aestivum_newGene_3647	115	93	33	29	1.259601	0.700302	0.385468	0.320242	0.001572662	-1.443261047	down
TraesCS3D03G0571200	61	39	165	134	0.940674	0.53984	2.684041	2.076942	0.000645127	1.44849726	up
TraesCS5D03G0151400	284	247	771	366	1.860359	1.469645	5.314851	2.404339	0.007576369	1.06746196	up
TraesCS4A03G0998100	188	238	51	99	4.285493	4.924738	1.220756	2.251863	0.001390064	-1.292909874	down
TraesCS3A03G0277200	261	299	63	71	2.24466	2.341169	0.56949	0.605053	3.08E-10	-1.866252899	down
Triticum_aestivum_newGene_13761	416	347	0	0	2.692792	2.016941	0	0	1.24E-39	-6.259580212	down
Triticum_aestivum_newGene_13764	548	554	17	9	4.596356	4.225022	0.148783	0.073311	2.71E-48	-4.819770718	down
TraesCSU03G0163200LC	253	163	1	0	4.143006	2.421129	0.006151	0	1.75E-24	-5.150744451	down
TraesCS1D03G0671700	98	94	0	0	4.272025	3.744473	0	0	2.95E-15	-4.337666562	down
Triticum_aestivum_newGene_12495	145	153	19	40	0.916131	0.854887	0.140858	0.238725	6.54E-06	-1.958672263	down
Triticum_aestivum_newGene_12496	35	43	93	115	1.001566	1.059206	2.690481	3.284079	0.003035618	1.298872227	up
TraesCS4D03G0041500	166	154	26	53	2.155405	1.822601	0.354046	0.683926	6.70E-05	-1.707246798	down
TraesCS2B03G0631100LC	0	0	202	240	0	0	2.54136	2.873995	3.26E-30	5.656022368	up
TraesCS6B03G0503800	69	67	0	0	4.055943	3.572626	0	0	2.89E-11	-3.818190313	down
TraesCS1B03G1058900	61	64	0	0	0.470541	0.451286	0	0	2.00E-10	-3.691188903	down
TraesCS7B03G1200700LC	49	28	350	88	0.537446	0.272911	4.061839	0.964249	0.000377418	1.965664929	up
TraesCS6A03G0414700	33	22	227	204	0.989304	0.591698	7.340571	6.261629	1.68E-13	2.710699166	up
TraesCSU03G0054400	839	760	334	361	24.347759	20.058224	10.18585	10.487605	8.57E-08	-1.103459777	down
TraesCS7A03G1036700	1099	1837	188	238	15.327701	23.300795	2.74793	3.315632	1.03E-22	-2.570266329	down
TraesCS1B03G0157200LC	233	109	59	28	3.16828	1.343077	0.837997	0.370626	0.003324055	-1.538225923	down
TraesCS4B03G0005400	726	942	25	22	12.336787	14.559569	0.433029	0.372175	6.90E-62	-4.730652321	down
TraesCS6A03G0053300LC	213	142	21	24	4.269271	2.581677	0.429578	0.480562	7.97E-10	-2.525608291	down
Triticum_aestivum_newGene_5375	2	0	908	921	0.013211	0	7.272319	7.032921	1.15E-69	7.315436351	up
TraesCS6B03G0838300LC	62	76	0	0	1.076916	1.211506	0	0	2.53E-11	-3.827527896	down
TraesCS6B03G0213400	14	16	159	111	0.120323	0.12069	1.446887	0.959999	6.21E-10	2.723392573	up
TraesCS5B03G0851800LC	30	10	99	120	0.159015	0.044662	0.551508	0.639222	0.000157846	1.972822819	up
TraesCS5B03G1017400	167	179	334	361	1.602404	1.559729	3.37184	3.477906	5.86E-05	1.029541378	up
TraesCS1D03G1016500	145	89	42	15	1.719117	0.954514	0.520615	0.171946	0.006368842	-1.523505682	down
TraesCS1B03G0010900	99	117	0	0	5.521925	5.961679	0	0	9.34E-17	-4.505773084	down
TraesCS6B03G0722300	145	268	73	54	2.441824	4.117997	1.289014	0.914229	0.000832599	-1.421916053	down
Triticum_aestivum_newGene_9114	81	92	0	0	0.730135	0.757966	0	0	6.15E-14	-4.179424308	down
TraesCS5D03G0690500	208	135	38	15	4.178939	2.459827	0.794399	0.28373	1.09E-05	-2.134720301	down
TraesCS7D03G0406800	91	68	213	527	2.259078	1.537886	5.599285	13.220116	2.01E-06	1.975288301	up
TraesCS6A03G1007900	324	310	853	1046	3.522745	3.070248	9.779965	11.425461	6.07E-16	1.600036487	up
TraesCS6B03G0160700	45	32	92	109	0.333353	0.213278	0.722412	0.811681	0.006700034	1.250076037	up
TraesCS4B03G0369500	173	165	82	68	3.223891	2.801054	1.614528	1.272612	0.00735865	-1.00755752	down
TraesCS1A03G1060300	0	0	51	65	0	0	0.332389	0.40998	3.03E-10	3.668302519	up
TraesCS7B03G0222900	39	93	246	275	1.668447	3.59164	11.065041	11.785447	6.96E-06	1.817104068	up
TraesCS7D03G1125400LC	4141	3862	573	967	120.772186	102.452789	17.563442	28.267815	4.51E-22	-2.228442915	down
TraesCS5B03G0597400	127	150	559	628	1.709676	1.841428	7.983951	8.551405	1.24E-20	2.087008688	up
TraesCS7D03G0117000	69	81	0	0	0.809139	0.864953	0	0	2.96E-12	-3.960237068	down
TraesCS1B03G0841100LC	76	91	226	179	0.902393	0.98039	2.820133	2.129512	0.000420891	1.245435836	up
TraesCS1B03G1004700	334	441	1900	1829	1.773399	2.131876	10.621687	9.746472	2.83E-33	2.27738585	up
Triticum_aestivum_newGene_4839	106	156	1325	1331	0.676856	0.92756	7.783248	7.128679	2.02E-51	3.289644601	up
Triticum_aestivum_newGene_14607	112	105	0	0	0.949071	0.820386	0	0	7.25E-17	-4.51749137	down
TraesCS3D03G0303400LC	55	57	139	116	0.462559	0.437444	1.239717	0.987567	0.005771184	1.130292064	up
TraesCS3B03G1364700	996	1109	174	294	7.232876	7.322829	1.329275	2.1366	2.92E-15	-2.00795736	down
TraesCS2A03G0173400LC	0	0	279	222	0	0	4.339481	3.290494	9.18E-32	5.780910645	up
TraesCSU03G0261200	3	0	1195	1006	0.02451	0	13.548927	10.871767	6.04E-74	7.388461435	up
TraesCS6B03G0925300	2685	2959	533	1187	35.190426	35.279568	7.346014	15.604574	0.00589666	-1.383419917	down
TraesCS7B03G0211600	43	47	213	124	0.390109	0.390582	2.073893	1.146535	5.10E-05	1.729027788	up
TraesCS6D03G0051600	118	157	19	15	1.872441	2.270038	0.318672	0.237051	4.95E-09	-2.50429534	down
TraesCS6D03G0743600	183	145	5	10	1.346004	0.967101	0.03427	0.071257	1.14E-15	-3.578553754	down
TraesCS2B03G1326200	4092	5625	14189	15274	41.036053	51.311813	149.744873	153.623688	3.40E-21	1.636379987	up
TraesCS2D03G0702400	163	273	76	74	3.086417	4.702398	1.510748	1.390191	0.000548261	-1.322045249	down
Triticum_aestivum_newGene_7657	68	72	4	4	0.892849	0.951471	0.050224	0.043235	8.07E-08	-2.890556851	down
TraesCS1D03G0843800	828	457	106	155	8.65443	4.343312	1.164271	1.620174	2.47E-09	-2.051046748	down
TraesCS3B03G1146000	305	400	95	115	4.122643	4.92623	1.344664	1.562456	3.51E-08	-1.580361834	down
TraesCS4B03G0110200	167	149	353	354	1.897572	1.543723	4.236203	4.051229	9.88E-06	1.172254409	up
TraesCS6B03G0503600	57	82	13	14	0.994085	1.296533	0.226696	0.236958	0.000661855	-1.803149588	down
TraesCS2D03G1118100	39	44	91	122	0.270501	0.277311	0.668197	0.853002	0.004348373	1.250325282	up
Triticum_aestivum_newGene_4537	0	0	54	92	0	0	0.973343	1.571839	6.75E-12	3.924241825	up
TraesCS5B03G0573800	155	173	565	350	0.827999	0.841124	3.177125	1.874909	1.00E-05	1.447406613	up
TraesCS1B03G0628600	69	78	503	404	1.317896	1.356202	10.236423	7.83857	9.54E-20	2.539604036	up
TraesCS1B03G0281900	223	274	1	0	2.119238	2.370554	0.005073	0	2.15E-30	-5.532709006	down
TraesCS4D03G0460600LC	54	148	3	8	0.403331	1.005051	0.016557	0.059763	4.39E-07	-2.831781525	down
TraesCS5B03G0575200	4915	5378	1350	1904	98.055748	97.598557	28.333681	38.087322	1.35E-17	-1.559547777	down
TraesCS7D03G1190300LC	0	0	204	175	0	0	0.974625	0.927049	7.75E-27	5.41929055	up
TraesCS2B03G1283500	0	0	231	253	0	0	2.355071	2.414695	2.73E-32	5.793828977	up
TraesCS5A03G0646300	105	107	4	5	1.363595	1.272511	0.050446	0.052606	3.25E-12	-3.418266556	down
Triticum_aestivum_newGene_1974	453	468	150	196	3.772636	3.563256	1.203985	1.622661	2.32E-07	-1.290603965	down
TraesCS6B03G0530400LC	0	0	388	313	0	0	13.329281	10.347015	4.19E-39	6.242732084	up
TraesCS4A03G0519300	202	154	57	83	1.472633	1.017494	0.436303	0.60001	0.00349035	-1.161727014	down
Triticum_aestivum_newGene_10920	0	0	118	119	0	0	3.15824	3.025386	2.79E-19	4.767957569	up
Triticum_aestivum_newGene_6403	47	90	185	287	0.332572	0.565343	1.365406	2.030615	4.40E-05	1.643942754	up
Triticum_aestivum_newGene_6409	0	0	60	83	0	0	0.899237	1.07753	2.94E-12	3.968265059	up
TraesCS2D03G1073100	0	0	50	77	0	0	0.76537	1.125006	8.72E-11	3.755964853	up
TraesCS2A03G0963600	79	59	17	6	0.838216	0.572135	0.182505	0.058956	0.001786648	-1.821737138	down
Triticum_aestivum_newGene_7756	123	156	48	67	1.059486	1.057168	0.398127	0.783423	0.00854935	-1.086523157	down
Triticum_aestivum_newGene_7754	0	0	273	310	0	0	5.619013	6.151705	2.85E-36	6.048269956	up
TraesCS7D03G0391300	112	116	16	35	1.270541	1.193709	0.179859	0.398827	0.000224802	-1.757240315	down
TraesCS5D03G1147600	254	335	121	131	2.11693	2.548944	1.064505	1.092887	0.000323637	-1.086427106	down
TraesCS4D03G0261400LC	828	530	3465	2496	9.395838	5.467845	41.400875	28.423054	4.40E-14	2.079558521	up
Triticum_aestivum_newGene_3123	252	286	88	127	4.26106	4.394763	1.544016	2.151761	0.000234902	-1.17635792	down
TraesCS3B03G0500200	212	279	58	81	1.557899	1.865974	0.442742	0.594661	1.71E-06	-1.613711775	down
TraesCS4A03G0934600LC	60	66	0	0	1.078319	1.081949	0	0	1.72E-10	-3.701468677	down
TraesCS6A03G0630300LC	82	100	237	191	4.423019	4.906565	13.485381	10.360653	0.00045568	1.209927964	up
TraesCS7A03G1295300	0	2	82	56	0	0.014203	0.720748	0.472715	6.01E-10	3.521670881	up
TraesCS1A03G0194800	49	66	132	132	0.530891	0.659596	1.530925	1.455398	0.00437314	1.144900251	up
TraesCS3A03G1221600LC	52	38	91	139	0.755988	0.505826	1.420641	2.050922	0.008144048	1.220802866	up
TraesCS2B03G1134700	750	691	1780	1749	4.563168	3.821839	11.399137	10.675242	5.62E-15	1.332159721	up
TraesCS3B03G1220400	507	486	3507	1471	7.860526	6.856241	57.30674	22.906382	0.000931138	1.840164297	up
TraesCS2B03G0273300	282	298	113	114	2.616922	2.540128	1.116344	1.053564	1.65E-05	-1.216108131	down
TraesCS2D03G0738000LC	0	0	130	120	0	0	6.271569	5.489187	5.55E-20	4.837132355	up
TraesCS5B03G0159700	425	498	1222	1379	3.324226	3.537538	10.057323	10.811024	3.46E-18	1.528419514	up
TraesCSU03G0052700LC	0	0	239	236	0	0	5.860519	5.511621	7.68E-32	5.765420362	up
TraesCS7A03G0504600	52	33	283	228	0.258818	0.147452	1.48344	1.138779	4.33E-11	2.387569592	up
TraesCS4D03G0102600	262	204	3271	825	2.588448	1.831168	34.103436	8.197532	0.006030073	1.825340644	up
TraesCS3D03G0705800	377	546	208	152	3.25425	4.298242	1.890279	1.317474	0.000177889	-1.193408344	down
TraesCS6B03G0929100	273	343	93	109	2.472578	2.824085	0.886613	0.988742	6.60E-07	-1.448874899	down
TraesCS3D03G0013200	838	669	2686	1545	6.323975	4.595024	21.341251	11.693909	1.16E-06	1.468793052	up
TraesCS6B03G1126700	94	71	350	232	0.522646	0.362197	2.060828	1.302176	2.11E-06	1.716874415	up
TraesCS6B03G0640000LC	52	76	0	0	1.48036	1.999982	0	0	2.80E-10	-3.672430398	down
TraesCS6A03G0175700	1909	1821	479	564	13.866818	12.273662	3.689336	4.313216	6.47E-25	-1.736258248	down
TraesCS1B03G0968600	38	26	99	103	0.691371	0.4362	1.917344	1.898078	0.001257537	1.47714897	up
TraesCS5A03G1139800LC	114	94	261	189	1.60291	1.201413	3.869154	2.664555	0.003331912	1.086790821	up
Triticum_aestivum_newGene_4103	319	368	142	160	1.925628	2.038237	0.904678	0.978573	7.10E-05	-1.065216828	down
TraesCS1D03G0956600	463	462	124	187	5.451739	4.946528	1.536987	2.202962	1.84E-07	-1.432541846	down
TraesCS4A03G0254600	791	798	2839	2005	16.962063	15.568413	64.138115	43.162254	1.43E-12	1.621660791	up
TraesCS1B03G0737800LC	338	322	134	114	3.178669	2.752173	1.317052	1.074585	1.00E-05	-1.267350621	down
TraesCS3A03G0015800	100	99	480	143	0.750241	0.673706	3.806908	1.074142	0.004954447	1.434181215	up
TraesCS3A03G1237200LC	99	121	13	10	0.880121	0.982023	0.118688	0.089573	1.45E-08	-2.613568771	down
TraesCS2B03G0400600LC	223	290	55	71	8.057426	9.505621	2.073816	2.564156	2.68E-08	-1.80763269	down
TraesCS3D03G0988700	153	127	37	60	2.192397	1.661966	0.522944	0.843343	0.002507508	-1.297095952	down
TraesCS1B03G0071200	160	112	0	0	0.549427	0.348392	0	0	4.39E-19	-4.761764296	down
TraesCS6A03G0787700LC	0	0	60	79	0	0	2.493192	3.100489	4.76E-12	3.937668124	up
TraesCS6A03G0239500LC	257	258	77	114	1.199435	1.097338	0.375416	0.532885	9.19E-05	-1.273774815	down
TraesCS7D03G0455700LC	11	5	121	123	0.313911	0.111804	3.87662	3.769579	6.62E-12	3.201731075	up
TraesCS3B03G0053000	0	1	239	103	0	0.014848	4.212255	1.723853	7.01E-19	4.728995481	up
TraesCS3A03G1131900	5596	3669	671	559	71.991005	42.938431	9.082799	7.211867	2.21E-28	-2.715653764	down
TraesCS5D03G0010900	1484	952	336	578	10.715613	6.252542	2.547857	4.181341	8.59E-05	-1.270613406	down
TraesCS4D03G0027400	69	118	264	255	0.751182	1.177057	3.038024	2.800095	4.72E-05	1.422660522	up
TraesCS7D03G1205000	413	326	131	118	9.510927	6.838856	3.169507	2.715959	1.73E-06	-1.412626331	down
TraesCS6B03G0415600	80	53	161	238	0.654533	0.391209	1.39295	1.964918	0.000188915	1.468945894	up
TraesCS7A03G0072900	7	13	203	243	0.113549	0.19747	3.675496	4.206682	6.11E-23	3.907998997	up
Triticum_aestivum_newGene_706	38	23	149	162	0.632321	0.337349	3.002482	3.055515	2.08E-07	2.1103356	up
Triticum_aestivum_newGene_5527	63	73	19	19	0.559934	0.651958	0.204063	0.170762	0.005837107	-1.439151191	down
Triticum_aestivum_newGene_15294	0	0	1754	1432	0	0	7.40148	5.575827	9.57E-83	8.210770749	up
TraesCS7D03G1218200	594	728	1675	2192	24.70896	27.550781	73.394402	91.539566	2.80E-16	1.571627594	up
TraesCS7A03G0497900	989	1018	308	371	22.353844	20.9471	7.311783	8.401661	1.02E-14	-1.459317904	down
TraesCS5A03G0963300	753	632	2206	1308	6.335259	4.834864	19.525007	11.037092	6.57E-06	1.337110937	up
TraesCS6A03G0270800LC	72	44	145	151	0.463375	0.257421	0.982708	0.97806	0.003116796	1.251775511	up
TraesCS7A03G1287300LC	738	707	0	0	8.998705	7.84213	0	0	1.90E-57	-7.144013806	down
TraesCS2B03G1092600	57	76	213	187	1.00648	1.236835	4.016638	3.362085	1.15E-05	1.52586995	up
TraesCS6D03G0353000	51	47	507	262	1.012169	0.849858	10.750945	5.299735	1.01E-12	2.705966871	up
TraesCS5D03G0530000	2245	1703	446	553	49.048111	33.829983	10.237568	12.105559	1.94E-17	-1.855240901	down
TraesCS4A03G0646200	77	90	282	146	1.673849	1.781307	6.46313	3.178692	0.003560707	1.268650517	up
TraesCS5B03G0754100	311	347	1170	984	1.72256	1.824645	7.007726	5.689409	1.48E-16	1.728372481	up
TraesCS4A03G0813500	1167	750	0	0	16.185696	9.463696	0	0	1.12E-58	-7.312147376	down
TraesCS5D03G0712700LC	126	151	0	0	5.941561	6.490673	0	0	2.21E-20	-4.868408448	down
TraesCS3A03G1217600	1171	1219	284	336	32.908199	31.179621	8.383096	9.468098	2.61E-24	-1.834874048	down
Triticum_aestivum_newGene_14095	106	84	0	0	1.156075	0.828479	0	0	8.97E-15	-4.286471762	down
TraesCS5A03G0608500	0	0	535	533	0	0	3.590045	3.464717	1.89E-51	6.867126563	up
TraesCS7A03G0108400	471	531	143	178	4.932937	5.054488	1.574124	1.869279	2.72E-10	-1.51130927	down
TraesCS6B03G1262700	296	335	0	0	4.287965	4.424171	0	0	3.33E-36	-6.038707319	down
TraesCS7B03G1184500	0	0	873	816	0	0	3.621319	3.226652	2.38E-64	7.454832024	up
TraesCS1A03G0791400	119	95	12	28	1.434333	1.038959	0.144116	0.32922	0.000113152	-1.921791587	down
Triticum_aestivum_newGene_5286	111	99	213	230	1.26573	1.016403	2.636949	2.727011	0.000735943	1.071033178	up
Triticum_aestivum_newGene_5289	228	168	44	90	2.029477	1.304685	0.434207	0.952573	0.002396959	-1.325532885	down
Triticum_aestivum_newGene_5499	235	319	86	120	2.492196	2.329624	1.049736	1.476813	0.000134962	-1.262531482	down
TraesCS4A03G0958100	1861	1457	616	832	17.403716	12.165827	5.95099	7.658557	2.56E-06	-1.096703393	down
TraesCS3B03G0157500	126	137	300	284	1.931763	1.911794	4.875134	4.389248	3.69E-05	1.159412367	up
Triticum_aestivum_newGene_10285	5	13	1663	1693	0.016058	0.041244	7.911526	7.94796	3.76E-111	6.920029816	up
TraesCS6B03G0353500	940	1112	312	240	13.581701	14.607321	4.729399	3.475993	4.14E-14	-1.746560015	down
TraesCS3B03G0977300	481	531	56	51	12.840238	12.894445	1.573787	1.362657	1.82E-30	-3.000692014	down
TraesCS1B03G0119200	131	174	762	625	1.575536	1.900803	9.658368	7.544737	1.46E-17	2.154776006	up
TraesCS6B03G0705400	1535	1748	662	684	8.967741	8.205276	3.5926	3.534567	4.09E-13	-1.192533877	down
TraesCS1B03G0083100	95	171	46	11	0.440847	0.722837	0.221716	0.050314	0.007498073	-1.574647469	down
TraesCS6B03G1029200	3864	4254	1044	911	31.498972	31.539063	8.960872	7.422936	7.23E-32	-1.939981194	down
TraesCS7B03G0805400LC	135	146	30	55	3.011989	2.963444	0.69197	1.225917	0.000722313	-1.457245554	down
Triticum_aestivum_newGene_7232	17	14	256	284	0.249613	0.104736	2.417405	2.494468	2.21E-26	3.746150302	up
TraesCS7B03G1133600	197	175	43	47	1.943594	1.571224	0.439149	0.458229	3.55E-07	-1.802709404	down
TraesCS6A03G0973100	1666	2034	540	710	21.211521	23.552612	7.233394	9.058109	5.54E-14	-1.45845899	down
TraesCS1B03G0732700	872	967	189	194	13.587524	13.699403	3.091263	3.031814	9.56E-28	-2.130740936	down
TraesCS4D03G0535300LC	40	25	604	208	1.461011	0.845443	23.709694	7.762086	2.52E-11	3.057427403	up
TraesCS7D03G1054100LC	129	109	377	181	2.159067	1.661517	6.665719	3.036355	0.008432675	1.155665303	up
Triticum_aestivum_newGene_14113	153	164	60	42	1.559885	1.418485	0.595886	0.387093	0.000455528	-1.395474154	down
TraesCS3A03G0566000	421	140	79	86	1.448822	0.438577	0.285877	0.296964	0.004152341	-1.428913185	down
Triticum_aestivum_newGene_906	468	521	12	5	3.207291	3.218017	0.07771	0.032232	1.25E-45	-5.090017485	down
Triticum_aestivum_newGene_905	81	91	2	3	2.891499	2.979098	0.072214	0.082299	4.37E-11	-3.479924503	down
Triticum_aestivum_newGene_3988	1225	1176	0	0	5.692267	4.933766	0	0	3.16E-73	-7.801519781	down
TraesCS2B03G1022000	297	436	930	722	2.334301	3.138175	7.710349	5.711897	1.62E-05	1.190308965	up
TraesCS7A03G1066400	666	711	160	220	3.76546	3.658144	0.950998	1.246402	6.45E-14	-1.724393268	down
Triticum_aestivum_newGene_7343	61	138	0	0	2.831951	5.832654	0	0	4.35E-13	-4.102882532	down
TraesCS3A03G1156600LC	0	5	76	60	0	0.147913	3.107658	2.343962	1.62E-07	3.024204807	up
TraesCS1B03G1078600	320	353	12	37	2.423645	2.427051	0.091014	0.274564	1.44E-16	-3.245880264	down
TraesCS5D03G0620500	133	43	1091	554	2.333079	0.679621	20.242773	9.789704	0.002664049	1.95007772	up
Triticum_aestivum_newGene_4222	0	0	211	191	0	0	2.394521	2.286854	3.33E-28	5.516530748	up
Triticum_aestivum_newGene_4221	65	82	0	0	0.768638	0.88289	0	0	6.05E-12	-3.917859746	down
Triticum_aestivum_newGene_3425	72	72	21	24	0.540665	0.494499	0.159963	0.176076	0.008884071	-1.335035148	down
TraesCS1D03G1030900	78	84	0	0	1.13946	1.109247	0	0	3.45E-13	-4.084295426	down
Triticum_aestivum_newGene_12267	97	97	4	0	0.696233	0.631326	0.027434	0	8.84E-12	-3.656238901	down
Triticum_aestivum_newGene_12265	0	0	853	871	0	0	7.388886	7.196263	1.20E-65	7.497843779	up
TraesCS1A03G0718700LC	35	42	146	96	1.810127	2.002672	8.149263	5.091249	0.000930618	1.49307985	up
TraesCS2B03G0898000LC	100	98	27	34	1.379253	1.228739	0.38296	0.460422	0.001798889	-1.411381524	down
TraesCS5D03G1233100	10	13	331	241	0.036598	0.044025	1.307172	0.90807	4.79E-26	4.08484311	up
TraesCS2D03G1274700	134	133	1650	443	2.042801	1.847867	26.601261	6.799649	0.005487489	1.824236951	up
TraesCS5B03G0143500LC	11	27	380	121	0.600193	1.329929	21.858047	6.58927	1.04E-08	2.925549896	up
TraesCS2D03G0943900	170	168	6	11	2.167136	1.95432	0.071598	0.138441	1.20E-16	-3.545328047	down
TraesCS5A03G1118500LC	238	167	42	36	9.818156	6.258142	1.794164	1.468623	8.24E-08	-2.056594727	down
TraesCS2D03G0839800LC	0	0	281	300	0	0	3.046251	3.105654	2.70E-36	6.048332056	up
TraesCS7D03G0070500	151	216	18	47	1.510578	1.963166	0.186519	0.463148	6.14E-06	-2.055875588	down
TraesCS6A03G0101900LC	65	94	0	0	1.100373	1.4349	0	0	1.66E-12	-3.999625979	down
Triticum_aestivum_newGene_5041	95	103	0	0	1.131673	1.108926	0	0	1.12E-15	-4.385526338	down
Triticum_aestivum_newGene_6530	91	65	13	5	0.578156	0.399064	0.084085	0.027167	5.33E-05	-2.236256349	down
Triticum_aestivum_newGene_6533	293	330	0	0	2.591768	2.681831	0	0	6.16E-36	-6.021959463	down
TraesCS1B03G0947200	21	24	146	207	0.241473	0.256633	1.822212	2.468637	5.06E-12	2.670994535	up
TraesCS2D03G1028200	151	185	48	84	8.4658	9.431609	2.792014	4.709765	0.005553594	-1.149446228	down
TraesCS2D03G1078100	70	77	200	219	0.673248	0.671991	2.030723	2.124287	3.80E-06	1.470091927	up
TraesCS2A03G1155800LC	1159	1958	3753	2417	54.1059	83.199402	184.489563	113.235565	0.001513737	1.006802956	up
TraesCS4A03G0329900LC	175	166	57	71	3.791261	3.265771	1.290792	1.533898	0.000649011	-1.235478375	down
TraesCS7A03G0066300	647	670	1554	1643	3.370639	3.182082	8.503333	8.581673	4.30E-17	1.323860211	up
TraesCSU03G0064800LC	104	109	31	44	3.371036	3.625659	1.097375	1.410061	0.004868369	-1.258422631	down
Triticum_aestivum_newGene_13171	58	84	15	24	0.877484	1.16121	0.234459	0.359061	0.007901605	-1.436147418	down
TraesCS6B03G0673700LC	11	11	73	53	0.706458	0.634761	5.188161	3.627332	0.000243528	1.985376893	up
TraesCS5B03G0977100	209	249	83	100	2.482893	2.698236	1.030515	1.193376	0.000270258	-1.171863834	down
TraesCS2B03G1446000	215	164	606	629	1.542901	1.068843	4.583542	4.539345	5.64E-12	1.691782314	up
TraesCS6A03G0800000	896	818	437	241	11.551306	9.586848	5.916887	3.113335	0.000420725	-1.169556683	down
TraesCS4B03G0700700	329	519	930	1182	3.912368	5.62113	11.658155	14.129382	2.61E-07	1.324680686	up
TraesCS6B03G0995100	59	70	170	156	0.472667	0.511659	1.452196	1.270929	0.00037508	1.289842304	up
TraesCS5B03G0793800	7	3	292	117	0.109892	0.047254	5.517648	2.108142	2.19E-15	3.988885128	up
TraesCS6B03G0691800LC	14	21	87	83	0.687567	0.959588	4.607231	4.176252	5.76E-05	1.939763826	up
Triticum_aestivum_newGene_12925	0	0	74	89	0	0	1.277171	1.472118	4.96E-14	4.19678769	up
Triticum_aestivum_newGene_12926	0	0	144	169	0	0	3.909646	4.306466	9.62E-24	5.166923463	up
TraesCS5B03G0656000	631	655	202	128	8.542357	8.0658	2.871496	1.726587	9.10E-10	-1.770240823	down
TraesCS1D03G0372000	4293	4377	1830	2124	30.8106	28.571474	13.819063	15.286845	1.59E-13	-1.051231348	down
TraesCS7D03G1140400LC	76	97	0	0	1.574049	1.821967	0	0	9.14E-14	-4.160224535	down
TraesCS3B03G1371100	137	89	26	22	2.908583	1.714757	0.569806	0.461641	0.000113279	-1.816980137	down
TraesCS7A03G0124500LC	116	118	7	18	2.099292	1.933667	0.11941	0.320113	8.28E-08	-2.561270017	down
Triticum_aestivum_newGene_12177	0	0	333	388	0	0	6.86878	7.645174	3.83E-41	6.334335895	up
TraesCS4A03G1223500	12681	7791	564	1420	85.826256	47.966675	4.012938	9.638969	2.09E-05	-2.399084962	down
TraesCS4D03G0795500	1802	2224	723	1011	30.152548	33.858688	12.727948	16.96003	1.13E-07	-1.115448918	down
TraesCS2B03G1316800	31	54	169	251	0.348915	0.560049	2.035695	2.872555	6.35E-08	2.103221495	up
TraesCS3B03G1047700	133	161	56	65	2.555984	2.817441	1.128145	1.239576	0.004440866	-1.100459556	down
TraesCS5A03G1228700	590	560	1485	1307	4.962788	4.285254	13.157199	11.034106	8.00E-12	1.315525424	up
TraesCS3A03G0812200	74	56	137	181	0.924955	0.623817	1.805746	2.278801	0.001949653	1.217897675	up
TraesCSU03G0003500	33	32	116	95	0.183292	0.167263	0.675476	0.610275	0.000500141	1.535121281	up
TraesCS7B03G1225500	335	325	3462	3480	6.344632	5.484165	66.791709	64.292473	2.16E-108	3.400578619	up
TraesCS7D03G0139200	543	439	1663	1924	10.340354	7.609124	33.36417	36.783234	5.15E-22	1.87752205	up
TraesCS5B03G0688600	172	200	30	37	1.630114	1.72618	0.290468	0.343452	1.70E-09	-2.169133778	down
TraesCS3B03G0876400LC	13	17	57	62	0.160063	0.194617	0.779884	0.812135	0.002552197	1.624659755	up
TraesCS2D03G0943500	3570	3621	1	0	58.601315	54.075134	0.006151	0	6.53E-119	-9.091449528	down
TraesCS2D03G0298700	98	107	4	6	0.496653	0.494548	0.020913	0.027108	2.51E-11	-3.28216119	down
TraesCS2B03G0399600	24	16	90	70	0.1775	0.107062	0.716206	0.526594	0.000984009	1.679725778	up
TraesCS1D03G0851400	49	60	281	296	0.112376	0.125787	0.683341	0.686615	6.89E-15	2.309665922	up
TraesCS7A03G0810200	894	869	417	370	14.842982	13.117816	7.284963	6.157144	3.88E-07	-1.060597873	down
TraesCS1B03G0194400	1591	1946	641	785	15.495504	17.278485	6.57295	7.659603	4.92E-11	-1.212731085	down
Triticum_aestivum_newGene_13992	0	0	85	83	0	0	1.012347	0.936671	1.77E-14	4.250983757	up
Triticum_aestivum_newGene_13991	0	0	107	96	0	0	0.947481	0.808297	7.30E-17	4.524411954	up
Triticum_aestivum_newGene_14414	32	71	186	158	0.347025	0.716331	2.294011	1.756964	0.000351879	1.577730036	up
Triticum_aestivum_newGene_14415	0	0	53	129	0	0	1.426091	3.324565	1.30E-12	4.044843487	up
Triticum_aestivum_newGene_14412	0	0	294	270	0	0	1.411102	1.210284	2.95E-35	5.99111393	up
Triticum_aestivum_newGene_14413	0	0	392	498	0	0	4.312554	5.008268	9.45E-46	6.594183529	up
TraesCS1D03G0673700	726	981	2358	2100	12.107019	14.829522	41.340746	35.177496	2.37E-12	1.418960344	up
TraesCS1A03G1080600	1058	1119	396	256	5.488424	5.282516	2.160046	1.328948	3.36E-09	-1.576682562	down
TraesCS1D03G0035400	2446	2348	5962	6344	19.73444	17.23213	50.628971	51.351482	5.15E-25	1.407742052	up
Triticum_aestivum_newGene_13148	0	0	63	69	0	0	0.705725	0.733681	1.09E-11	3.884398191	up
Triticum_aestivum_newGene_13145	504	395	140	207	4.441225	3.134556	1.227184	1.819238	4.74E-05	-1.236283077	down
TraesCS3A03G1263500LC	193	246	60	68	9.003828	10.44639	2.918744	3.168135	2.19E-06	-1.575809641	down
TraesCS1D03G1026200	269	283	0	0	5.224287	4.995894	0	0	2.05E-33	-5.86102012	down
TraesCS6B03G1248300	260	330	44	37	3.728719	4.31958	0.651519	0.523899	1.69E-15	-2.565171864	down
TraesCS3A03G0883000	163	159	296	363	1.399022	1.243279	2.680113	3.142349	0.000127537	1.045738267	up
TraesCS2A03G0127000	271	201	71	37	2.606205	1.753781	0.718787	0.347732	1.65E-05	-1.795366854	down
Triticum_aestivum_newGene_9521	61	61	0	0	1.782887	1.623308	0	0	3.47E-10	-3.653938748	down
Triticum_aestivum_newGene_9527	164	177	0	4	1.499606	1.463947	0	0.03131	4.09E-21	-4.568393752	down
Triticum_aestivum_newGene_9524	2	15	337	399	0.01188	0.080504	3.139055	2.958874	3.03E-05	2.636582496	up
Triticum_aestivum_newGene_1710	16	43	225	281	0.162335	0.41217	2.523849	3.056887	1.51E-11	2.74928233	up
TraesCS3B03G0052500	96	119	632	222	4.120217	4.669327	28.698246	9.616593	8.53E-05	1.777459229	up
TraesCS2B03G1482800	70	88	279	234	0.453776	0.473319	1.776368	1.423315	2.58E-07	1.646976973	up
TraesCS3A03G1269800	18108	20703	9302	8963	219.685272	228.471954	118.744972	109.055511	1.43E-12	-1.000817677	down
Triticum_aestivum_newGene_14380	121	129	0	0	1.025893	0.998729	0	0	5.62E-19	-4.731869822	down
Triticum_aestivum_newGene_14381	26	24	123	152	0.335053	0.28308	1.701864	2.002455	3.15E-08	2.213542891	up
TraesCS4B03G0417400	958	964	0	0	9.785831	8.851753	0	0	2.51E-66	-7.521626936	down
TraesCS5D03G1028000	23	76	661	400	0.489423	1.480347	14.967375	8.621237	0.000266623	2.244183271	up
TraesCS1B03G0611900LC	118	149	28	28	4.467168	5.128205	1.109942	1.053433	2.92E-06	-1.912318901	down
TraesCS3B03G0588500	2	0	152	175	0.015352	0	1.685339	1.848151	2.89E-23	4.908398748	up
TraesCS5A03G0649600	171	158	1390	1481	3.050864	2.568116	26.174496	26.574818	4.78E-64	3.10919601	up
TraesCS7A03G1289400LC	4	10	67	76	0.055517	0.120979	1.004975	1.07826	2.12E-06	2.539920758	up
TraesCS1A03G1082100	221	174	490	562	3.463603	2.477832	8.083625	8.833236	2.26E-08	1.410691427	up
TraesCS5B03G0013100LC	3	9	56	66	0.02502	0.081728	0.584111	0.660038	1.89E-05	2.415671422	up
Triticum_aestivum_newGene_15249	313	314	0	0	4.351995	3.979742	0	0	3.60E-36	-6.03527261	down
TraesCS2D03G0749000	1234	1336	2564	2474	14.459061	14.239368	31.614202	29.078493	3.18E-11	1.025015375	up
TraesCS2A03G1168100	11154	14544	5301	5819	111.214134	131.910645	55.619946	58.18914	1.17E-11	-1.115372367	down
TraesCS2A03G1242300	466	349	127	119	2.342805	1.593406	0.672348	0.612286	1.15E-07	-1.561466386	down
TraesCS4A03G1089000	115	101	0	0	0.744374	0.597547	0	0	1.08E-16	-4.500528502	down
Triticum_aestivum_newGene_9393	188	156	4	4	3.114287	2.342494	0.039452	0.04796	5.67E-20	-4.193499463	down
TraesCS2D03G0869100	704	1051	1689	1815	6.657452	9.04727	16.823143	17.231113	3.62E-06	1.036255567	up
Triticum_aestivum_newGene_6992	0	0	52	89	0	0	1.584381	2.596251	1.58E-11	3.870689726	up
TraesCS2A03G0248500	115	143	18	45	1.679241	1.912478	0.263149	0.652559	0.000717941	-1.645209106	down
TraesCS3A03G0459200	820	711	309	311	7.618802	6.007833	3.016528	2.895355	3.86E-08	-1.197326878	down
TraesCS3D03G0506400	56	104	240	240	0.995047	1.695162	4.528439	4.320426	4.62E-05	1.507529805	up
TraesCS1D03G0291200	54	20	4410	1037	0.56716	0.188329	49.196613	11.022887	8.19E-05	2.519763177	up
TraesCS4B03G0898200	988	813	2601	1889	5.406993	4.046023	14.988398	10.369744	4.38E-08	1.334169778	up
TraesCS7B03G0016300	153	175	61	83	1.701619	1.774491	0.713467	0.917833	0.006797749	-1.025508379	down
Triticum_aestivum_newGene_13613	350	348	782	815	1.682358	1.517723	4.263899	4.243078	1.20E-10	1.230042301	up
TraesCS5D03G0456000	131	117	21	42	2.007221	1.637683	0.336037	0.636757	0.000382491	-1.634932763	down
TraesCS2D03G1015600	241	374	38	66	5.042543	7.116829	0.836169	1.37774	7.10E-10	-2.245812087	down
Triticum_aestivum_newGene_14021	215	249	0	0	2.530373	2.683312	0	0	1.19E-29	-5.609978013	down
Triticum_aestivum_newGene_14029	127	91	40	39	1.704503	1.113167	0.565485	0.520826	0.008751042	-1.211965263	down
TraesCS1D03G0747700	139	143	432	358	1.933856	1.812209	6.348931	5.02171	4.81E-08	1.479783746	up
TraesCS4B03G0012200	13	22	90	78	0.11265	0.177679	0.836579	0.685004	0.000119808	1.905848312	up
TraesCS6D03G0890000	1026	974	0	0	10.307516	8.893602	0	0	3.35E-67	-7.56393403	down
TraesCS7A03G1257900	2394	2346	1073	1113	21.378069	19.05831	10.084548	9.96567	1.16E-11	-1.031642165	down
TraesCS6B03G1212800LC	64	70	17	22	1.949744	1.946204	0.53589	0.671392	0.008201159	-1.393219438	down
TraesCS1B03G0363400	927	1018	255	540	9.82416	9.81628	2.8434	5.737211	0.000518574	-1.149848096	down
TraesCS1D03G0062100	77	94	0	0	1.008178	1.129738	0	0	1.05E-13	-4.151751241	down
TraesCS3D03G0643500	103	88	175	225	0.681936	0.526122	1.215522	1.490385	0.002717254	1.044623067	up
TraesCS2D03G1217200	264	315	49	64	1.584866	1.742355	0.306285	0.417839	4.58E-12	-2.127836102	down
TraesCS6D03G0778600	195	171	2329	697	1.575052	1.255127	19.850552	5.662077	0.002025051	1.964941597	up
TraesCS3B03G1232900	115	157	16	30	0.307139	0.381922	0.044753	0.07851	1.81E-06	-2.120931571	down
TraesCS2A03G1007500	2568	1736	73	150	31.058994	19.10457	0.926567	1.80893	1.11E-37	-3.907410276	down
Triticum_aestivum_newGene_5511	22	13	51	108	0.319229	0.178253	0.529261	1.153917	0.002163647	1.709331984	up
Triticum_aestivum_newGene_14585	176	174	2	0	1.289144	1.158646	0.01517	0	3.44E-23	-4.892357057	down
TraesCS6A03G0312800	221	165	79	89	1.089959	0.74097	0.409449	0.439784	0.005379255	-1.041628873	down
TraesCS2D03G0299800	153	114	35	62	1.815662	1.23271	0.427025	0.734213	0.008336706	-1.218065924	down
TraesCS7D03G0812200	65	95	14	30	0.889729	1.183723	0.198208	0.410176	0.00890847	-1.430317709	down
TraesCS1B03G0870700LC	336	572	126	117	4.878972	7.561135	1.925936	1.706735	1.26E-07	-1.690427251	down
TraesCS3B03G0367400	269	98	27	60	2.436734	0.804332	0.251257	0.544392	0.002989873	-1.608333586	down
TraesCSU03G0477200	21	27	174	101	0.991854	1.209421	9.067246	4.998928	1.68E-06	2.181915897	up
TraesCS5D03G0687700	944	675	1751	2061	7.894506	5.135051	15.413256	17.295816	5.41E-08	1.248719989	up
TraesCS3A03G0312300	119	154	29	61	2.764235	3.254155	0.701155	1.417789	0.004787414	-1.321621549	down
TraesCS7A03G1227100	86	111	0	0	1.205733	1.42832	0	0	2.40E-15	-4.35117886	down
TraesCS4A03G0801300	191	237	70	97	1.434166	1.558786	0.54869	0.685407	0.0006143	-1.191633482	down
TraesCS4B03G0729600	315	234	626	849	2.692679	1.820028	5.63734	7.284684	9.87E-08	1.411793469	up
TraesCS4D03G0264500	1960	2202	854	1087	19.347419	19.851033	8.828114	10.813165	1.13E-08	-1.012430917	down
TraesCS3B03G0788700LC	271	344	30	40	4.670062	5.399668	0.533467	0.679131	2.64E-18	-2.815193959	down
TraesCS1B03G0142900	13	37	112	70	0.101532	0.25923	0.917993	0.546103	0.007949702	1.507023535	up
TraesCS7B03G0590300LC	6	20	152	128	0.182033	0.650393	5.849161	4.708969	3.51E-09	2.819349667	up
TraesCS5A03G0007100	39	40	141	129	0.430757	0.400096	1.661149	1.449589	2.53E-05	1.646918994	up
TraesCS7D03G0414000	100	120	33	36	1.273234	1.387165	0.43099	0.451918	0.001178578	-1.403375524	down
TraesCS2D03G0329500	39	70	285	184	0.367057	0.602897	2.840513	1.741445	2.17E-06	1.926035324	up
Triticum_aestivum_newGene_15252	2832	2735	11	15	13.954722	12.485671	0.044519	0.056668	9.42E-147	-7.140590015	down
TraesCS1B03G0632200LC	36	22	297	61	0.88883	0.48409	7.820062	1.533878	0.000786942	1.957065709	up
TraesCS4A03G0508700LC	355	458	115	137	2.074545	2.435354	0.705712	0.800925	1.19E-08	-1.537098595	down
TraesCS3B03G1106800	58	39	276	235	0.628889	0.389688	3.190372	2.584095	1.40E-10	2.237783797	up
TraesCS5A03G0603800	4100	3618	1433	1026	107.580421	86.351936	39.565437	26.975464	2.23E-11	-1.517853526	down
TraesCS1A03G0080500	384	360	1167	1627	3.71501	3.172336	11.901464	15.812443	1.36E-19	1.905372119	up
TraesCS1D03G1023600	1319	1324	0	3	8.260908	7.544916	0	0.012563	4.23E-81	-7.570406585	down
TraesCS6A03G1002000	78	53	188	158	0.99692	0.609713	2.52428	2.030387	0.000899567	1.318113386	up
TraesCS3B03G1064300	59	63	619	636	0.678945	0.662826	7.582157	7.428627	8.19E-43	3.278714505	up
TraesCS2D03G0120100LC	57	90	2	4	1.332343	1.923901	0.037163	0.09487	3.01E-08	-3.063170436	down
TraesCS4A03G1144400LC	27	19	221	204	0.492718	0.306789	4.30272	3.791987	2.03E-15	2.917400546	up
TraesCS6A03G1018900	334	384	103	132	2.43359	2.550906	0.788374	0.962378	8.27E-08	-1.464465389	down
TraesCS3D03G0680900LC	317	480	179	140	13.875075	19.583466	8.685013	6.437235	0.000407038	-1.155896935	down
TraesCS5A03G0649700LC	234	195	17	20	1.360849	1.029054	0.101588	0.115916	2.82E-16	-3.068838862	down
Triticum_aestivum_newGene_7000	108	77	1061	457	2.148203	1.385696	22.222713	9.108037	5.82E-05	2.268112774	up
TraesCS6A03G0065700LC	151	146	645	882	9.406017	8.264477	42.393909	55.217072	3.32E-23	2.323867939	up
TraesCS6A03G1050600	258	272	680	635	1.607843	1.541831	4.464704	3.969512	2.79E-10	1.338716314	up
TraesCS7A03G0343700	186	298	0	0	1.305918	1.903651	0	0	3.33E-28	-5.542331995	down
TraesCS6B03G0504500	42	27	527	177	0.810117	0.478886	10.835284	3.454885	2.45E-09	2.798697204	up
TraesCS5A03G0077100	120	247	57	36	2.384144	4.474911	1.188734	0.709615	0.00060188	-1.603105979	down
TraesCS3D03G1055800	3497	2776	463	408	43.92873	31.725679	6.112312	5.132843	6.65E-40	-2.692701351	down
TraesCS2A03G1213000	419	392	3	2	10.832637	9.217022	0.06356	0.042576	3.94E-42	-5.741067847	down
TraesCS6B03G0702100	292	310	35	24	1.654887	1.597191	0.20509	0.131989	3.24E-19	-2.985531751	down
TraesCS7A03G0621400LC	73	98	400	386	0.844099	1.025254	4.873853	4.479122	3.81E-15	2.147346493	up
TraesCS2B03G0894800LC	157	154	0	0	3.710389	3.314748	0	0	2.02E-22	-5.048408938	down
TraesCS1B03G1211300	413	723	1377	1416	2.824642	4.46975	9.921161	9.711844	9.92E-07	1.308633827	up
TraesCS7B03G0855800LC	92	138	34	25	4.936954	6.800939	1.918768	1.339349	0.000539975	-1.600688123	down
TraesCS4B03G0068700LC	314	362	0	0	5.734937	6.023104	0	0	1.09E-37	-6.129555759	down
TraesCS5A03G0741800LC	491	771	1309	1370	5.361937	7.654617	15.046593	15.003176	4.25E-06	1.11609832	up
TraesCS6B03G0234900	533	597	119	178	5.951472	6.04417	1.384341	1.981824	7.21E-12	-1.773797329	down
TraesCS5D03G0616900	39	40	839	185	0.926395	0.861242	21.384665	4.491861	0.002819384	1.977688619	up
TraesCS1A03G0796400	127	121	250	255	0.844835	0.731984	1.754056	1.703934	0.000482995	1.033960956	up
TraesCS7A03G0599900	241	233	681	381	1.689765	1.481429	5.025942	2.677984	0.001123298	1.147911918	up
Triticum_aestivum_newGene_11061	0	0	68	96	0	0	1.699951	2.29294	8.98E-14	4.168756185	up
TraesCS6B03G0530500LC	0	0	157	143	0	0	12.968741	11.224095	6.43E-23	5.100157419	up
TraesCSU03G0089600LC	19	31	73	73	1.052779	1.580533	4.303828	4.069767	0.00993382	1.334904944	up
TraesCS6A03G0100500	680	446	0	0	4.239697	2.52625	0	0	1.67E-45	-6.645563657	down
TraesCS6A03G0342200	152	224	6	2	1.578713	2.119661	0.060729	0.02092	9.65E-20	-4.232043035	down
Triticum_aestivum_newGene_2867	0	0	397	267	0	0	8.180163	5.27998	9.20E-36	6.075341968	up
Triticum_aestivum_newGene_2866	122	164	0	0	2.951293	3.616623	0	0	1.72E-20	-4.884508654	down
TraesCS3B03G1417600	62	52	1474	1474	0.315515	0.237324	7.915174	7.542268	9.43E-100	4.583162272	up
TraesCS1A03G0689800LC	0	0	76	119	0	0	1.633788	2.665097	1.52E-15	4.38774333	up
Triticum_aestivum_newGene_10707	336	275	125	119	3.008596	2.207764	1.308404	1.01072	9.97E-05	-1.182217782	down
Triticum_aestivum_newGene_10704	178	165	50	78	1.400483	1.499453	0.411291	0.609511	0.001506507	-1.231536597	down
TraesCS5A03G0635300	7	4	84	130	0.044052	0.029058	0.664249	0.96442	2.79E-11	3.301933045	up
TraesCS1B03G0513000LC	307	263	652	636	1.306545	1.015527	3.081577	2.815023	1.17E-07	1.200137128	up
TraesCS7A03G1380900LC	607	689	96	150	7.710781	7.969713	1.277288	1.910376	1.29E-17	-2.216505737	down
TraesCS2B03G0244900	0	3	56	71	0	0.028908	0.932448	1.127124	1.01E-08	3.275517956	up
Triticum_aestivum_newGene_277	42	38	96	101	1.035696	0.853065	2.477116	2.491498	0.006803399	1.198911187	up
TraesCS1B03G1178900	356	281	82	113	4.980635	3.564676	1.194873	1.581278	1.33E-06	-1.533551561	down
TraesCS6B03G1145800LC	632	532	0	0	11.27414	8.631778	0	0	3.53E-50	-6.822261304	down
TraesCS3A03G1038400	247	236	21	42	2.789236	2.430047	0.246589	0.469471	6.21E-12	-2.565316121	down
TraesCS6A03G0151000	80	275	1578	958	0.645601	2.033313	13.536929	7.82755	0.004500109	1.834292965	up
TraesCS1D03G0627800LC	92	90	0	0	2.955158	2.633497	0	0	1.36E-14	-4.258995343	down
TraesCS6A03G0981400	85	85	784	730	0.514627	0.468123	5.023863	4.460171	4.39E-42	3.095930197	up
TraesCS5D03G1204300	489	570	224	241	8.203435	8.700281	3.943612	4.042552	2.25E-06	-1.078828068	down
TraesCS7D03G1216600	414	473	1149	1295	1.222322	1.270167	3.571642	3.836357	1.37E-17	1.496648507	up
TraesCS2B03G1381600	524	617	158	233	2.06371	2.210514	0.652581	0.916937	6.20E-08	-1.411191889	down
TraesCS6B03G1255700	382	400	74	84	2.938133	2.799299	0.592945	0.644117	5.22E-16	-2.124713776	down
TraesCSU03G0020800	4741	4703	11049	11301	25.450911	22.965187	62.425045	60.847843	1.03E-23	1.295405457	up
TraesCS7B03G0461600	37	16	102	101	0.52924	0.194945	1.58057	1.446049	0.00148283	1.624345192	up
Triticum_aestivum_newGene_14271	314	640	56	63	1.711943	3.325062	0.320213	0.332431	1.45E-13	-2.634515561	down
TraesCS1A03G0883000	260	250	58	77	3.761141	3.294946	0.877378	1.111201	4.34E-08	-1.722846525	down
TraesCS1A03G0990600LC	330	366	91	202	4.844591	4.888504	1.407014	2.974942	0.006549086	-1.079279776	down
TraesCS1D03G1043700	155	123	0	0	2.121721	1.538654	0	0	5.11E-20	-4.842062724	down
TraesCS5A03G1159900LC	245	469	103	173	7.381328	12.886285	3.259701	5.21945	0.003902875	-1.16935735	down
TraesCS3A03G0621600LC	212	299	110	111	2.725913	3.492713	1.487896	1.431294	0.001438027	-1.05782639	down
TraesCS2B03G0849900LC	55	77	0	0	1.034502	1.324518	0	0	1.16E-10	-3.731032417	down
Triticum_aestivum_newGene_11389	85	81	0	0	0.496745	0.428322	0	0	1.87E-13	-4.118708708	down
Triticum_aestivum_newGene_11384	117	148	32	59	1.578404	1.818053	0.447762	0.791966	0.00439511	-1.286424966	down
Triticum_aestivum_newGene_11387	605	597	40	79	3.246766	2.768933	0.209065	0.392344	5.58E-24	-3.044294547	down
TraesCS1B03G0852700	135	180	4828	1340	0.962006	1.171721	36.397343	9.628516	3.56E-05	2.560966334	up
TraesCS2D03G1068900	15	24	217	226	0.264034	0.381491	4.012853	3.994127	3.17E-18	3.18365258	up
TraesCS7D03G1237100	157	213	528	370	1.541537	1.903636	5.459769	3.643343	5.76E-05	1.271297507	up
TraesCS7B03G0821000	48	72	135	134	0.898222	1.23618	2.695444	2.536035	0.007158892	1.110250744	up
TraesCS4A03G1141700	768	740	207	206	8.736543	7.651358	2.47702	2.340118	2.87E-17	-1.743849649	down
TraesCS6A03G0936900	55	69	13	14	2.646139	3.003804	0.654527	0.637071	0.002095742	-1.666863549	down
TraesCS1B03G0819400LC	13	15	123	52	0.427291	0.439608	4.393849	1.77085	0.000188363	2.055695418	up
TraesCS6A03G0129300	104	144	2476	1694	2.038246	2.569412	51.444378	33.544308	6.55E-52	3.932747846	up
TraesCS6B03G1126900	25	16	218	76	0.147353	0.083125	1.363888	0.452531	2.30E-05	2.245560124	up
TraesCS1D03G0376300	960	995	342	329	8.305941	7.835654	3.109887	2.855748	1.97E-14	-1.43523735	down
TraesCS1A03G0539800	0	0	61	55	0	0	0.82004	0.70513	2.62E-10	3.678034448	up
TraesCS3B03G1117500	3896	4407	381	487	63.831917	65.686523	6.559088	7.99819	7.61E-81	-3.125604339	down
TraesCS2B03G0690200	158	263	507	402	1.233057	1.865735	4.160373	3.143517	0.000781105	1.110658427	up
TraesCS6D03G0902000	34	60	177	169	0.512633	0.83695	2.850755	2.600291	9.69E-06	1.741611719	up
Triticum_aestivum_newGene_9598	76	64	173	150	0.645138	0.49015	1.546891	1.279958	0.002131422	1.16161583	up
TraesCS1A03G0811800LC	224	425	57	85	6.247054	10.778586	1.671184	2.370096	6.38E-07	-1.896759376	down
Triticum_aestivum_newGene_15460	287	286	0	1	3.994395	3.619456	0	0.011844	5.97E-34	-5.755908223	down
Triticum_aestivum_newGene_15463	77	81	0	0	0.557129	0.55068	0	0	6.64E-13	-4.047254467	down
TraesCS1A03G0685800	128	102	6	12	1.586507	1.151474	0.07687	0.147689	1.48E-09	-2.887117804	down
TraesCS6D03G0902100	52	45	207	203	0.918965	0.720492	3.909255	3.657513	4.62E-09	1.968879865	up
TraesCS3B03G1129100	1510	1320	589	615	10.950521	8.702827	4.489702	4.511746	1.25E-09	-1.138592557	down
Triticum_aestivum_newGene_5902	107	121	484	538	1.603353	1.655308	7.678758	8.105633	5.05E-20	2.141578438	up
TraesCS1B03G0473000	102	142	1252	1302	0.792626	1.00535	10.252508	10.166723	4.65E-57	3.341864426	up
TraesCS6B03G0260700	0	0	147	63	0	0	0.692113	0.279189	7.22E-14	4.220250246	up
TraesCS3B03G0511400	220	260	0	0	2.317824	2.512151	0	0	2.98E-30	-5.653405891	down
TraesCS3B03G1086000	2347	2074	5824	3913	25.052513	20.133852	65.416229	41.891987	2.70E-06	1.165307246	up
TraesCS5B03G1255600	17	19	89	52	0.246407	0.248123	1.383883	0.77408	0.003164912	1.609004891	up
TraesCS4D03G0516100	205	272	439	503	2.179526	2.627965	4.912402	5.35559	7.57E-05	1.008542887	up
TraesCS4B03G0540200	67	79	184	170	0.375801	0.403829	1.092066	0.963146	0.000377798	1.243869442	up
Triticum_aestivum_newGene_9028	22884	23166	0	0	112.125375	103.849804	0	0	1.03E-216	-11.56153465	down
Triticum_aestivum_newGene_9020	547	288	86	133	2.153534	1.029453	0.356107	0.523141	1.40E-05	-1.682660003	down
TraesCS1D03G0432700	29	45	164	145	0.35376	0.502902	2.138561	1.800442	1.80E-06	1.893287935	up
TraesCS5D03G0866300	566	758	218	265	3.200358	3.895839	1.295792	1.499238	4.19E-08	-1.328814538	down
TraesCS3B03G0027900LC	89	127	225	210	2.049477	2.677092	5.498122	4.899128	0.003712445	1.006741846	up
TraesCS3B03G1115800	231	146	49	60	2.198802	1.259615	0.486722	0.572577	0.000149475	-1.537289994	down
TraesCS6B03G0339700	5010	5927	909	1048	76.428871	82.244469	14.579572	16.031652	1.16E-56	-2.372667008	down
TraesCS5A03G0139500LC	0	2	222	351	0	0.018378	3.136695	4.73621	2.18E-32	5.603817704	up
TraesCS2A03G1019200	95	35	778	509	1.317424	0.438835	11.405536	7.117015	0.000108181	2.294006939	up
TraesCS5B03G0565100	30	42	111	96	0.24559	0.320239	0.978645	0.807829	0.002097828	1.385543079	up
TraesCS1D03G1047300	1798	1858	188	208	23.001894	21.631471	2.805827	2.956558	1.62E-72	-3.068978978	down
TraesCS7D03G1198500	255	116	37	24	7.091903	2.924329	1.063692	0.662182	1.33E-05	-2.088829103	down
TraesCS2D03G0943400LC	5128	3970	1	0	76.734016	54.038609	0.013648	0	4.82E-121	-9.276789025	down
TraesCS6D03G0485600	119	125	46	44	1.31325	1.261595	0.53052	0.484011	0.003023246	-1.221487775	down
TraesCS4D03G0694600	390	304	1435	1216	3.251751	2.304729	12.591604	10.163829	4.19E-17	1.925227934	up
Triticum_aestivum_newGene_5263	0	0	212	245	0	0	4.300355	4.777535	5.59E-31	5.707634399	up
TraesCS1D03G0649600	546	491	183	86	7.597114	6.212383	2.670171	1.188427	6.88E-06	-1.681291756	down
TraesCS6D03G0655900	65	66	4	12	0.763755	0.708561	0.044056	0.132775	0.000135638	-2.157514317	down
TraesCS4B03G0666000	150	98	1133	1600	1.073777	0.642416	8.623236	11.616659	3.12E-36	3.325152394	up
TraesCS2A03G0922600	310	208	90	78	1.853944	1.129604	0.561987	0.466476	9.51E-05	-1.42049456	down
TraesCS2B03G1548400LC	121	195	46	73	1.599095	2.358885	0.635615	0.97159	0.007543989	-1.178850018	down
TraesCS1D03G1037300LC	416	391	0	0	10.696616	9.143106	0	0	7.65E-42	-6.369319871	down
TraesCS5B03G0574900	291	323	0	0	1.486567	1.502273	0	0	1.17E-35	-6.003909721	down
TraesCS1B03G0300700	0	0	284	312	0	0	2.521879	2.647017	7.66E-37	6.082034167	up
TraesCS6D03G0729700	5473	5843	2320	1909	40.252026	39.087795	17.954777	14.079439	1.32E-13	-1.315073405	down
TraesCS6B03G0945900	54	33	230	115	0.523414	0.284618	2.353311	1.115401	0.000312314	1.724716168	up
TraesCS6A03G0104600	1310	1281	305	298	6.490704	6.038479	1.402708	1.305776	2.08E-28	-1.985266336	down
TraesCS5D03G0975600	78	58	255	273	2.287534	1.54502	7.955941	8.112761	3.80E-09	1.872381228	up
TraesCS3A03G0321700LC	80	89	0	0	7.408696	7.489861	0	0	1.13E-13	-4.146103293	down
TraesCS7B03G0153200	114	108	215	232	0.786537	0.680262	1.565041	1.612307	0.001175576	1.012111836	up
Triticum_aestivum_newGene_9994	145	123	42	51	1.501365	1.20718	0.448518	0.523903	0.001350599	-1.306179236	down
TraesCS4D03G0759500	628	582	125	70	4.393808	3.699626	0.913666	0.490728	7.16E-14	-2.361805147	down
TraesCS5D03G0318100	661	588	1870	938	7.90454	6.394469	23.558262	11.256114	0.000850247	1.15625987	up
Triticum_aestivum_newGene_13438	2	0	117	121	0.012677	0	1.539157	1.520452	8.06E-18	4.436378038	up
Triticum_aestivum_newGene_13437	0	0	69	52	0	0	0.6128	0.43527	1.83E-10	3.705698305	up
TraesCS1A03G0173200	142	143	60	53	2.215949	2.037703	0.980571	0.832405	0.003489565	-1.143293144	down
TraesCS4A03G0663200	64	82	10	25	0.502435	0.584673	0.081126	0.195213	0.00589378	-1.546979542	down
Triticum_aestivum_newGene_4378	0	0	62	54	0	0	0.57152	0.4763	2.83E-10	3.673120493	up
TraesCS2B03G1452700	63	48	175	189	0.579846	0.403911	1.705268	1.78089	6.26E-06	1.618270303	up
TraesCS2B03G0351500	6636	7499	2993	3511	34.341343	35.302502	16.295891	18.223244	4.88E-13	-1.036967361	down
TraesCS4B03G0538800LC	0	0	76	61	0	0	1.103967	0.841657	7.68E-12	3.909805842	up
TraesCS5B03G0805900	885	839	360	407	6.100849	5.265111	2.60761	2.811676	4.75E-08	-1.073755064	down
TraesCS6B03G1090100LC	0	0	59	60	0	0	1.122806	1.08827	1.26E-10	3.726182618	up
TraesCS5D03G0727000	263	283	695	811	1.800563	1.76217	5.01903	5.584843	9.38E-14	1.486877829	up
TraesCS6B03G0563700	938	1402	2879	2742	6.773929	9.206549	21.880224	19.855768	1.79E-09	1.297713583	up
TraesCS6A03G0276200	12	14	151	90	0.228829	0.244182	3.067744	1.73742	1.82E-08	2.66640264	up
TraesCS5B03G0820300	181	172	15	18	2.491999	2.147139	0.21424	0.244724	5.17E-14	-2.933352871	down
TraesCS6D03G0904100	566	551	1132	1142	4.623729	4.09351	9.727005	9.355177	1.41E-09	1.070604096	up
TraesCS6B03G0528500LC	38	43	128	90	0.222313	0.224535	0.785988	0.526168	0.004330864	1.303402102	up
TraesCS6D03G0002900	187	228	19	13	2.772192	3.07019	0.295435	0.182978	3.24E-16	-3.164772952	down
TraesCS5A03G0905000	222	312	635	537	2.35991	3.021101	7.107872	5.728981	1.77E-05	1.154531116	up
TraesCS4A03G0972000	1021	992	364	434	9.060863	8.008307	3.397493	3.864635	7.83E-11	-1.237539541	down
Triticum_aestivum_newGene_13791	186	196	18	4	1.739806	1.672935	0.173601	0.036323	7.64E-12	-3.222983785	down
TraesCS2B03G1176500	106	89	174	238	0.296689	0.22634	0.514866	0.670757	0.003069277	1.051673905	up
TraesCS4B03G0685900LC	101	80	16	23	2.893377	2.089061	0.473097	0.634547	0.00025561	-1.779827622	down
Triticum_aestivum_newGene_13579	65	70	11	7	1.369625	1.331215	0.237597	0.130382	6.27E-05	-2.150558266	down
TraesCS6D03G0085300	373	328	857	970	1.716712	1.373129	4.152589	4.478737	2.39E-12	1.405235446	up
Triticum_aestivum_newGene_11941	451	467	0	0	2.949294	2.778304	0	0	2.54E-45	-6.552252245	down
Triticum_aestivum_newGene_11947	0	0	193	178	0	0	1.630532	1.589795	9.58E-27	5.4068734	up
Triticum_aestivum_newGene_11946	0	0	184	184	0	0	5.179696	4.960993	8.74E-27	5.406387963	up
TraesCS2A03G0477100	22	32	365	126	0.373939	0.506793	6.823924	2.242842	4.85E-08	2.637563393	up
TraesCS7A03G0088100LC	59	78	0	0	0.674749	0.806828	0	0	3.88E-11	-3.801455912	down
TraesCS6D03G0478400	817	729	2222	1191	6.795942	5.517693	19.462675	9.940101	0.00044222	1.141592529	up
TraesCS2D03G1304100	31	38	123	102	0.291374	0.328665	1.231386	0.975905	0.000323204	1.552474435	up
TraesCS4A03G0746900	441	598	1737	1330	2.647573	3.2706	10.992249	8.022666	4.52E-11	1.574623761	up
TraesCS3A03G1197900	66	99	15	2	0.744853	1.017458	0.173689	0.022097	0.00047232	-2.115447976	down
TraesCS1B03G0562000	508	378	1017	993	4.924163	3.332033	10.374872	9.659822	3.93E-07	1.199796433	up
TraesCS7A03G0658000LC	347	484	148	184	3.241167	4.11105	1.451572	1.724126	3.50E-05	-1.186215954	down
TraesCS2A03G1007900	922	625	108	26	14.996199	9.248856	1.840406	0.414573	0.004720638	-1.878988937	down
TraesCS1D03G0001300	18	17	73	72	0.193368	0.166743	0.832311	0.779167	0.000514344	1.73320897	up
TraesCS4A03G0048200LC	122	87	0	0	0.645388	0.416393	0	0	1.30E-15	-4.390385164	down
Triticum_aestivum_newGene_11092	0	0	303	324	0	0	2.424899	2.534121	4.87E-38	6.152992734	up
TraesCS3D03G0283300	73	79	275	153	3.359556	3.289918	13.40085	7.110944	0.000744867	1.397118999	up
TraesCS7B03G0810400	28	26	62	93	0.317292	0.272374	0.743504	1.070009	0.009438187	1.315904236	up
TraesCS5D03G1045400	1278	1307	2183	2954	15.504617	14.426459	27.877871	35.966103	3.30E-08	1.028733245	up
TraesCS4B03G0544800	347	460	830	813	3.431019	4.137012	8.644484	8.074601	1.47E-06	1.063956477	up
Triticum_aestivum_newGene_9279	439	512	1	0	2.600941	2.758749	0.006074	0	4.26E-46	-6.439314276	down
TraesCS4B03G0024100	10	28	114	77	0.14252	0.382422	1.824069	1.163579	0.00049155	1.877056723	up
TraesCS1D03G0791700	1679	1670	506	716	22.224234	20.113317	7.045427	9.506063	2.62E-11	-1.352273695	down
TraesCS2B03G1172900LC	62	67	0	1	3.383509	3.339269	0	0.012315	5.36E-10	-3.562705358	down
TraesCS7B03G0763600	277	308	616	563	2.476009	2.508376	5.809642	5.068116	3.21E-06	1.047534499	up
TraesCS5A03G0007000	26	9	94	129	0.269913	0.084653	1.030013	1.345625	3.16E-05	2.142731526	up
TraesCS2B03G0546300	647	778	270	310	8.408775	9.196643	3.692129	4.042082	2.62E-08	-1.189167114	down
TraesCS1B03G0615000	120	94	428	165	0.574492	0.411056	2.172593	0.797345	0.005517456	1.325319581	up
TraesCS5A03G0591200	51	37	141	107	0.566476	0.370357	1.659203	1.198307	0.002133366	1.363009764	up
TraesCSU03G0150000LC	96	95	331	365	5.400234	4.834703	19.589947	20.582762	3.16E-12	1.834835526	up
Triticum_aestivum_newGene_7860	314	269	88	88	1.520317	1.248597	0.559162	0.446023	1.97E-07	-1.557209734	down
Triticum_aestivum_newGene_15514	5	3	58	106	0.04418	0.017102	0.5855	1.03371	8.54E-09	3.10045886	up
Triticum_aestivum_newGene_15517	0	0	50	104	0	0	2.70472	5.392084	1.10E-11	3.902415917	up
Triticum_aestivum_newGene_15512	184	177	28	42	2.020096	1.813561	0.345128	0.470834	3.20E-08	-2.064494332	down
TraesCS3A03G0030100	0	0	340	318	0	0	1.708538	1.522599	7.81E-39	6.20603879	up
Triticum_aestivum_newGene_5838	651	685	238	354	2.212787	2.100657	0.862094	1.221593	2.60E-05	-1.066062127	down
TraesCS3D03G0031700	146	196	627	699	1.705303	2.092957	7.737316	8.251614	2.39E-17	1.946833098	up
TraesCS1D03G0428700	1042	579	378	270	12.889549	6.510139	4.921069	3.34656	0.001384038	-1.153398896	down
TraesCS3B03G1336700	43	40	115	110	0.615038	0.524763	1.745936	1.586548	0.001457673	1.334868975	up
TraesCS2B03G0646800LC	0	0	191	170	0	0	1.688045	1.424945	4.16E-26	5.360327805	up
TraesCS3A03G1250800	5866	6594	2604	3132	52.611507	53.800606	24.57497	28.173655	3.00E-12	-1.035910027	down
Triticum_aestivum_newGene_9117	136	162	0	0	0.560145	0.608827	0	0	1.44E-21	-4.975486865	down
TraesCS2B03G1343500	504	611	272	227	3.88276	4.278509	2.198298	1.750687	4.69E-05	-1.038789035	down
TraesCS1B03G0559600	610	648	68	104	7.888484	7.627242	0.915625	1.343268	3.36E-25	-2.66537184	down
TraesCS4B03G0097300	311	322	59	47	2.233423	2.101123	0.445831	0.337576	1.50E-14	-2.330356616	down
TraesCS6B03G1249600	724	831	31	34	1.513687	1.581582	0.067792	0.070753	7.93E-61	-4.2643537	down
TraesCS4D03G0230100	1320	1854	568	652	12.316566	15.736867	5.574051	6.096052	2.46E-09	-1.266660672	down
TraesCS3D03G0849800	69	90	17	12	0.302905	0.359923	0.078004	0.051247	0.000195999	-1.901892193	down
TraesCS6A03G0016400	1299	1180	481	532	7.998515	6.606247	3.116379	3.282011	9.34E-11	-1.196401317	down
TraesCS6B03G0698200	1065	1252	504	500	9.929055	10.623538	4.940262	4.677155	2.15E-09	-1.107846455	down
Triticum_aestivum_newGene_9112	126	132	647	749	0.579234	0.584291	2.290967	2.422226	3.02E-29	2.414802926	up
TraesCSU03G0483200	694	453	108	105	10.500882	6.234793	1.704339	1.583429	2.35E-13	-2.205521371	down
TraesCS6A03G0962500	665	951	297	198	6.355061	8.271083	2.978617	1.895874	3.06E-07	-1.523558592	down
TraesCS7D03G0099900	207	178	0	0	2.595724	2.031627	0	0	8.79E-26	-5.330205804	down
TraesCS4A03G1221700LC	198	157	36	76	3.119912	2.245264	0.595311	1.197852	0.001488111	-1.403995004	down
TraesCS6A03G0775300	187	107	13	37	1.104198	0.571708	0.074673	0.215835	9.37E-05	-2.00120375	down
TraesCS5A03G0618300	66	43	213	240	0.679855	0.399991	2.328178	2.50616	5.57E-08	1.922536813	up
TraesCS6D03G0343800	5565	5101	1156	954	30.581553	25.496836	6.681763	5.253631	9.27E-34	-2.209161503	down
TraesCS4B03G0005000LC	90	133	0	0	0.943996	1.268646	0	0	1.60E-16	-4.489988278	down
TraesCS3D03G0729500	879	717	266	381	7.538415	5.591026	2.399738	3.27669	4.39E-06	-1.18881653	down
TraesCS6A03G1021400	0	0	3026	3042	0	0	40.723324	39.014706	2.99E-112	9.106548813	up
TraesCS1B03G0042000	1	0	799	415	0.003831	0	11.494681	5.693751	3.15E-44	6.538983362	up
TraesCS6A03G0564100	110	151	319	572	2.122161	2.641587	6.475779	11.073155	4.71E-07	1.68731142	up
TraesCS6A03G0937600	18	34	145	242	0.334732	0.574218	2.870859	4.573186	1.46E-09	2.542593692	up
Triticum_aestivum_newGene_11251	0	0	85	103	0	0	0.704805	0.924799	7.67E-16	4.410739219	up
Triticum_aestivum_newGene_11256	0	0	277	254	0	0	3.069315	2.694534	6.13E-34	5.9077051	up
TraesCS1B03G0705900	392	615	1601	1017	4.35826	6.224343	18.77116	11.357339	9.79E-06	1.370372639	up
TraesCS1D03G0741800LC	296	394	149	87	1.62409	1.966459	0.856952	0.478345	0.000287108	-1.333577202	down
TraesCS6D03G0161800	7	31	97	116	0.053891	0.247642	0.893953	1.055934	0.000465221	1.940691856	up
TraesCS4A03G0843900	21	22	92	102	0.070116	0.065433	0.327829	0.345552	1.92E-05	1.909195984	up
TraesCS2B03G1441800	0	4	248	243	0	0.032557	2.709587	2.532335	1.47E-30	5.236095844	up
TraesCS1D03G0858000	364	338	1413	749	3.85604	3.256448	15.760355	7.961106	1.26E-06	1.578882787	up
TraesCS6D03G0803200	19	20	441	365	0.099983	0.096482	2.485208	1.959151	4.79E-35	4.042518446	up
TraesCS4B03G0917800	484	448	213	187	4.920791	4.135973	2.275124	1.901946	1.70E-05	-1.100825443	down
TraesCS2B03G1445000	124	112	544	586	0.773143	0.637179	3.578702	3.676737	4.11E-22	2.232663742	up
TraesCS2D03G0940000	383	307	1146	951	1.776057	1.292728	5.590367	4.42462	1.07E-11	1.606532936	up
TraesCS4A03G0221600	172	103	9	36	1.650488	0.896442	0.090235	0.338711	0.000331902	-1.963251048	down
TraesCS6A03G0998600	163	198	30	34	1.659549	1.834013	0.316809	0.346557	2.40E-09	-2.180355535	down
TraesCSU03G0053800	312	676	155	206	6.483112	12.787971	3.389611	4.29087	0.001187474	-1.246885807	down
TraesCS4A03G0553700	244	164	414	451	2.944611	1.795539	5.274278	5.475605	0.000413569	1.078206281	up
TraesCS4B03G0260400LC	0	0	413	358	0	0	23.541376	19.447994	4.75E-42	6.398780188	up
Triticum_aestivum_newGene_12434	0	0	56	65	0	0	0.359154	0.39501	9.34E-11	3.746398421	up
TraesCS7A03G1236900	65	65	213	220	0.263182	0.241925	0.939363	0.93268	1.13E-07	1.676461983	up
TraesCS1A03G0054500LC	133	180	32	48	0.975621	1.190008	0.365433	0.290695	3.14E-05	-1.682401985	down
TraesCS2A03G0131700	47177	64848	22652	26974	1067.317871	1334.601196	539.2854	612.045837	3.46E-09	-1.078761974	down
TraesCS6B03G0551600	283	308	0	0	13.35738	13.345051	0	0	7.38E-35	-5.953425282	down
TraesCS6A03G1028900	511	678	1195	1199	4.518614	5.457106	11.140034	10.64467	2.49E-07	1.052895528	up
TraesCS2B03G0317200	104	113	1064	1164	0.373747	0.370264	4.047006	4.21837	1.32E-63	3.324678927	up
Triticum_aestivum_newGene_5122	153	179	525	628	1.338965	1.731692	4.659022	5.282545	2.82E-15	1.793352421	up
TraesCS6B03G0282300LC	106	140	0	0	2.485236	2.986969	0	0	2.62E-18	-4.671812936	down
TraesCS2D03G0290000LC	203	250	78	71	6.414074	7.183948	2.595993	2.250569	1.59E-05	-1.418542437	down
TraesCS2D03G0734700	338	286	122	149	4.046473	3.108888	1.526901	1.784404	0.000316873	-1.076229299	down
TraesCS4B03G0417700	2780	2973	131	89	24.684931	24.019777	1.217277	0.78743	1.15E-93	-4.460020285	down
TraesCS4D03G0133000	1606	1847	33	60	15.34003	16.053045	0.329014	0.5542	7.07E-90	-4.902382388	down
TraesCS5B03G1238700	144	252	67	83	1.184878	1.941883	0.556805	0.679497	0.003593022	-1.188536959	down
TraesCSU03G0042800	0	0	8405	9751	0	0	66.088753	73.076927	5.21E-165	10.48543753	up
TraesCS2A03G1309000	29	39	979	288	0.383669	0.467414	13.831696	3.872912	3.30E-05	2.559307554	up
TraesCS3B03G0672300LC	74	50	183	176	0.358124	0.21919	0.933766	0.85847	0.000147467	1.443110375	up
TraesCS7A03G0127100	498	622	221	218	5.581617	6.344499	2.59969	2.444379	1.92E-07	-1.229898707	down
TraesCS7A03G0119200	13	22	160	201	0.066258	0.106294	0.893648	1.071612	4.84E-14	2.988271553	up
TraesCS2A03G1187500	102	100	747	799	0.712891	0.635528	5.496104	5.605186	1.03E-41	2.89772489	up
TraesCS1D03G0107300	0	0	277	287	0	0	4.091238	4.038963	1.26E-35	6.007253831	up
TraesCS7D03G1162900	10	5	66	92	0.10746	0.04565	0.78253	1.035363	6.71E-07	2.602902116	up
TraesCS2A03G1168200	10449	14142	3828	4106	109.166672	134.411865	42.083763	43.020897	4.95E-19	-1.525984561	down
Triticum_aestivum_newGene_6620	134	146	0	0	0.986404	0.959074	0	0	1.02E-20	-4.89652532	down
TraesCS2A03G1372000	44	32	83	123	0.433764	0.285322	0.880939	1.239883	0.006773006	1.280626347	up
TraesCS5D03G0453200	283	411	3236	1468	3.210901	4.243838	38.669552	16.710428	4.87E-05	2.183625841	up
TraesCS4A03G0752400LC	34	96	925	580	1.212833	3.163817	35.396862	21.123842	1.66E-05	2.496760782	up
TraesCS1B03G0229800LC	2003	2070	5539	3093	26.338665	24.754072	76.644707	40.779949	0.000195969	1.101416517	up
TraesCS4B03G0003200	338	289	99	135	4.099649	3.190188	1.262503	1.637723	3.14E-05	-1.276553205	down
TraesCS5B03G0390300	337	452	74	63	2.686823	3.286209	0.61009	0.500955	7.78E-15	-2.288982508	down
TraesCS6B03G1105900LC	139	177	61	64	2.953999	3.419265	1.345029	1.346067	0.002299479	-1.153041166	down
TraesCS2A03G0165100	2512	2767	1055	1405	24.883621	24.934011	10.997527	13.95156	2.49E-08	-1.013814775	down
Triticum_aestivum_newGene_13628	1059	1246	0	0	4.499682	4.899809	0	0	1.56E-71	-7.739524679	down
TraesCS2B03G1241100LC	0	2	83	132	0	0.029673	1.415184	2.147005	3.85E-15	4.188653173	up
TraesCS3D03G0606600	887	1030	454	415	14.741818	16.002946	8.098268	7.260452	3.04E-07	-1.038665315	down
TraesCS6D03G0140700	67	71	138	180	0.681277	0.654298	1.481506	1.839157	0.001727278	1.159849545	up
TraesCS2D03G0574500	103	146	45	53	2.354321	3.039693	1.082724	1.211303	0.009084474	-1.12800181	down
TraesCS7B03G1190000	80	55	271	232	1.248335	0.771013	4.473599	3.649727	2.25E-07	1.795391536	up
TraesCS2A03G1032600	189	78	27	23	2.531113	0.951688	0.374327	0.305225	0.000269615	-1.880857245	down
TraesCS4B03G0974100LC	72	76	14	12	1.423752	1.352046	0.275115	0.237292	0.000132518	-1.947170908	down
TraesCS6A03G0765400	148	206	47	77	1.738507	2.205071	0.570813	0.905237	0.001447096	-1.293954374	down
TraesCS7A03G0032800	86	71	211	229	1.139862	0.859327	2.962031	3.057758	9.09E-06	1.440551478	up
TraesCS7D03G0453400	136	151	282	328	0.788873	0.797831	1.731655	1.917013	6.22E-05	1.099109299	up
TraesCS7B03G1307700	151	128	29	36	0.954912	0.738017	0.193851	0.228833	8.74E-06	-1.798458553	down
TraesCS1A03G0873600LC	3	7	396	433	0.063367	0.163776	12.064378	12.582386	5.31E-45	5.453463237	up
TraesCS2D03G1094800	50	55	601	502	0.42955	0.424429	5.456225	4.344068	2.19E-33	3.266053437	up
TraesCS1B03G0833300	38	34	221	108	0.349622	0.282158	2.155247	0.999491	3.45E-05	1.913935008	up
Triticum_aestivum_newGene_9674	105	88	0	0	1.46997	1.121923	0	0	4.14E-15	-4.323968095	down
Triticum_aestivum_newGene_9671	374	455	0	0	3.109056	3.595417	0	0	3.56E-42	-6.392220079	down
Triticum_aestivum_newGene_9678	110	103	9	7	0.901706	0.762153	0.072034	0.0504	6.15E-10	-2.9301363	down
Triticum_aestivum_newGene_8831	0	0	130	142	0	0	2.439417	2.538881	1.81E-21	4.970435094	up
TraesCS4A03G0878700	743	1012	382	425	17.426307	21.623195	9.442439	9.99006	9.19E-06	-1.013275111	down
TraesCS2B03G1200100	17	28	55	101	0.329002	0.49284	1.104305	1.959675	0.006466047	1.476858119	up
TraesCS5A03G1093700	107	105	190	242	0.796025	0.70461	1.482531	1.80076	0.001828686	1.019507276	up
TraesCS6A03G0778400LC	338	295	3	0	10.361574	8.234204	0.085157	0	8.49E-35	-5.584174676	down
TraesCS7B03G1167100	0	0	118	226	0	0	1.567327	2.87774	2.97E-22	5.086294688	up
TraesCS1D03G0555600	3	2	63	77	0.0149	0.010187	0.465704	0.54664	1.76E-09	3.275830663	up
TraesCS6B03G0504400	34	22	618	450	0.643018	0.373607	12.565533	8.731214	8.07E-33	3.935101122	up
TraesCS1A03G0782800	202	189	652	631	1.219757	1.039711	4.161772	3.835967	2.28E-15	1.721923562	up
TraesCS3B03G0564800LC	113	150	7	4	2.911184	3.50383	0.163249	0.080463	1.00E-13	-3.523475816	down
TraesCS3D03G1056700	88	84	21	28	1.191247	1.02922	0.293765	0.371296	0.002210423	-1.47267598	down
TraesCS5D03G0622900	40	24	147	155	2.302481	1.264443	8.926524	8.977272	1.02E-06	2.010047746	up
TraesCS1D03G0562400LC	116	113	15	38	4.057824	3.594537	0.535473	1.320743	0.000649756	-1.692534118	down
TraesCS4A03G0801200	386	336	158	156	2.568658	2.037267	1.129356	1.043696	8.95E-05	-1.078937679	down
TraesCS5B03G0111500	233	168	75	69	2.376391	1.560612	0.802826	0.700732	0.000634073	-1.283003032	down
TraesCS2A03G1302600	90	82	0	0	0.812545	0.559385	0	0	7.83E-14	-4.167216928	down
TraesCS1A03G0574000	27	21	270	215	0.391751	0.273395	4.120897	3.128825	4.89E-17	3.043724913	up
TraesCS2D03G0128800	42486	53722	19794	24595	759.783264	873.935242	372.508423	441.129089	1.14E-09	-1.027211372	down
TraesCS5D03G0829100	264	162	79	75	6.882599	3.835044	2.165651	1.950115	0.001651303	-1.261025951	down
TraesCS5B03G0928900	5	18	81	89	0.052487	0.206488	1.067949	1.122968	3.73E-05	2.233048054	up
TraesCS2A03G0278700	166	184	31	74	0.942261	0.952642	0.181197	0.419886	0.001271081	-1.452619261	down
Triticum_aestivum_newGene_8068	295	350	134	137	2.09602	2.258745	0.998531	0.972865	5.17E-05	-1.121166235	down
TraesCS7A03G0104300	116	79	9	5	1.412027	0.880338	0.114236	0.058045	3.04E-08	-2.832752467	down
TraesCS2B03G0046600	186	172	0	0	1.671637	1.410617	0	0	9.71E-25	-5.243038781	down
TraesCS6B03G1284100LC	99	105	0	0	1.752454	1.686335	0	0	4.37E-16	-4.431020747	down
TraesCS2D03G0830300LC	0	0	143	71	0	0	3.215499	1.404692	6.46E-15	4.341068742	up
Triticum_aestivum_newGene_3185	359	458	129	171	0.978374	1.1543	0.452847	0.582428	2.57E-06	-1.3061026	down
TraesCS2B03G1206600	69	63	137	181	0.673432	0.558479	1.416899	1.776524	0.00124719	1.211563942	up
TraesCS5A03G0639700	550	347	147	245	5.219241	2.991539	1.467867	2.325289	0.005175069	-1.046469663	down
TraesCS7B03G1241900LC	793	794	0	0	8.284265	7.546022	0	0	2.01E-60	-7.272526163	down
TraesCS2B03G1325700	608	585	1216	1232	5.073762	4.440413	10.691833	10.321948	5.82E-10	1.082004588	up
TraesCS7B03G1248200LC	336	357	0	0	8.071497	7.803729	0	0	1.80E-38	-6.172653145	down
TraesCS5B03G0609200	1603	1987	4	2	19.253231	21.710072	0.048884	0.020242	1.76E-95	-7.652978685	down
TraesCS2B03G0593200	171	85	18	27	1.306057	0.583871	0.173651	0.221542	6.11E-05	-1.991134395	down
TraesCS2B03G0703000LC	139	133	56	63	6.067924	5.276793	2.542156	2.759525	0.009923987	-1.021201948	down
TraesCS7B03G1303500	3	4	51	57	0.028645	0.034002	0.557156	0.59883	1.70E-06	2.71121608	up
TraesCS6B03G0665200	120	108	0	0	3.179952	2.596592	0	0	1.72E-17	-4.584689844	down
Triticum_aestivum_newGene_8514	130	111	46	21	0.986692	0.800014	0.311768	0.252263	0.00363106	-1.46258895	down
TraesCS7D03G0152900	39	11	1035	757	1.122263	0.266204	31.542284	21.979263	4.95E-08	3.200084767	up
TraesCS2B03G1205400LC	0	0	79	59	0	0	3.162931	2.267526	9.19E-12	3.900776442	up
TraesCS2A03G1267000	111	107	15	6	4.528472	3.984191	0.634639	0.225127	1.39E-07	-2.602422713	down
TraesCS6D03G0103500LC	21	32	103	114	0.610625	0.848399	3.185616	3.384756	4.05E-05	1.808737879	up
TraesCS2A03G1027500LC	66	71	0	0	0.373181	0.364915	0	0	2.39E-11	-3.830107305	down
TraesCS7A03G0025300	500	485	3	5	3.133489	2.764877	0.019805	0.031166	2.03E-48	-5.739642475	down
TraesCS6B03G0880900	225	260	510	544	1.527054	1.603779	3.64349	3.707321	2.23E-07	1.150036751	up
TraesCS6B03G0202500	37	30	410	170	2.395693	1.751986	28.138065	11.10933	1.15E-09	2.688239714	up
TraesCS6B03G0266000LC	78	89	11	12	1.923704	1.977681	0.278023	0.287728	5.01E-06	-2.243296159	down
TraesCSU03G0277300LC	0	0	129	180	0	0	5.558965	7.408485	7.56E-23	5.101640867	up
Triticum_aestivum_newGene_3229	168	170	47	55	1.519877	1.570758	0.36169	0.437662	2.39E-05	-1.515451268	down
Triticum_aestivum_newGene_4795	746	1220	0	0	10.258698	14.57322	0	0	3.81E-60	-7.362223377	down
TraesCS6A03G0172400LC	46	38	281	260	0.428296	0.32592	2.791825	2.467415	2.08E-15	2.5381211	up
Triticum_aestivum_newGene_13995	0	0	95	107	0	0	1.347857	1.423683	6.41E-17	4.527871477	up
TraesCS4A03G0008600	15	17	94	78	0.143615	0.142963	0.944972	0.744849	1.85E-05	2.054719098	up
TraesCS7D03G0701700LC	82	116	30	27	2.879845	3.718435	1.111508	0.953018	0.001789401	-1.464533188	down
TraesCS6B03G0683400LC	219	240	46	98	1.288095	1.282941	0.280771	0.575864	0.000360225	-1.439796839	down
TraesCS3D03G0151400LC	473	585	1562	1023	13.452944	15.132332	46.753174	29.159605	2.11E-06	1.301254623	up
TraesCS6D03G0508700	245	406	140	122	2.194147	3.31038	1.317269	1.09498	0.00118944	-1.137923138	down
TraesCS2A03G0743900	279	177	855	424	2.914569	1.675317	9.392085	4.437794	0.000461106	1.399520614	up
TraesCS5B03G0012300LC	104	159	0	0	5.592203	7.793825	0	0	1.26E-18	-4.713592577	down
TraesCS6B03G0778400	11	7	104	64	0.154036	0.087283	1.553317	0.908173	1.89E-06	2.500565614	up
TraesCS1B03G0807700	0	0	65	70	0	0	1.603187	1.653802	6.16E-12	3.919547013	up
TraesCS7B03G0235100	195	224	93	91	0.782479	0.819036	0.391368	0.366635	0.001595556	-1.041083046	down
TraesCS7D03G0756700LC	750	901	2336	1874	11.56013	12.724632	38.156576	29.153703	1.98E-11	1.384515821	up
TraesCS3B03G0126200LC	71	96	0	0	1.563908	1.90775	0	0	3.17E-13	-4.093134773	down
Triticum_aestivum_newGene_7322	121	154	40	27	1.42345	1.656411	0.496905	0.312394	6.84E-05	-1.703538202	down
Triticum_aestivum_newGene_7321	419	453	117	120	7.050482	6.93169	2.063967	2.011946	1.39E-12	-1.731336754	down
Triticum_aestivum_newGene_1272	0	0	208	148	0	0	1.559537	1.117687	1.57E-24	5.257359535	up
TraesCS1B03G0614900LC	1209	1154	2790	3083	3.673743	3.189684	8.924841	9.398136	7.99E-20	1.357475905	up
TraesCS6B03G0808300LC	289	315	52	53	4.922626	4.888228	0.928477	0.898721	6.77E-15	-2.29314708	down
TraesCS6D03G0315400LC	0	0	249	244	0	0	15.037309	14.033805	1.33E-32	5.816420637	up
Triticum_aestivum_newGene_4009	82	83	0	0	1.170556	1.020072	0	0	2.06E-13	-4.112776267	down
Triticum_aestivum_newGene_4008	741	852	0	0	5.189844	5.04511	0	0	3.11E-60	-7.268158831	down
TraesCS2B03G1292000	1	3	94	97	0.012829	0.035494	1.309354	1.278412	1.25E-13	3.856660532	up
TraesCS3B03G0769100	423	562	0	0	1.615802	1.951309	0	0	1.50E-45	-6.589129141	down
TraesCS3B03G0436600LC	0	0	75	59	0	0	0.98544	0.738296	1.43E-11	3.871281911	up
TraesCS4A03G0643100LC	123	160	55	64	0.557523	0.662465	0.261835	0.290463	0.007925731	-1.06497997	down
TraesCS5A03G0271600	271	199	598	516	2.630683	1.756965	6.117939	5.035187	8.68E-06	1.244467943	up
TraesCS5B03G0685500	672	665	4795	2717	9.310762	8.387799	69.969536	37.787674	8.16E-19	2.42602123	up
TraesCS4A03G0251600LC	68	59	6	3	1.088138	0.851229	0.092713	0.046925	2.86E-06	-2.614594943	down
TraesCS6A03G0900600	319	289	701	698	2.783028	2.294029	6.446223	6.120053	5.28E-09	1.231056781	up
TraesCS1B03G0729100LC	191	160	0	0	2.256833	1.718603	0	0	4.91E-24	-5.191991225	down
TraesCS5D03G0106500	37	33	101	114	0.46722	0.379135	1.34752	1.461136	0.000551862	1.476159801	up
TraesCS5A03G0672700	75	119	1626	396	1.184243	1.721617	27.330011	6.331374	0.004604367	1.885849258	up
TraesCS7B03G1121900	305	311	0	2	2.24225	2.080068	0	0.008659	2.32E-35	-5.713938529	down
TraesCS2B03G0441700	525	411	1075	1208	9.440639	6.722921	20.370911	21.819439	1.48E-09	1.305329436	up
TraesCS2D03G1107100	72	70	506	490	1.307001	1.157995	9.689162	8.955276	8.08E-28	2.740536629	up
TraesCS5B03G0483900	1463	1465	446	382	50.928402	46.392254	16.313421	13.341908	4.59E-19	-1.703268972	down
TraesCS7B03G1184600	0	0	339	272	0	0	2.04805	1.562407	5.40E-36	6.055105014	up
TraesCS2B03G0401100	4	2	145	187	0.032129	0.012112	1.228711	1.512939	2.10E-21	4.441953953	up
TraesCS3B03G1185400LC	123	116	0	0	2.662776	2.295522	0	0	3.01E-18	-4.660744094	down
Triticum_aestivum_newGene_605	185	116	24	63	4.505297	3.032935	0.668666	1.968551	0.00532805	-1.433929391	down
TraesCS4B03G0555300	57	45	155	123	0.612951	0.4355	1.753173	1.323082	0.001131366	1.347275599	up
TraesCS7D03G0112900	651	518	222	251	5.151453	3.725263	1.843497	1.991776	2.54E-06	-1.189364352	down
TraesCS2B03G1195400LC	0	0	429	557	0	0	1.059877	1.312034	3.64E-48	6.722043715	up
TraesCS3A03G1126500	1940	1501	380	343	33.262894	23.409176	6.848022	5.895611	7.27E-22	-2.105614697	down
Triticum_aestivum_newGene_6750	664	545	275	216	2.924061	2.06629	1.435478	1.079863	2.10E-05	-1.168423094	down
TraesCS5A03G1005400	90	68	387	113	2.809553	1.919192	12.710852	3.535493	0.008385672	1.411582173	up
TraesCS3B03G1312000	157	209	712	444	2.149357	2.592132	10.252092	6.092325	4.48E-07	1.617616219	up
TraesCS5B03G1293700	89	73	168	169	0.833294	0.624121	1.66202	1.595593	0.004805396	1.032234135	up
TraesCS5D03G0552900	175	93	912	615	3.773865	1.811352	20.707199	13.305375	1.36E-11	2.343446491	up
Triticum_aestivum_newGene_1252	63	46	152	176	0.770231	0.507597	1.949467	2.152258	8.70E-05	1.48975445	up
Triticum_aestivum_newGene_841	36	46	196	244	0.513194	0.596707	2.94483	3.636205	1.73E-11	2.274611324	up
Triticum_aestivum_newGene_7489	109	133	15	45	1.826086	1.857299	0.25491	0.791652	0.002351086	-1.583166473	down
Triticum_aestivum_newGene_10226	0	2	111	87	0	0.015018	2.017251	1.133567	1.45E-14	4.115278704	up
Triticum_aestivum_newGene_10223	600	570	123	211	4.118238	3.178863	0.922114	1.759826	1.01E-08	-1.647976722	down
Triticum_aestivum_newGene_13753	33	20	77	82	0.535871	0.28362	1.316181	1.331668	0.007961515	1.359733483	up
TraesCS1A03G0809500	566	701	258	309	8.542501	9.615661	4.095517	4.667824	4.94E-06	-1.052980019	down
TraesCS7A03G0224000LC	0	0	306	363	0	0	16.79818	18.989777	2.89E-39	6.229041647	up
Triticum_aestivum_newGene_12482	0	0	59	55	0	0	1.70952	1.546571	3.64E-10	3.655096133	up
TraesCS2D03G1267100	394	245	62	147	7.215771	4.074519	1.190429	2.694207	0.002161039	-1.364739514	down
TraesCS7B03G0088000	42	28	85	111	0.225823	0.164237	0.508854	0.602864	0.00576784	1.316059443	up
TraesCS3A03G0981300LC	316	300	54	73	1.585165	1.367112	0.285211	0.365539	5.69E-12	-2.06660987	down
TraesCS2A03G0885900LC	0	0	114	107	0	0	3.348312	3.001263	3.73E-18	4.657775094	up
TraesCS7B03G0073600	265	223	556	577	3.101625	2.372559	6.860662	6.780235	1.35E-07	1.233324584	up
TraesCS7D03G1136500	15	31	529	183	0.254189	0.498542	9.996071	3.283738	5.62E-12	3.252188476	up
TraesCS6B03G1084700	139	116	36	32	1.391328	1.05254	0.375211	0.312562	0.000120414	-1.613231032	down
TraesCS5A03G1245100	65	150	434	483	1.08602	2.306861	7.733591	8.196282	4.75E-08	1.96514497	up
TraesCS2B03G1191000LC	0	0	107	96	0	0	1.190367	1.019218	7.30E-17	4.524411954	up
TraesCS5A03G0718700	305	317	140	135	1.916958	1.81327	0.927481	0.849886	0.000145424	-1.053083181	down
TraesCS7A03G0355000	89	141	10	28	0.527198	0.761018	0.060201	0.162643	9.97E-05	-2.008731296	down
Triticum_aestivum_newGene_8653	144	150	46	59	0.982039	0.929701	0.328054	0.399069	0.000833409	-1.284332046	down
Triticum_aestivum_newGene_8659	191	234	88	59	0.839119	0.93733	0.407111	0.257221	0.000461876	-1.317666445	down
TraesCS3D03G0172600	1013	1314	504	564	7.275493	8.5877	3.809983	4.058656	5.29E-07	-1.023345272	down
TraesCS4A03G0993800LC	417	384	146	110	6.23951	5.228439	2.287134	1.651381	3.47E-07	-1.480673008	down
TraesCS1B03G1039100	45	51	183	225	0.494085	0.543174	2.026836	2.39624	4.14E-09	1.974680165	up
TraesCS2B03G0061800	132	210	479	346	1.433367	2.078503	5.474828	3.774425	0.000226563	1.252364448	up
TraesCS6D03G0815400	193	177	67	99	1.254626	1.049999	0.457422	0.645201	0.007705902	-1.003339796	down
TraesCS1A03G0518600	67	77	243	249	0.318839	0.333117	1.228839	1.198337	1.15E-08	1.722715454	up
TraesCS1D03G0045500	0	0	85	67	0	0	0.832041	0.625265	6.17E-13	4.061593892	up
TraesCS5A03G0950200	316	320	941	417	4.755777	4.387794	14.922261	6.306326	0.008336706	1.065187811	up
TraesCS2B03G1478200	18	28	101	185	0.331278	0.460489	1.960042	3.438624	5.38E-07	2.265137803	up
TraesCS6B03G1294600	172	95	0	0	2.925655	1.472397	0	0	2.10E-17	-4.611319816	down
TraesCS3D03G0735400	223	183	454	400	2.330482	1.736191	4.988399	4.187955	8.35E-05	1.085887893	up
Triticum_aestivum_newGene_802	0	2	564	677	0	0.018191	9.512715	10.891023	2.55E-56	6.781906271	up
TraesCS1B03G0044200	1638	1560	3104	3412	10.917792	9.462925	21.783485	22.816322	3.56E-13	1.07620063	up
TraesCS1B03G0017300	1459	1752	17	6	10.004667	10.961203	0.123117	0.042681	1.24E-97	-6.437832959	down
TraesCS2D03G1041700	27	65	150	236	0.239924	0.5563	1.441649	2.177526	5.47E-05	1.822588729	up
TraesCS4A03G0126300LC	210	151	34	41	8.089363	5.26861	1.35123	1.558817	4.71E-07	-1.959974284	down
TraesCS3B03G1122900	0	0	53	100	0	0	0.793915	1.427987	5.24E-12	3.944737612	up
Triticum_aestivum_newGene_10826	0	0	52	96	0	0	1.082179	1.483815	9.39E-12	3.907030694	up
TraesCS1B03G0812500	470	492	167	172	6.611984	6.303709	2.470772	2.428532	2.15E-09	-1.382020934	down
TraesCS1B03G0729500	66	73	128	163	1.088752	1.09074	2.218217	2.69573	0.007136954	1.031683296	up
TraesCS7D03G1016500	340	424	131	169	1.617168	1.834282	0.654613	0.802193	1.19E-05	-1.215626881	down
TraesCS6B03G1297000	61	85	0	0	0.29075	0.370074	0	0	1.09E-11	-3.883660518	down
TraesCS2B03G1256900	510	578	6652	6158	2.681693	2.761389	36.820831	32.48975	6.44E-118	3.563779885	up
TraesCS3B03G1472100LC	118	99	37	33	0.662122	0.506056	0.215014	0.181496	0.002275232	-1.360045297	down
TraesCS7A03G0753300	265	366	1310	1292	3.597799	4.527934	18.771938	17.644102	2.89E-23	2.050918647	up
Triticum_aestivum_newGene_4523	430	384	10	12	3.274889	2.790945	0.062977	0.084631	6.10E-39	-4.578265067	down
TraesCS2B03G1439600	40	41	195	190	0.389141	0.361646	2.045118	1.906271	6.26E-10	2.115494169	up
TraesCS1B03G0802600LC	0	0	211	204	0	0	2.213737	2.035246	4.78E-29	5.573325264	up
TraesCS1D03G1016800	384	413	126	162	5.871879	5.755115	2.027847	2.489176	2.65E-07	-1.33803316	down
TraesCS5A03G0002300LC	124	104	21	42	1.415868	1.080478	0.253904	0.480665	0.001497788	-1.518391797	down
TraesCS2D03G1274600	215	195	2663	714	5.867661	4.831321	76.678139	19.584112	0.004562622	1.858794072	up
Triticum_aestivum_newGene_7106	171	159	340	334	1.382833	1.161405	2.992145	2.797494	9.07E-05	1.048413015	up
TraesCS5D03G0432000	222	327	524	603	3.049051	4.078157	7.569101	8.31212	6.37E-05	1.059521544	up
Triticum_aestivum_newGene_15068	358	315	2	0	2.553764	2.160568	0.010111	0	8.80E-37	-5.810211109	down
TraesCSU03G0237500	0	0	58	73	0	0	0.704773	0.850159	1.72E-11	3.856583615	up
TraesCS3B03G0008000	25	39	96	92	0.165858	0.237834	0.687521	0.631288	0.003069064	1.39149937	up
TraesCS1A03G1040700	135	144	323	380	1.423422	1.387088	3.598471	4.033402	2.65E-07	1.335415479	up
TraesCS1B03G1197900	12	16	92	93	0.124854	0.148532	1.017331	0.98002	7.96E-07	2.305602052	up
TraesCS1D03G1048200LC	91	121	0	0	0.808612	0.993778	0	0	3.16E-16	-4.451828772	down
TraesCS1A03G0037900	192	95	48	29	0.9746	0.439204	0.254936	0.145719	0.003176399	-1.503060895	down
Triticum_aestivum_newGene_6411	322	247	0	0	2.761996	1.929	0	0	1.62E-32	-5.82921571	down
TraesCS3A03G0033500	462	472	186	234	3.517963	3.272089	1.485844	1.788556	1.94E-05	-1.045725609	down
TraesCS1D03G0133500	597	796	297	337	4.720706	5.731892	2.474403	2.673494	1.39E-05	-1.025937201	down
TraesCS6A03G0851700	234	285	68	106	10.834677	11.983496	3.270395	4.908469	3.73E-05	-1.396286607	down
TraesCS5B03G0615200LC	103	121	0	0	2.752579	2.960166	0	0	2.86E-17	-4.560530808	down
TraesCS6B03G0587300LC	83	101	12	14	1.695584	1.892209	0.256064	0.280556	2.40E-06	-2.249879019	down
TraesCS2B03G0088500	24	22	334	209	0.139334	0.118926	2.095907	1.247938	9.08E-17	3.19466897	up
TraesCS2B03G0571900LC	91	69	26	24	1.390494	0.948844	0.406865	0.354932	0.008385442	-1.338264586	down
TraesCS5B03G1140300	496	475	1340	1079	7.568973	6.543665	21.093107	16.400866	5.59E-10	1.344415701	up
TraesCS4A03G0521400	655	569	89	80	5.651892	4.466157	0.807208	0.689986	6.15E-26	-2.652579997	down
TraesCS2D03G1072300	182	177	74	86	1.109904	0.98102	0.470701	0.524416	0.003776935	-1.017885094	down
TraesCS6B03G0215700	1854	3009	730	878	16.950701	25.02751	7.025019	8.053001	1.50E-09	-1.460825466	down
TraesCS7B03G1336400LC	121	204	43	45	0.368087	0.565829	0.136903	0.137306	0.000130483	-1.59176907	down
TraesCS1D03G0404500	1325	1427	3323	2970	7.31541	7.163056	19.309233	16.44783	5.16E-14	1.241675765	up
TraesCS1D03G0039600	0	0	97	92	0	0	1.093979	0.988119	5.59E-16	4.425768132	up
TraesCS7D03G0036300	965	1082	2002	2771	13.89951	14.248446	30.315488	40.029617	8.75E-11	1.251566268	up
TraesCS4A03G1090200LC	193	120	534	763	4.130487	2.325074	12.042646	16.417814	1.75E-10	1.959592239	up
Triticum_aestivum_newGene_7213	0	0	55	74	0	0	0.648639	0.828909	3.16E-11	3.819074961	up
TraesCS1B03G1171400LC	74	133	19	29	1.198005	1.959849	0.320129	0.457922	0.000817695	-1.67206405	down
TraesCS5A03G1002500LC	16	7	114	73	0.217823	0.088636	1.688432	1.030709	6.77E-06	2.365699139	up
TraesCS5B03G0543800	75	56	163	129	1.153414	0.772671	2.635609	1.987358	0.008968059	1.095543246	up
TraesCS2B03G1452800	157	145	509	711	1.30252	1.113135	4.194525	5.595529	3.09E-15	1.978668026	up
TraesCS1D03G1039300	1055	1192	290	354	9.731901	10.009881	2.8128	3.271618	4.31E-19	-1.690136864	down
TraesCS1A03G0059500	16	25	139	113	0.104988	0.152011	0.998714	0.772795	1.37E-07	2.295825982	up
TraesCS6B03G0882600LC	111	127	21	32	3.65833	3.783556	0.715264	1.03917	2.95E-05	-1.814382677	down
TraesCS2B03G1193900	0	0	1111	987	0	0	22.42643	18.988247	1.68E-70	7.717483506	up
TraesCS1A03G1048400	584	598	1622	1712	11.649489	10.850094	34.045448	34.25209	1.47E-22	1.536081317	up
TraesCS5A03G0795900	349	272	66	119	2.611626	1.852074	0.515764	0.89058	2.00E-05	-1.541342247	down
TraesCS3A03G0845400	280	226	81	142	5.395816	3.963492	1.62619	2.744732	0.007705902	-1.027166935	down
TraesCS3B03G0849500	425	608	165	285	15.22878	19.855795	6.23069	10.250874	0.001618649	-1.056623045	down
TraesCS4B03G0860500LC	6	11	127	77	0.142296	0.239777	3.461928	1.990722	2.56E-08	2.819803206	up
TraesCS5D03G0121300LC	0	0	164	65	0	0	1.125565	0.423478	2.59E-14	4.284654223	up
TraesCS2A03G1348900	69	76	9	9	0.876047	0.882849	0.118343	0.107315	1.03E-05	-2.280827978	down
TraesCS3B03G1221200	109	158	43	57	1.457251	1.921351	0.606235	0.756341	0.005566162	-1.191622918	down
TraesCS7D03G0992200	371	605	203	209	7.847509	11.657071	4.513842	4.432903	0.000356882	-1.098019549	down
TraesCS2B03G0432300	440	589	2299	1462	4.008728	4.88654	22.073542	13.379254	1.17E-11	1.848337255	up
TraesCS7A03G0018600	920	601	142	241	11.007333	6.693686	2.139092	3.535518	2.78E-08	-1.793280825	down
TraesCS1D03G1027900	2302	4055	0	0	19.645975	31.475773	0	0	3.50E-56	-7.660769329	down
Triticum_aestivum_newGene_5532	229	112	38	47	11.504818	5.107305	1.983925	2.365678	0.000364065	-1.654004737	down
Triticum_aestivum_newGene_5533	219	141	410	345	6.004847	3.51458	11.875421	9.522816	0.002115018	1.05307587	up
TraesCS2D03G1007500	295	242	0	0	4.953115	3.694707	0	0	6.73E-32	-5.777819194	down
TraesCS7A03G0810300	15204	14379	6827	6902	244.266495	210.145416	115.415512	111.207352	1.19E-13	-1.025520093	down
Triticum_aestivum_newGene_14537	322	256	114	77	3.027841	2.156408	1.049503	0.669323	8.73E-05	-1.395707753	down
TraesCS2B03G0061900	85	130	420	261	0.963824	1.336363	5.022775	2.968268	1.80E-05	1.584099714	up
TraesCS2D03G0525300	0	0	324	351	0	0	5.039777	5.217078	9.27E-40	6.253335594	up
TraesCS2B03G0279300	0	0	58	71	0	0	0.749505	0.869288	2.30E-11	3.83773419	up
TraesCS6B03G0353100LC	790	1031	67	76	8.216678	9.763337	0.778217	0.89864	6.81E-47	-3.43812465	down
TraesCS2D03G1118700LC	0	0	56	68	0	0	1.704023	1.957605	5.75E-11	3.7784069	up
TraesCS7A03G0345900	281	176	11	21	5.947232	3.38638	0.240252	0.427	3.30E-14	-3.205132904	down
TraesCSU03G0017900	1436	1990	218	160	6.421279	8.0934	1.022449	0.716826	6.63E-34	-2.957691063	down
TraesCS2D03G0918700	52	25	138	139	0.5902	0.256935	1.658745	1.583359	0.000418111	1.623440217	up
TraesCSU03G0005100	1	1	779	824	0.004329	0.006511	7.091874	7.150873	2.11E-65	7.144905145	up
TraesCS5A03G0503500	80	80	0	0	2.029929	1.837737	0	0	4.79E-13	-4.06596767	down
TraesCS6A03G0811700LC	168	168	9	6	2.797848	2.533034	0.149836	0.091801	2.34E-17	-3.655642759	down
TraesCS2B03G1573300	70	117	256	227	1.530799	2.32322	5.908462	4.983481	0.000239756	1.324394334	up
TraesCS3B03G0052400	897	1217	3651	3729	7.869318	9.72113	33.906376	32.844864	1.27E-24	1.832768312	up
Triticum_aestivum_newGene_14084	364	378	114	141	2.686266	2.693732	0.994222	1.008088	8.59E-08	-1.404891662	down
Triticum_aestivum_newGene_3819	1041	976	2346	2304	16.847363	14.370222	39.962822	37.393604	8.67E-15	1.249982482	up
Triticum_aestivum_newGene_3811	186	172	0	0	1.196312	1.011205	0	0	9.71E-25	-5.243038781	down
Triticum_aestivum_newGene_3817	216	239	0	0	6.817242	6.876781	0	0	2.24E-29	-5.588888003	down
TraesCS7D03G0070900LC	84	72	16	27	2.380352	1.83944	0.477394	0.7694	0.004653935	-1.468167398	down
TraesCS7D03G0486300	7	10	104	62	0.029416	0.040028	0.489904	0.27703	1.23E-06	2.54730229	up
TraesCS4B03G0010400	1518	1556	0	0	8.430433	7.859109	0	0	3.61E-82	-8.126802211	down
TraesCS4A03G1238800LC	530	375	109	117	16.531054	10.62857	3.566347	3.660157	7.85E-10	-1.81675825	down
TraesCS3B03G0047600	1815	2188	442	415	11.056267	12.124513	2.832105	2.531392	3.19E-32	-2.099434904	down
TraesCS5B03G0295000LC	311	354	136	168	2.471272	2.559349	1.13474	1.338959	0.000275405	-1.010685949	down
TraesCS2B03G1225800	1866	2267	553	483	12.209116	13.501648	3.802757	3.169085	2.75E-23	-1.870667813	down
TraesCS3D03G0813500	163	156	485	312	2.256473	1.966126	7.080796	4.337063	8.73E-05	1.298217732	up
TraesCS6D03G0545900	83	61	194	173	3.313161	2.229158	8.175919	6.971393	0.000536699	1.28938655	up
TraesCS6D03G0919100	193	195	478	448	1.981918	1.815485	5.170096	4.617603	8.22E-08	1.274365123	up
TraesCS1A03G1023300LC	21	31	111	150	0.23465	0.315212	1.303074	1.685635	9.49E-07	2.071533902	up
TraesCS6B03G0122600	73	64	5	7	0.766086	0.614482	0.05377	0.073462	2.16E-06	-2.543486996	down
TraesCS6B03G0096700	698	532	4	25	4.548737	3.156008	0.026129	0.158836	4.65E-05	-2.582889607	down
TraesCS7A03G0922200	495	509	191	265	3.103376	2.901337	1.259467	1.666489	5.87E-05	-1.030236817	down
TraesCS5D03G0889900	190	77	24	14	1.359659	0.5041	0.14836	0.085582	6.27E-05	-2.122621192	down
TraesCS1D03G0511100	233	229	78	127	5.322978	4.75878	1.865788	2.894696	0.004670461	-1.024718519	down
TraesCS4A03G0457400LC	193	174	82	82	4.527981	3.716628	2.028309	1.917344	0.004163336	-1.012294844	down
TraesCS4B03G0461600LC	80	90	0	0	3.923684	3.982687	0	0	9.79E-14	-4.154025812	down
TraesCS2B03G1444100	46	50	258	270	0.577922	0.571549	3.405342	3.397487	1.17E-14	2.350250302	up
TraesCS3B03G1365100	2889	3426	1101	1445	30.813831	33.246315	12.359754	15.45874	1.59E-11	-1.216002271	down
TraesCS3B03G1337400LC	117	113	271	220	1.42206	1.254557	3.485795	2.696476	0.000812433	1.089756859	up
TraesCS5D03G1218600	37	19	122	66	0.263141	0.120097	0.912249	0.468089	0.009822043	1.43325963	up
TraesCS7D03G0546500	222	288	89	133	3.301119	3.899395	1.386998	1.98223	0.002498216	-1.050663726	down
TraesCS2B03G0581600	429	444	0	0	7.269373	6.844047	0	0	4.67E-44	-6.484930215	down
TraesCS4A03G0512900	110	131	42	44	0.991382	1.072066	0.393167	0.392467	0.002492396	-1.258985751	down
TraesCS2D03G0624100	14	7	237	239	0.2109	0.096262	4.227547	3.939202	1.11E-23	3.937979667	up
TraesCS5A03G1103200	1545	1448	9820	5560	17.868927	15.238739	119.561722	64.510208	1.05E-17	2.309006821	up
TraesCS6A03G0881100LC	87	64	0	0	2.154322	1.453366	0	0	5.95E-12	-3.923453325	down
TraesCS6B03G0122500LC	0	0	114	97	0	0	3.605452	2.900996	2.83E-17	4.570607623	up
TraesCS7D03G0013400	3338	2206	1394	1077	33.237434	19.977257	14.602611	10.75328	0.000195556	-1.0432674	down
TraesCS6A03G0880300LC	0	0	52	62	0	0	0.393792	0.445643	3.81E-10	3.651815175	up
TraesCS6D03G0325600	69	63	274	182	1.052301	0.872452	4.415467	2.793128	5.50E-06	1.68456837	up
Triticum_aestivum_newGene_4238	304	366	128	154	1.767754	1.760373	0.824705	1.196085	5.94E-05	-1.120577498	down
Triticum_aestivum_newGene_4239	270	320	0	2	1.709232	1.640775	0	0.009711	5.59E-34	-5.638516895	down
TraesCSU03G0023800LC	1759	1289	1	0	28.867634	19.248653	0.006151	0	7.53E-77	-7.857106174	down
Triticum_aestivum_newGene_4231	0	3	150	157	0	0.024071	2.859358	2.669673	2.05E-21	4.675066946	up
TraesCS5B03G0648000LC	67	59	17	7	0.773406	0.621131	0.202732	0.07747	0.003346504	-1.706730691	down
TraesCS2B03G0179100	19825	26916	7162	8618	356.012268	439.68457	135.342514	155.20723	1.75E-16	-1.462348415	down
TraesCS3B03G1306400	40	56	235	152	0.55095	0.692563	3.402344	2.099138	4.17E-06	1.849153783	up
TraesCS2D03G0784900	25	10	107	89	0.140676	0.047611	0.714677	0.553651	9.72E-05	2.014105364	up
TraesCS4B03G0206800	106	76	26	8	1.187679	0.771442	0.305216	0.08173	0.002287553	-1.746402409	down
TraesCS4D03G0545100	3123	3349	1153	1410	65.088356	63.503086	25.293179	29.474302	8.30E-16	-1.248520291	down
TraesCS4D03G0185600	1163	1148	3187	2082	10.811686	9.708358	31.184793	19.408596	1.99E-06	1.21235575	up
TraesCS6B03G0486000	663	708	274	295	12.136267	11.789826	5.268439	5.411381	8.17E-09	-1.166295199	down
TraesCS2B03G1224600	14	11	128	107	0.160269	0.108995	1.59545	1.271598	9.29E-10	2.74348915	up
TraesCS6B03G0079300	0	0	121	131	0	0	0.641257	0.65726	3.05E-20	4.858791531	up
TraesCS3B03G0165900	1478	2054	583	813	15.378278	19.4466	6.381535	8.488092	1.41E-07	-1.224912515	down
TraesCS6D03G0646000LC	15	10	142	142	0.143054	0.089211	1.471788	1.40111	1.15E-12	3.021576885	up
TraesCS3A03G1254100	471	445	1078	804	4.045458	3.474948	9.741838	6.929575	2.02E-05	1.068166445	up
TraesCS4A03G0070000	1278	1346	598	577	15.602821	14.956791	7.678065	7.058372	8.53E-10	-1.065773905	down
TraesCS3D03G0114800	1293	1570	506	697	19.185385	21.206587	7.8943	10.377589	6.03E-08	-1.149069313	down
TraesCS4A03G0500600	103	65	20	15	0.716295	0.410335	0.143628	0.100684	0.000820639	-1.749778088	down
TraesCS2D03G0024800	282	226	63	69	1.446101	1.05379	0.335902	0.353613	9.45E-08	-1.73786005	down
TraesCS2D03G0312600LC	63	75	0	0	3.536932	3.802368	0	0	2.35E-11	-3.831983697	down
TraesCS2A03G0132200	17329	21726	6508	8846	312.480621	356.388	123.485741	159.987686	1.15E-11	-1.250221757	down
Triticum_aestivum_newGene_11759	0	0	81	122	0	0	1.496944	2.154295	3.16E-16	4.462617661	up
TraesCS1A03G0736100	65	62	7	9	0.707863	0.615292	0.077326	0.094469	4.67E-05	-2.200891732	down
Triticum_aestivum_newGene_6455	211	265	1	0	1.357566	1.549351	0.006468	0	2.22E-29	-5.465779915	down
TraesCS1B03G0089300	64	70	470	375	0.312748	0.314788	2.448177	1.861797	3.57E-19	2.560414304	up
TraesCS6A03G0289700LC	7	1	216	187	0.030306	0.00425	1.059017	0.874689	1.54E-22	4.462215694	up
TraesCS5B03G0822500LC	789	861	0	0	6.501103	6.45417	0	0	1.37E-61	-7.322628717	down
TraesCSU03G0039100	59	61	218	346	2.254938	2.100968	8.782228	13.268558	3.97E-10	2.099819923	up
TraesCS7A03G0657400	619	505	205	304	7.509647	5.575573	2.610378	3.692415	0.000354439	-1.028694561	down
TraesCS3A03G1130000	115	87	9	22	1.607162	1.10608	0.123399	0.294998	3.57E-05	-2.105542172	down
TraesCS5D03G0740300	126	154	310	371	1.171911	1.305449	3.046298	3.477396	2.36E-06	1.283129638	up
TraesCS7D03G1299700	970	995	0	0	3.656554	3.411161	0	0	4.50E-67	-7.551489778	down
TraesCS6A03G1001000	519	545	978	1112	7.258654	6.937236	14.392357	15.596624	1.06E-08	1.018644353	up
Triticum_aestivum_newGene_8832	8	12	277	343	0.093644	0.14248	3.451901	4.123488	1.41E-32	4.399638597	up
TraesCS2B03G1163200	255	320	931	390	3.033173	3.463238	11.677565	4.652705	0.005874626	1.151975254	up
TraesCSU03G0064900LC	153	183	39	42	3.949045	4.301424	1.039511	1.053778	1.02E-06	-1.79066773	down
TraesCSU03G0487200	78	62	0	0	1.297909	0.939855	0	0	2.45E-11	-3.832026661	down
TraesCS3B03G0429500	543	285	105	162	4.947487	2.360095	1.001029	1.475118	0.000319682	-1.419076541	down
Triticum_aestivum_newGene_2227	143	126	16	33	1.993362	1.559982	0.204265	0.435743	5.74E-06	-2.034945789	down
TraesCS7B03G1120000LC	0	0	51	64	0	0	1.994119	2.403819	3.52E-10	3.657755431	up
TraesCS2D03G0620700	314	239	639	463	4.306965	2.98131	9.226956	6.375894	0.001357262	1.002681835	up
TraesCS5B03G0841100	750	714	204	286	3.793877	3.286726	1.086096	1.45155	4.82E-10	-1.458616615	down
TraesCS2D03G0734000LC	0	0	204	167	0	0	9.376483	7.342357	3.41E-26	5.374198128	up
TraesCS6B03G0202300	80	51	336	137	6.254006	3.618633	27.796392	10.787765	0.000894801	1.613378837	up
TraesCS6B03G0931400	155	151	402	323	0.685562	0.606258	1.872793	1.433977	1.37E-05	1.246153844	up
TraesCS3A03G0271100LC	255	240	82	79	3.160756	2.700646	1.065502	0.980354	2.65E-06	-1.450256427	down
TraesCS5B03G0837000	561	571	168	178	13.050574	12.089951	4.118508	4.151806	5.30E-13	-1.584830111	down
TraesCS1B03G1251400	97	121	250	297	1.015593	1.147747	2.759617	3.118834	9.24E-06	1.313735823	up
TraesCS1B03G0131900	190	265	0	0	2.600292	3.337124	0	0	3.02E-28	-5.525767029	down
TraesCS7B03G0343600LC	392	314	155	134	3.86801	2.82324	1.607814	1.323327	0.000154079	-1.148062608	down
TraesCS6B03G0382100LC	82	123	0	0	3.57279	4.905818	0	0	2.24E-15	-4.361430196	down
TraesCS1A03G0818800	682	523	1283	1260	3.510103	2.446469	6.950009	6.504128	6.73E-07	1.105061872	up
TraesCS2B03G1210900LC	95	98	636	617	1.523044	1.429808	10.729694	9.919488	2.76E-31	2.658363439	up
TraesCS2A03G0259800	116	91	37	40	0.882224	0.627711	0.292611	0.300791	0.009804878	-1.184274671	down
TraesCS1B03G0058100	55	81	318	321	0.224731	0.303991	1.381649	1.337214	8.95E-13	2.14988066	up
TraesCS3B03G0316400	39	29	420	201	0.679307	0.465259	7.821035	3.566654	1.67E-11	2.807898665	up
Triticum_aestivum_newGene_13987	493	622	183	197	3.326513	4.76448	1.291236	2.197184	1.65E-09	-1.423638619	down
Triticum_aestivum_newGene_14409	0	0	186	279	0	0	1.581466	2.310875	1.10E-29	5.643341515	up
Triticum_aestivum_newGene_14403	244	228	27	22	2.236653	1.905503	0.253958	0.196982	2.79E-16	-2.879755536	down
TraesCS6D03G0594700	109	115	41	44	0.764707	0.733757	0.302141	0.304753	0.005598853	-1.179222405	down
TraesCS6B03G0729400	714	656	312	318	7.686026	6.417677	3.502797	3.401388	1.92E-06	-1.021371353	down
Triticum_aestivum_newGene_3498	203	260	893	624	2.296044	2.675972	10.566952	7.037199	9.04E-10	1.694693039	up
Triticum_aestivum_newGene_10409	815	810	62	117	16.095087	14.559093	1.271727	2.304224	1.31E-25	-2.933539643	down
TraesCS4B03G0534700	209	158	580	522	4.124203	2.831203	12.047825	10.326797	3.05E-09	1.571454223	up
TraesCS2B03G1212900	18	32	82	105	0.183376	0.305669	0.922094	1.117064	0.000676235	1.645489235	up
TraesCS4B03G0471600	39	26	454	536	0.228662	0.139459	2.859522	3.221653	6.16E-36	3.707164219	up
Triticum_aestivum_newGene_9788	0	4	58	104	0	0.072675	1.222817	2.101275	2.14E-09	3.371053625	up
TraesCS2A03G0113400	834	514	198	165	3.015842	1.689966	0.753622	0.597629	6.41E-08	-1.69946927	down
TraesCS6B03G0543100	239	235	68	104	1.272991	1.138717	0.377706	0.554781	0.000145092	-1.294711156	down
TraesCS1B03G0896200	205	222	560	375	3.065098	3.018372	8.830466	5.633769	0.000267606	1.135003066	up
TraesCS7A03G1091000	95	70	1114	604	2.374786	1.580086	29.363297	15.174247	1.33E-20	3.144373161	up
TraesCS2B03G1552000	131	193	35	72	0.853626	1.162127	0.234047	0.4666	0.003699497	-1.327791358	down
TraesCS5D03G0530100	176	131	48	62	5.80003	3.913975	1.642722	2.029766	0.001873863	-1.269114901	down
TraesCS1D03G1039400	102	83	11	13	1.813263	1.342071	0.194537	0.224224	1.40E-06	-2.331959767	down
TraesCS7A03G0544100	155	161	650	750	2.945048	2.785076	13.040844	14.352448	2.55E-24	2.140707316	up
TraesCS5A03G1008800	182	200	1080	592	2.09831	2.100151	13.11481	6.852966	1.69E-10	2.045905813	up
TraesCS5A03G1028100	80	95	16	13	0.873531	0.946295	0.185212	0.135745	2.24E-05	-2.057012003	down
TraesCS1A03G0163200	7	3	180	194	0.052001	0.019882	1.496508	1.533422	2.21E-22	4.270440933	up
TraesCS2D03G1276400	29	17	859	308	0.507843	0.263391	15.836749	5.397067	1.11E-06	2.905357666	up
TraesCS5A03G0013300	13	3	146	106	0.167341	0.025411	2.03423	1.412115	2.15E-09	3.053516529	up
TraesCS3D03G1150600	0	2	101	68	0	0.014226	1.307738	0.842812	4.70E-12	3.821857613	up
TraesCS6D03G0884300	2777	2812	26	39	11.384501	10.483913	0.111799	0.160237	1.84E-159	-6.090807495	down
TraesCS2B03G1255100LC	0	0	66	65	0	0	1.257923	1.071514	1.32E-11	3.872495733	up
TraesCS1D03G1037400LC	299	316	0	0	6.733728	6.468502	0	0	9.11E-36	-6.009713599	down
TraesCS1D03G1013100	77	72	4	0	0.638697	0.543957	0.032953	0	1.17E-08	-3.222532877	down
TraesCS2A03G1152100	395	242	53	51	4.788652	2.666842	0.670259	0.612936	1.49E-10	-2.301459026	down
TraesCS2A03G1126100	17	10	159	60	1.090764	0.563468	10.787671	3.859946	2.84E-05	2.298794489	up
TraesCS2B03G0619700LC	1	0	122	197	0.013999	0	3.324991	5.106952	9.40E-22	4.916202088	up
Triticum_aestivum_newGene_14055	125	154	0	0	0.879648	0.978358	0	0	2.02E-20	-4.873063905	down
Triticum_aestivum_newGene_14053	119	121	0	0	3.73934	3.446673	0	0	2.26E-18	-4.672142601	down
Triticum_aestivum_newGene_14059	263	302	0	0	1.703747	2.152928	0	0	9.66E-34	-5.884716689	down
TraesCS2A03G1115300LC	108	118	23	10	3.379879	3.356039	0.739329	0.293102	8.22E-06	-2.18079945	down
TraesCS1B03G1233100LC	179	121	427	337	3.185916	1.959532	7.953252	5.983645	7.61E-05	1.313943131	up
TraesCS3B03G0187000	1530	1845	0	0	7.089398	7.81357	0	0	3.18E-84	-8.218464614	down
TraesCS4A03G0126400	5260	3865	900	1232	156.611557	104.679703	28.192539	36.779854	1.46E-18	-1.965251346	down
TraesCS5B03G1368700	4000	2520	1398	1207	45.040668	25.806028	16.563911	13.621766	8.77E-06	-1.198279194	down
Triticum_aestivum_newGene_14266	184	257	14	18	1.081903	1.374357	0.084901	0.105616	3.67E-17	-3.249009843	down
TraesCS1B03G0688800	951	1153	2650	1769	7.588877	8.374928	22.261129	14.162086	2.27E-05	1.101386132	up
TraesCS2B03G1428300	148	134	40	70	2.033757	1.664829	0.487804	0.81548	0.008512513	-1.148194341	down
TraesCS2D03G0311200LC	565	479	37	113	8.502464	6.533903	0.587776	1.741643	1.89E-09	-2.409459369	down
TraesCS7D03G1070100LC	857	906	0	0	8.586763	8.264441	0	0	1.08E-63	-7.411000623	down
TraesCS6B03G1251800	407	336	0	0	4.179605	3.141333	0	0	6.30E-39	-6.220030071	down
TraesCS4B03G0501400	38	18	526	453	0.48356	0.203959	7.060131	5.789027	9.21E-29	3.789598924	up
TraesCS5A03G1000400	304	386	30	19	13.117928	15.132381	1.330244	0.797049	4.84E-23	-3.37926061	down
TraesCS3D03G0663300	298	150	17	23	1.985122	0.904755	0.117574	0.153288	4.36E-11	-2.881863334	down
TraesCS5B03G0032700	825	957	3909	2528	8.888897	9.382005	44.339661	27.328245	9.35E-14	1.847468627	up
Triticum_aestivum_newGene_15528	164	151	56	51	1.600243	1.44179	0.577651	0.699498	0.000332058	-1.349698311	down
TraesCS6B03G0898100LC	331	354	7	4	12.339347	11.871316	0.25017	0.145171	2.10E-36	-4.974487807	down
TraesCS6B03G1212600LC	103	110	41	42	1.92412	1.858609	0.795664	0.78144	0.008925706	-1.139456994	down
Triticum_aestivum_newGene_2750	111	104	0	0	0.803629	0.684707	0	0	9.72E-17	-4.503701487	down
TraesCS2D03G0138400LC	263	337	78	116	6.532494	7.605406	2.023827	2.870889	6.19E-06	-1.453074074	down
TraesCS5B03G0148400	85	93	198	255	1.257802	1.244636	3.085611	3.797072	3.79E-05	1.31693813	up
TraesCS5B03G0709900	11	6	81	55	0.095978	0.046963	0.815591	0.519695	3.81E-05	2.26659488	up
TraesCS6B03G0618300LC	113	119	30	54	5.789743	5.538602	1.588005	2.734856	0.008404143	-1.217343573	down
TraesCS4A03G0865600	433	344	2	12	5.759996	4.160995	0.018729	0.155051	3.83E-32	-4.813846268	down
TraesCS6A03G0820300LC	0	0	344	438	0	0	14.732718	17.874891	1.61E-42	6.420359187	up
TraesCS6D03G0568000LC	0	0	99	101	0	0	2.050089	2.00393	8.27E-17	4.515838383	up
Triticum_aestivum_newGene_8947	26	31	140	139	0.235127	0.270815	1.572156	1.388994	8.97E-08	2.090593998	up
Triticum_aestivum_newGene_8942	104	104	24	41	1.261151	1.185818	0.303658	0.488418	0.003117292	-1.38362593	down
TraesCS3B03G0939300	64	96	4	0	0.303509	0.413385	0.016437	0	6.61E-09	-3.27317769	down
Triticum_aestivum_newGene_8948	282	455	10	18	2.514237	4.044596	0.067884	0.114054	1.44E-26	-4.057903956	down
Triticum_aestivum_newGene_8949	247	198	0	0	1.078311	0.792719	0	0	4.57E-28	-5.510239306	down
TraesCS6B03G0245600	158	110	37	35	1.738371	1.095322	0.428454	0.382012	0.000225855	-1.594245187	down
TraesCS5B03G0691100	28	37	547	177	0.23618	0.283561	4.909929	1.511093	3.16E-10	2.919667385	up
TraesCS5A03G0670100	18	16	63	119	0.18095	0.139154	0.660997	1.194326	8.78E-05	1.984323626	up
TraesCSU03G0134500	946	1008	0	0	10.132973	9.824475	0	0	6.77E-67	-7.543975366	down
TraesCS6A03G0335000LC	722	555	1344	1379	7.245572	5.065818	14.193766	13.880052	2.46E-07	1.120154291	up
TraesCS4B03G0418300LC	82	103	0	0	4.558912	5.219325	0	0	1.29E-14	-4.263942536	down
TraesCSU03G0071500	154	132	11	21	2.133658	1.664876	0.151011	0.290069	2.01E-09	-2.617041254	down
Triticum_aestivum_newGene_10694	395	419	120	176	6.293137	5.573056	2.058014	3.109169	2.14E-06	-1.323046734	down
Triticum_aestivum_newGene_10699	263	231	0	0	2.300834	1.877066	0	0	1.24E-30	-5.684289758	down
TraesCS3D03G0555500	136	200	58	68	2.3213	3.113327	1.040152	1.159109	0.001955068	-1.212660627	down
Triticum_aestivum_newGene_13348	317	307	90	39	2.193767	1.9536	0.647934	0.26058	2.34E-06	-1.923675916	down
TraesCS5A03G1051100	217	237	19	26	2.846968	2.832724	0.254364	0.331008	1.46E-16	-2.935260435	down
TraesCS2A03G0391200	50	63	150	181	0.496932	0.570974	1.590223	1.829887	4.84E-05	1.474189283	up
TraesCS3B03G0034800	31	62	121	129	0.373283	0.677916	1.532469	1.563138	0.004925899	1.297384477	up
TraesCS3A03G0076900	362	239	2762	886	3.081095	1.854811	24.803925	7.581164	0.008161557	1.715235407	up
TraesCS2B03G0334800	146	183	67	80	0.626523	0.715619	0.301655	0.351755	0.007668471	-1.001271035	down
TraesCS7A03G1285000	521	594	205	144	3.666345	3.803332	1.517645	1.014711	5.86E-08	-1.510996172	down
TraesCS4B03G0320300	135	82	30	41	2.025777	1.114185	0.473016	0.605205	0.007829184	-1.310539141	down
TraesCS6D03G0002800	265	246	19	35	3.128165	2.651015	0.230253	0.404822	3.28E-15	-2.849478322	down
TraesCS6D03G0648500	119	145	225	312	1.186595	1.312858	2.364106	3.116694	0.001444638	1.020814796	up
TraesCS3B03G1081300LC	392	360	89	58	14.518645	12.119798	3.445092	2.131175	3.40E-11	-2.107812518	down
TraesCS2D03G0863200	243	179	35	20	1.394022	0.935577	0.211142	0.109766	1.02E-09	-2.489443319	down
TraesCS1D03G0047600	0	0	1433	1609	0	0	11.103707	11.87917	7.76E-85	8.226687235	up
TraesCS7A03G0607700	951	1140	450	404	7.260527	7.825199	3.644634	3.099199	7.84E-09	-1.182471878	down
TraesCS2D03G0012700LC	115	94	5	29	0.7545	0.557116	0.030997	0.187892	0.00146584	-1.863815072	down
TraesCS7B03G1318100	107	135	268	305	1.585367	1.155648	2.602815	2.825625	1.83E-05	1.240359172	up
TraesCS4B03G0675500	37	22	276	417	0.275177	0.143873	2.158711	3.113814	1.30E-19	3.233846963	up
TraesCS4A03G1117800	950	1290	0	0	5.324343	6.57699	0	0	3.47E-68	-7.642712194	down
TraesCS3B03G0731800	151	213	67	89	1.304192	1.673021	0.60257	0.768536	0.006368842	-1.05022173	down
TraesCS3D03G0814500	62	37	243	142	2.392316	1.299797	9.889443	5.504277	9.14E-05	1.743862783	up
TraesCS1B03G0074000	76	44	1073	471	0.635415	0.333593	9.538116	3.99213	5.43E-06	2.606289997	up
Triticum_aestivum_newGene_2871	99	101	0	0	2.290752	2.11754	0	0	8.00E-16	-4.401759614	down
Triticum_aestivum_newGene_2874	157	137	0	0	3.669677	2.909623	0	0	3.04E-21	-4.949209565	down
TraesCS3A03G1210400	87	59	0	0	1.767057	1.095772	0	0	2.15E-11	-3.845525253	down
TraesCS2B03G1160500	936	1241	283	319	16.379173	19.754631	5.204508	5.59591	2.49E-16	-1.725507817	down
TraesCS2B03G0266000LC	406	468	205	153	11.486073	12.043036	6.08102	4.323	6.97E-05	-1.145577866	down
TraesCS1D03G0523300	140	224	82	56	2.040539	2.98276	1.259519	0.812126	0.006786287	-1.164628763	down
TraesCS5A03G0008600	221	214	0	0	1.323873	1.170099	0	0	1.80E-28	-5.525101146	down
TraesCS7D03G0038900	11	9	66	55	0.163177	0.112562	1.05509	0.834918	0.000183838	2.02973888	up
TraesCS2B03G0015400	75	153	9	20	0.300524	0.56138	0.035213	0.079462	1.37E-05	-2.259399458	down
TraesCS5D03G0571300	343	375	124	179	4.367871	4.341831	1.655688	2.28669	0.000120059	-1.117227614	down
TraesCS3B03G0939900LC	0	0	94	116	0	0	3.399258	3.983282	2.53E-17	4.572751674	up
Triticum_aestivum_newGene_1654	339	364	166	146	1.031405	0.991623	0.522575	0.441089	0.000136806	-1.046751692	down
TraesCS5D03G0207300	163	203	361	391	1.336156	1.512056	3.11231	3.207508	4.50E-05	1.061111388	up
TraesCS4B03G0547100	45	45	240	173	0.342632	0.315444	1.965401	1.350317	2.41E-08	2.046671406	up
TraesCS7D03G0480400	278	275	75	97	6.360254	5.707564	1.805343	2.209368	4.03E-07	-1.519276155	down
TraesCS2A03G1327500	207	202	402	500	2.432435	2.158081	4.978425	5.898833	2.38E-06	1.15694985	up
TraesCS5D03G0750300	154	202	546	315	0.781671	0.93256	2.929691	1.609959	0.000583268	1.244862622	up
TraesCS3B03G0070400	5898	5100	2280	2314	44.473133	34.986588	18.086637	17.49872	9.95E-13	-1.170344772	down
TraesCS6A03G0276400	10	15	414	286	0.18698	0.254682	8.12864	5.345931	3.57E-29	4.259619717	up
TraesCS4B03G0096800	54	67	140	163	1.247773	1.432876	3.453784	3.840307	0.000668949	1.26811194	up
TraesCS4B03G0554800	32	31	124	103	0.809331	0.726834	3.344096	2.662539	9.37E-05	1.672993741	up
TraesCS3D03G0409200	150	126	55	51	1.321172	1.005387	0.5035	0.44349	0.003692918	-1.177873295	down
TraesCS1D03G0715700	147	124	2966	752	0.691491	0.533199	14.757483	3.566015	0.000707071	2.177436684	up
TraesCS6B03G1253200LC	156	166	0	0	1.494929	1.447394	0	0	4.86E-23	-5.100238439	down
TraesCS2D03G0878300	724	777	143	275	6.300491	6.069617	1.321837	2.39981	2.49E-08	-1.67296572	down
TraesCS2D03G1059300	878	974	3257	3248	4.409132	4.450617	17.222277	16.371922	6.26E-37	1.853375563	up
TraesCS1D03G0367500	141	143	58	53	1.611354	1.486539	0.686522	0.593299	0.002797949	-1.16306515	down
TraesCS3D03G1040300	59	65	7	9	0.810119	0.794715	0.094599	0.122364	6.74E-05	-2.167198086	down
TraesCS6D03G0032300	500	637	187	299	4.13579	4.791314	1.623648	2.478083	0.00017885	-1.098974973	down
TraesCS3A03G0231700	29	33	93	76	0.223246	0.230769	0.751992	0.585459	0.007208743	1.293780544	up
TraesCS3B03G0537600	146	158	877	695	0.746522	0.736518	4.747526	3.58337	2.45E-22	2.339053815	up
TraesCS4A03G0758700LC	0	0	106	62	0	0	3.050827	1.688015	4.80E-13	4.09014692	up
TraesCS6B03G0508900LC	218	241	0	0	8.746196	8.779294	0	0	1.49E-29	-5.601240947	down
Triticum_aestivum_newGene_15471	93	68	2	0	0.54752	0.365382	0.01118	0	5.77E-11	-3.656459042	down
Triticum_aestivum_newGene_15476	385	340	0	0	3.386901	2.552808	0	0	6.36E-39	-6.209985878	down
Triticum_aestivum_newGene_15474	71	63	0	0	0.552824	0.451977	0	0	4.77E-11	-3.786810082	down
TraesCS1D03G1028900LC	745	942	0	0	10.449928	11.97779	0	0	7.67E-61	-7.312110037	down
Triticum_aestivum_newGene_5919	109	97	28	29	0.767435	0.621306	0.205761	0.201231	0.0005408	-1.542407255	down
Triticum_aestivum_newGene_5915	239	271	47	38	3.739422	3.855342	0.769479	0.535014	1.96E-12	-2.305720342	down
TraesCS6A03G1011300	92	139	325	424	0.664697	0.910339	2.468438	3.071201	4.44E-08	1.652210814	up
TraesCS1B03G0511800LC	1528	1206	257	310	10.912687	7.832155	1.929659	2.21492	1.66E-22	-2.129642983	down
TraesCS6A03G0258300	948	1154	417	563	7.68741	8.511526	3.592961	4.612079	6.23E-06	-1.001627976	down
TraesCS4B03G0556500	516	461	1350	1318	2.397656	1.714346	6.544889	6.130358	1.19E-15	1.479935754	up
Triticum_aestivum_newGene_13856	2435	2823	649	664	6.897503	7.104604	2.132227	2.041942	4.04E-34	-1.895673512	down
Triticum_aestivum_newGene_13859	0	0	81	84	0	0	1.263162	1.236232	2.81E-14	4.226129848	up
TraesCS6B03G0777000LC	133	99	49	33	0.338469	0.228661	0.130265	0.084199	0.009869162	-1.225457405	down
TraesCS5D03G1159300	6831	7499	2035	1602	171.409668	171.161285	53.718121	40.30592	1.34E-23	-1.85383991	down
TraesCS6B03G1249500	482	644	18	21	2.731541	3.343591	0.099825	0.111256	8.68E-45	-4.385764012	down
Triticum_aestivum_newGene_743	73	69	9	20	0.97983	0.843748	0.114988	0.264872	0.001508034	-1.733504126	down
TraesCS7A03G0097300	19	12	50	78	0.499883	0.296138	1.456016	2.170962	0.003504053	1.623454206	up
TraesCSU03G0150100	864	916	3453	3230	8.483971	8.181324	35.687424	31.812387	9.94E-37	1.945276258	up
TraesCS3B03G0677100	571	303	2001	1318	46.869732	22.627039	172.844131	108.503166	0.003595118	1.577834664	up
Triticum_aestivum_newGene_9052	0	0	65	80	0	0	0.840372	0.977263	1.28E-12	4.015353123	up
TraesCS6B03G1263300	1845	2104	18	10	11.997337	12.447886	0.120897	0.061657	7.95E-120	-6.563578616	down
TraesCS1D03G0734300LC	29	39	635	629	0.478375	0.580252	11.187836	10.559288	2.20E-51	4.039161585	up
TraesCS1D03G0215200	0	0	122	109	0	0	1.493602	1.267389	1.04E-18	4.714995026	up
Triticum_aestivum_newGene_9809	113	150	28	45	0.829603	1.177014	0.309653	0.372258	0.000344912	-1.5528007	down
TraesCS5A03G0618000	199	116	400	440	1.270888	0.672989	2.698662	2.829674	4.46E-05	1.364350584	up
Triticum_aestivum_newGene_1491	215	200	0	0	1.78872	1.604916	0	0	1.81E-27	-5.453277142	down
TraesCS6B03G0029100	189	170	0	0	0.980558	0.780246	0	0	1.05E-24	-5.241844153	down
TraesCS6A03G0119200	135	86	39	28	1.268462	0.739359	0.380459	0.264887	0.00470019	-1.388589599	down
TraesCS5D03G1206900	382	190	96	74	2.08785	0.943377	0.55133	0.403747	0.00050771	-1.480611862	down
TraesCS1A03G0293000LC	67	100	24	23	0.245486	0.33285	0.091102	0.082478	0.003827224	-1.452580685	down
Triticum_aestivum_newGene_12657	0	0	73	103	0	0	0.910792	1.089898	1.24E-14	4.274556472	up
Triticum_aestivum_newGene_12654	150	147	0	0	2.165792	1.903719	0	0	1.17E-21	-4.981729822	down
TraesCS1A03G0426100	177	216	54	72	4.359859	4.840449	1.399545	1.764732	4.10E-05	-1.442533251	down
TraesCS4D03G0022800	39	74	291	272	0.722758	1.240323	5.760165	5.137474	8.21E-10	2.17051199	up
TraesCS6B03G1272800	301	307	0	0	1.811643	1.681617	0	0	1.65E-35	-5.993907954	down
TraesCS5B03G0216000	62	13	166	167	0.34632	0.062385	1.057752	0.950679	0.00275326	1.68248169	up
TraesCS5B03G0501600	1311	1341	511	629	9.777805	9.132754	4.020153	4.67432	3.95E-10	-1.126883043	down
TraesCS7D03G0260100LC	0	1	726	814	0	0.006367	10.840455	11.963331	5.46E-63	7.212376936	up
TraesCS1B03G0045800	186	166	0	0	0.921994	0.748225	0	0	2.47E-24	-5.212187537	down
TraesCS3B03G0704900	27	46	326	158	0.538591	0.859555	7.073189	3.26117	6.61E-08	2.385891585	up
TraesCS7B03G1056800	1762	1336	170	471	17.888071	12.337103	1.810615	4.789634	0.005778482	-1.637577173	down
TraesCS2A03G0119700LC	105	60	0	0	5.996119	3.123573	0	0	4.67E-12	-3.949730789	down
TraesCS4A03G1111600	33	52	103	157	0.23807	0.337148	0.78251	1.138677	0.001005834	1.45755576	up
TraesCS2B03G1198000	59	69	148	172	0.736096	0.783393	1.946835	2.158223	0.000416209	1.272716103	up
TraesCS2A03G0131600	49622	64190	19721	23541	1122.646484	1321.048096	469.499023	534.138611	2.62E-15	-1.300275207	down
TraesCS2B03G0317300	0	0	65	84	0	0	0.214331	0.261637	7.48E-13	4.047299367	up
TraesCS6B03G0422000	173	193	26	58	2.180609	2.206168	0.335474	0.727342	2.19E-05	-1.79897651	down
Triticum_aestivum_newGene_14579	0	4	419	575	0	0.030523	4.714479	6.40294	1.05E-47	6.186967615	up
TraesCS5D03G0494700	73	78	406	173	0.545088	0.532107	3.228406	1.308877	6.49E-05	1.749486785	up
TraesCS6D03G0539700LC	327	415	155	184	1.376303	1.587199	0.683149	0.775192	0.000265497	-1.009579633	down
TraesCS7A03G0345600	144	165	32	11	1.651016	1.718784	0.386944	0.122414	3.31E-06	-2.244768386	down
TraesCS7A03G0171500	54	75	153	164	0.267893	0.286763	0.72148	0.764014	0.000879468	1.245905927	up
TraesCS7A03G1247300	0	4	677	672	0	0.057983	11.756353	11.116899	2.93E-60	6.673344662	up
TraesCS5B03G0933900	257	224	105	98	1.341892	1.064253	0.573948	0.510915	0.000669979	-1.099195087	down
TraesCS5A03G0366800	242	228	93	107	3.102355	2.651128	1.252978	1.376514	0.000493274	-1.094496341	down
TraesCS5A03G0190000	174	198	66	72	1.378585	1.423107	0.547975	0.56689	0.00024927	-1.257046346	down
TraesCS6B03G0719500	111	111	47	38	6.147511	5.615125	2.745935	2.11566	0.008854897	-1.154630332	down
TraesCS6A03G0188300	71	75	218	210	0.685213	0.661945	2.240162	2.05244	2.10E-06	1.50893802	up
TraesCS5A03G0610200	28	27	456	100	0.461744	0.402661	8.076487	1.689912	0.008015919	1.789594952	up
TraesCS3B03G0971200	0	0	611	867	0	0	13.056084	17.66432	6.83E-58	7.209441648	up
TraesCS5B03G0871600	121	215	10	12	0.540544	0.874293	0.04482	0.050774	1.26E-12	-3.176480706	down
TraesCS4B03G0855100LC	54	85	9	22	2.54462	3.62897	0.416144	1.012956	0.005899973	-1.586842517	down
TraesCS6B03G0733000	150	162	2	3	3.549708	3.48491	0.037816	0.063191	5.44E-20	-4.370682015	down
TraesCS1D03G1014400	248	216	44	56	1.75465	1.391673	0.322388	0.394485	3.51E-09	-1.974053326	down
TraesCSU03G0483700	230	284	59	37	2.679372	3.009431	0.719246	0.431153	4.03E-09	-2.11398577	down
TraesCS5B03G0723800	0	0	112	76	0	0	2.56698	1.655964	5.83E-15	4.322991023	up
TraesCS5B03G0767500	0	0	3491	3719	0	0	34.343143	34.865101	4.26E-120	9.329861895	up
TraesCS2D03G1042200	338	313	934	734	2.612736	2.19792	7.597341	5.695647	1.03E-08	1.373458679	up
TraesCS6D03G0027500	402	402	98	220	2.077076	1.890377	0.530224	1.139892	0.002502593	-1.165877591	down
Triticum_aestivum_newGene_15866	149	189	0	2	3.064991	3.542127	0	0.031236	3.78E-22	-4.820442692	down
TraesCS5A03G0748900	8962	7315	3679	3759	67.761826	50.308704	29.269964	28.500721	4.57E-09	-1.041565195	down
TraesCS3B03G1414800	28	18	102	104	0.504899	0.289318	1.928276	1.873639	4.14E-05	1.879925348	up
TraesCS6B03G1294400	751	949	0	0	5.040989	5.792143	0	0	4.44E-61	-7.322276999	down
TraesCS7B03G0610500LC	80	58	5	13	1.775983	1.164547	0.110121	0.272246	0.000173033	-2.113021322	down
TraesCS6A03G0414900	22	9	152	74	0.439728	0.158989	3.260795	1.512117	3.68E-05	2.225587691	up
Triticum_aestivum_newGene_11936	323	362	0	0	1.583114	1.609732	0	0	4.26E-38	-6.152126489	down
TraesCS6B03G0962400	79	86	2151	570	1.534959	1.518555	44.043747	11.105479	0.000147661	2.386440018	up
TraesCS2B03G0716600LC	0	0	72	73	0	0	0.318726	0.306962	9.91E-13	4.029033625	up
TraesCS5B03G0722600	300	261	1106	1290	7.039041	5.521103	30.243019	33.549586	5.48E-27	2.097068948	up
TraesCS3B03G0001100	89	137	18	29	1.552556	2.172022	0.323156	0.509791	9.13E-05	-1.839412503	down
TraesCS2D03G1215600LC	279	236	54	22	10.334605	7.932226	2.102625	0.799683	6.20E-08	-2.302227785	down
TraesCS6A03G0924600	1001	1030	3512	2222	9.793963	9.167888	36.179077	21.80884	4.28E-09	1.504493368	up
TraesCS2A03G0725000	489	478	205	239	5.285434	4.708378	2.332144	2.591489	1.57E-05	-1.019010473	down
TraesCS1D03G0035300	76	116	3504	2283	0.363706	0.507646	17.790714	11.043893	4.38E-66	4.696969827	up
TraesCS2A03G1132800	393	406	0	0	2.817256	2.600077	0	0	7.25E-42	-6.365794537	down
TraesCS5B03G0786000LC	220	202	0	0	9.498442	8.160744	0	0	9.61E-28	-5.47448134	down
TraesCS5D03G0894200	1542	1769	2759	5270	17.264725	18.024109	32.514416	59.205418	4.07E-06	1.267313432	up
TraesCSU03G0487900LC	403	270	0	0	7.58509	4.615444	0	0	1.78E-34	-5.984358087	down
TraesCS4D03G0173400	443	404	1185	930	8.093515	6.72093	22.80374	17.067587	7.40E-09	1.34124127	up
TraesCS1B03G1018900	1873	1792	20	14	24.625208	21.428577	0.26357	0.173385	3.40E-118	-6.255485057	down
TraesCS3A03G0543600	334	382	1318	1145	6.109762	6.351318	25.390816	21.037769	1.28E-19	1.802625948	up
TraesCS2B03G0067200	72	68	0	0	0.659384	0.571057	0	0	1.50E-11	-3.860267339	down
TraesCS6A03G0767200	1	1	404	296	0.005987	0.00518	2.667027	1.861432	1.38E-37	5.911942199	up
TraesCS2B03G0362500	135	75	14	14	0.698286	0.352413	0.07599	0.07128	6.10E-06	-2.264803278	down
TraesCS2B03G1472600LC	1	0	121	113	0.014686	0	2.563155	2.285882	2.81E-18	4.570129833	up
TraesCS1A03G0056600	870	1094	331	354	7.822414	8.943164	3.132097	3.192178	3.18E-12	-1.406251374	down
TraesCS1B03G0502600	106	99	316	296	1.251466	1.055557	3.924536	3.505575	3.35E-08	1.555641551	up
TraesCS1A03G0700200LC	81	75	255	362	1.463336	1.23685	4.86801	6.583541	5.69E-10	1.903600519	up
TraesCS2A03G1350900	64	80	5	6	0.400816	0.45601	0.032885	0.037501	4.43E-07	-2.683090199	down
TraesCS5A03G0813400	58	80	183	167	0.510697	0.619468	1.749499	1.435723	0.000403099	1.294376088	up
TraesCS2D03G0677500	346	300	84	46	4.188904	3.298143	1.067583	0.557369	3.34E-08	-2.015296241	down
TraesCS7A03G0027500	145	154	0	0	2.422675	2.34168	0	0	8.51E-22	-4.993216256	down
TraesCS4A03G0719800LC	481	528	195	250	3.194577	3.189036	1.364189	1.666198	9.27E-06	-1.072583222	down
TraesCS1B03G1257000	108	127	328	353	0.560736	0.596401	1.791809	1.838098	7.13E-09	1.526154175	up
TraesCS2A03G1303200	137	175	38	49	1.068964	1.240666	0.311346	0.376394	3.91E-05	-1.590271999	down
Triticum_aestivum_newGene_4773	0	3	63	112	0	0.087014	2.395322	4.049099	3.56E-11	3.660961205	up
TraesCS4B03G0317600LC	84	73	10	5	4.382474	3.490239	0.513	0.2538	2.35E-06	-2.493314088	down
TraesCS6A03G0892600	309	455	894	1054	3.040898	4.070387	9.267763	10.406966	6.05E-09	1.367078601	up
Triticum_aestivum_newGene_9351	0	0	161	225	0	0	1.500438	2.253416	9.82E-27	5.416531159	up
TraesCS1B03G0593000	95	117	9	7	0.409261	0.454863	0.036893	0.031312	9.30E-10	-2.913676172	down
TraesCS1D03G0108100LC	579	280	26	38	8.304068	3.640598	0.383966	0.542869	5.15E-16	-3.214108516	down
TraesCS2B03G0864400	162	180	466	250	11.58009	11.708101	35.188972	17.999439	0.007705926	1.044094944	up
TraesCS5A03G0149800	17	14	94	93	0.23082	0.171777	1.421887	1.330526	1.88E-06	2.208904386	up
TraesCS2A03G0281800	1139	1012	3313	2759	6.078901	4.912471	18.606358	14.768642	3.82E-15	1.525910758	up
TraesCS7D03G1164100	1787	1553	4187	3637	20.037249	15.837628	49.415722	40.907623	1.29E-11	1.266121565	up
TraesCS1A03G0065600	0	0	407	446	0	0	1.883611	1.966201	1.55E-45	6.569335211	up
TraesCS2D03G1070700	638	672	209	228	13.186835	12.622087	4.527253	4.711041	1.34E-12	-1.469140019	down
TraesCS3B03G0116500	56	78	385	370	0.695342	0.879289	5.061426	4.638906	2.30E-17	2.410341686	up
TraesCS7D03G0376200LC	150	159	47	24	1.120173	1.074226	0.361708	0.17365	7.34E-05	-1.753742104	down
TraesCS1D03G0616000LC	93	77	30	17	0.534065	0.398936	0.177823	0.095381	0.005737203	-1.445911687	down
TraesCS6B03G0035400	0	0	59	65	0	0	0.862481	0.900859	4.90E-11	3.788118295	up
TraesCS2B03G0997500	821	1416	458	539	6.701208	10.510605	3.931547	4.410042	0.000299115	-1.035129229	down
TraesCS1B03G0259100LC	753	751	0	0	9.187043	8.333857	0	0	7.96E-59	-7.202095985	down
TraesCS5D03G0464600LC	7	6	111	127	0.400175	0.34802	7.598682	8.304709	1.54E-13	3.409311979	up
TraesCS3B03G1300700LC	0	0	144	115	0	0	1.635947	1.226014	4.66E-20	4.852342427	up
TraesCS7B03G1239800	486	407	0	0	2.070599	1.575762	0	0	2.10E-43	-6.470874981	down
TraesCS7B03G1292800LC	0	0	160	162	0	0	1.640836	1.592237	2.36E-24	5.215710682	up
TraesCS7D03G0463200	109	138	547	212	0.920878	1.065813	4.921675	1.811676	0.00100608	1.47884525	up
TraesCS7D03G0746200	350	403	129	201	4.879333	5.116966	1.888175	2.81032	0.000532102	-1.061202963	down
TraesCS1B03G1131700	3116	3370	984	1139	12.050755	11.851369	4.000871	4.4148	2.35E-25	-1.519689103	down
TraesCS7D03G0113000	132	120	403	272	1.953919	1.61468	6.305767	4.063449	3.24E-05	1.386066938	up
TraesCS2B03G1411500	390	130	68	81	3.187756	0.964289	0.584769	0.660506	0.003865231	-1.453729776	down
TraesCS2D03G0005300LC	1026	997	0	6	17.04043	15.070819	0	0.093703	0.009487769	-1.71141545	down
TraesCS6A03G0836300LC	153	191	5	23	2.528583	2.875296	0.078999	0.381671	5.59E-09	-2.831789971	down
TraesCSU03G0248000	123	120	0	0	0.392767	0.350365	0	0	1.57E-18	-4.688412532	down
TraesCS2A03G1224300LC	45	26	150	174	1.376465	0.712937	4.912603	5.433096	1.48E-06	1.970271895	up
TraesCSU03G0039600LC	382	348	0	0	9.749998	8.08222	0	0	2.77E-39	-6.227492192	down
TraesCS3D03G0561400	518	706	2169	1287	7.733641	9.601634	34.118694	19.286242	5.71E-07	1.486770247	up
TraesCS3B03G0068700LC	12	10	59	75	0.430735	0.325075	2.316806	2.788118	7.00E-05	2.080479514	up
TraesCS6B03G0673300LC	144	123	622	736	1.360012	1.052711	6.182889	6.970359	6.57E-24	2.314387329	up
TraesCS3D03G0616400LC	159	183	47	38	1.9432	2.035991	0.598794	0.458038	2.89E-06	-1.74249095	down
TraesCS5B03G0855700	1545	1519	0	0	27.815237	24.885696	0	0	7.76E-82	-8.118226972	down
TraesCS2B03G0510300	130	145	0	0	3.000536	3.033602	0	0	2.10E-20	-4.868316805	down
TraesCS1D03G0385300	94	71	306	277	1.434686	0.981707	4.935604	4.265362	2.09E-08	1.755688066	up
TraesCS6B03G1222900	125	147	15	20	0.999873	1.074175	0.121475	0.159016	2.96E-09	-2.484436028	down
TraesCS3B03G0460500	1986	2129	724	983	16.78544	16.37394	6.433923	8.331576	4.24E-10	-1.175963237	down
TraesCS7A03G0616400LC	52	48	204	145	0.318909	0.27023	1.334731	0.902733	1.56E-05	1.678871931	up
TraesCS3B03G0205900LC	0	0	70	108	0	0	1.151305	1.702622	1.80E-14	4.259344757	up
TraesCS7A03G0019200	0	0	104	138	0	0	0.798505	1.013696	3.44E-19	4.764498096	up
Triticum_aestivum_newGene_2423	0	0	72	128	0	0	2.997531	5.125655	2.85E-15	4.364148618	up
TraesCS3B03G0212000	843	803	1938	1901	6.00612	5.205286	14.534734	13.578576	1.05E-14	1.265924582	up
TraesCS1A03G0432600	348	269	98	142	3.583479	2.5132	1.044865	1.498598	0.000285814	-1.210839356	down
TraesCS6A03G0896000	334	553	189	182	3.616771	5.447557	2.151644	1.96984	0.000572022	-1.103367683	down
Triticum_aestivum_newGene_4301	275	204	77	84	4.320015	2.976834	1.278776	1.375186	5.40E-05	-1.390359806	down
TraesCS3A03G0056400	341	424	961	1098	5.674019	6.406882	16.852144	18.35789	7.33E-14	1.457141028	up
TraesCS6B03G0292000LC	1059	1927	30	11	48.284786	79.907379	1.437581	0.479621	5.03E-13	-3.993632702	down
TraesCS4A03G1100100	47	32	645	510	0.785814	0.481878	11.341157	8.55142	2.87E-33	3.647195928	up
TraesCS1D03G1003900	138	159	7	22	2.303316	2.420572	0.122242	0.35861	8.27E-09	-2.69187843	down
TraesCS4B03G0287300LC	21	15	81	75	0.707163	0.433167	2.854466	2.517401	0.00035353	1.781314306	up
Triticum_aestivum_newGene_1422	624	690	0	0	3.947698	4.148265	0	0	6.97E-55	-7.023502044	down
TraesCS6D03G0121600	41	37	347	284	0.457846	0.379699	4.165572	3.243314	5.23E-19	2.841316053	up
TraesCS4D03G0190400LC	26	33	171	52	1.244598	1.443478	8.678913	2.480993	0.008892056	1.521643725	up
TraesCS6B03G0584700	96	77	253	260	1.019771	0.755811	2.859803	2.803046	8.88E-07	1.524817946	up
TraesCS1B03G0559200LC	0	0	64	76	0	0	3.126729	3.567935	2.85E-12	3.967187811	up
TraesCS4B03G0433600LC	136	138	53	60	4.564289	4.193165	1.840818	2.015045	0.005079454	-1.097218384	down
TraesCS3A03G0065700LC	677	696	14	5	15.051398	14.083174	0.324914	0.105637	1.06E-57	-5.446421744	down
TraesCS6B03G0943600	292	270	28	86	2.985536	2.339805	0.269307	0.790873	1.32E-05	-1.9283154	down
TraesCS2D03G1107600	0	0	72	82	0	0	0.36555	0.393054	2.09E-13	4.117211332	up
TraesCS2B03G0526100	652	712	2914	1442	4.670249	4.642249	21.986481	10.367065	0.004750555	1.448190408	up
TraesCS7A03G0072700	2419	1710	657	1062	26.606754	17.105789	7.599167	11.712329	5.19E-05	-1.148212921	down
TraesCS5D03G0127000	196	204	2379	3506	6.131577	5.783585	78.31208	109.991646	8.27E-74	3.805525106	up
TraesCS3B03G0686500	126	113	252	254	1.477656	1.197327	3.110721	2.98431	0.000320002	1.083704263	up
TraesCS4B03G0212100	627	680	1838	884	7.109047	7.011808	21.942282	10.062031	0.00329389	1.055049577	up
Triticum_aestivum_newGene_9185	99	91	2	14	0.952517	0.785175	0.018884	0.160066	7.13E-06	-2.509947925	down
Triticum_aestivum_newGene_6638	107	122	31	5	0.638117	0.662107	0.192359	0.025949	0.002221851	-1.826060772	down
Triticum_aestivum_newGene_6635	219	252	0	0	2.337231	2.452483	0	0	5.74E-30	-5.631994133	down
TraesCS1B03G0048900	59	78	0	0	0.834903	1.001568	0	0	3.88E-11	-3.801455912	down
TraesCS3D03G0585300	669	692	278	315	9.41501	8.862323	4.107144	4.436241	7.82E-08	-1.099283974	down
TraesCS6D03G0797300	730	871	2323	1505	10.444172	11.339127	35.002262	21.6112	1.51E-06	1.275869372	up
TraesCS3B03G0141200	452	258	111	44	10.5479	5.463643	2.724538	1.013088	0.000108302	-1.790077301	down
TraesCS1D03G0393000LC	54	85	1	15	0.65065	0.916162	0.006108	0.165721	0.00334222	-1.887810083	down
TraesCS2B03G1290400	141	109	12	15	0.915114	0.64112	0.078883	0.092987	4.14E-09	-2.62666531	down
Triticum_aestivum_newGene_13632	142	123	47	57	1.52037	1.513766	0.614816	0.705611	0.004803805	-1.152755553	down
Triticum_aestivum_newGene_13637	125	149	0	0	2.354056	2.5545	0	0	3.16E-20	-4.853582384	down
TraesCS5A03G0564800	5101	4920	1486	2492	108.695473	95.358421	33.321732	53.242558	2.04E-07	-1.227523709	down
Triticum_aestivum_newGene_13705	0	0	231	213	0	0	3.003993	2.832756	3.09E-30	5.660124616	up
TraesCS1D03G0829400	208	88	11	17	2.603668	0.997825	0.140868	0.212388	1.97E-07	-2.619534327	down
TraesCS5D03G0572500LC	205	140	560	329	3.536042	2.191027	10.1583	5.690563	0.000520059	1.30736188	up
TraesCS7A03G0410900	623	605	6879	2989	7.480986	6.610786	87.027351	36.034721	4.60E-06	2.393155694	up
TraesCS3A03G0278100LC	147	190	59	56	4.118627	4.865453	1.733942	1.557993	0.000306295	-1.342770775	down
TraesCS6B03G1270100LC	72	86	0	0	1.190364	1.285374	0	0	8.17E-13	-4.036324735	down
TraesCS3A03G0043600	878	719	347	367	6.358372	4.738532	2.646018	2.66637	3.38E-06	-1.059054321	down
TraesCS5B03G0708000	65	89	10	5	0.426048	0.543342	0.06305	0.032633	4.76E-06	-2.447260434	down
TraesCS1B03G0619700	303	280	120	144	6.933481	5.826617	2.879471	3.298474	0.000498174	-1.020669645	down
TraesCS1D03G0572300	0	2	374	215	0	0.062247	14.217137	7.75868	3.95E-30	5.521521507	up
TraesCS2B03G0071700	101	131	0	2	0.982004	1.164863	0	0.016238	5.42E-16	-4.255225806	down
TraesCS5B03G0988100	36	32	103	84	0.260534	0.211492	0.792857	0.615005	0.004773432	1.315415004	up
TraesCS6D03G0720200	176	273	50	43	3.761221	5.315589	1.122997	0.923431	9.84E-08	-1.971801069	down
TraesCS1D03G1033000LC	421	572	96	104	7.860777	9.727243	1.873206	1.932479	1.25E-15	-2.121819709	down
TraesCS1B03G0680600	14	33	136	96	0.038065	0.082144	0.392864	0.264607	8.90E-05	1.943387079	up
TraesCS3A03G0415100LC	62	101	15	26	2.06875	3.056435	0.496438	0.844847	0.003887623	-1.538582718	down
TraesCS1B03G0472300	1024	1083	511	443	5.543763	5.331176	2.912066	2.404529	2.73E-07	-1.040787175	down
TraesCS3B03G1474200LC	1	0	66	94	0.035255	0	2.434237	3.304803	1.11E-12	3.952767316	up
TraesCS6B03G1111600	959	979	2553	1928	12.321738	11.441751	34.525997	24.853487	7.75E-09	1.243912447	up
TraesCS2D03G0971900	258	81	14	22	3.46203	0.982156	0.190623	0.291746	4.46E-06	-2.427379952	down
TraesCS2B03G0264200	62	153	386	499	0.313552	0.706712	2.064332	2.546306	7.96E-07	1.891823822	up
Triticum_aestivum_newGene_8137	204	207	1938	2140	1.528169	1.218325	15.268963	15.30675	1.51E-87	3.305676892	up
Triticum_aestivum_newGene_14881	418	429	63	95	2.865171	2.699176	0.526163	0.75137	2.79E-15	-2.219941629	down
TraesCS6B03G1145700LC	487	646	0	0	7.617986	9.19812	0	0	3.85E-49	-6.773900887	down
Triticum_aestivum_newGene_14315	2031	2249	663	707	23.131351	23.306942	7.947286	8.075116	4.80E-24	-1.546949027	down
TraesCS1A03G0063400	93	141	9	19	1.234186	1.709744	0.117092	0.248246	4.98E-07	-2.423382789	down
TraesCS7D03G1221800	53570	57878	132777	123047	367.791016	361.469482	959.300842	847.269287	2.25E-19	1.253240202	up
TraesCS2A03G0454000LC	114	138	47	46	2.019384	2.221395	0.865778	0.811675	0.003009402	-1.21984705	down
TraesCS2B03G1215800	0	5	67	59	0	0.071877	1.240741	1.031422	5.64E-07	2.921092269	up
TraesCS2B03G0253500	328	263	74	51	7.709768	5.631929	1.828882	1.185585	8.19E-09	-1.980602642	down
TraesCS4A03G0908200	60	60	0	7	1.990785	1.830319	0	0.202223	8.12E-05	-2.422985866	down
TraesCS1B03G0295600LC	236	203	51	40	13.007944	10.188037	2.954991	2.188141	1.41E-08	-1.997926481	down
TraesCS6A03G0663100LC	65	58	0	0	2.268072	1.833953	0	0	3.33E-10	-3.657597465	down
TraesCS2D03G0198000LC	0	0	173	185	0	0	1.442709	1.470923	2.65E-26	5.368745117	up
TraesCS5B03G1245900	21	24	75	120	0.166845	0.170557	0.6308	0.96213	0.000120354	1.818657446	up
TraesCS1B03G0044300	171	186	1770	2104	1.286551	1.26979	14.016137	15.883214	7.64E-83	3.421078367	up
TraesCS1B03G0017500	187	160	0	0	2.116543	1.654359	0	0	6.25E-24	-5.181729568	down
TraesCS6A03G0908100	68	51	1165	287	0.412646	0.283361	7.519461	1.761677	0.002093447	2.018125583	up
TraesCS6B03G0163800LC	0	0	70	52	0	0	0.541874	0.370591	1.63E-10	3.71391105	up
TraesCS5B03G0686100	464	291	119	109	4.962191	2.835267	1.366219	1.147861	7.22E-06	-1.530819343	down
TraesCS6B03G0018100LC	200	195	5	7	3.401977	3.021887	0.072735	0.103315	5.31E-22	-4.106238092	down
TraesCS2B03G0568400	24	16	94	63	0.432931	0.257292	1.781517	1.133827	0.001927805	1.634778921	up
TraesCS4D03G0012500	307	303	125	137	1.634106	1.469169	0.697259	0.731097	7.90E-05	-1.095067549	down
TraesCS7B03G1292300LC	0	0	189	146	0	0	6.064415	4.475706	4.76E-24	5.20809468	up
TraesCS6B03G0022700	75	50	571	725	0.893762	0.540412	7.18205	8.693812	5.51E-31	3.223837326	up
TraesCS1D03G0757800	135	182	13	5	2.256168	2.758984	0.214622	0.068332	9.20E-13	-3.279360888	down
TraesCS7D03G0087600	2	0	412	461	0.015328	0	4.0969	4.36871	2.00E-46	6.3144187	up
TraesCS3D03G1097000	426	593	930	1129	8.8627	11.22941	20.365377	23.566195	4.14E-06	1.047866839	up
TraesCS1B03G0742000LC	357	451	20	37	3.231522	3.712052	0.18183	0.328974	2.48E-25	-3.427945006	down
TraesCS4A03G0749800	379	319	50	151	9.456453	7.232207	1.299371	3.774756	0.000756133	-1.511422341	down
TraesCS2B03G1439700	3042	2949	16704	16738	31.208481	27.524942	180.375916	172.257965	4.09E-82	2.516141258	up
TraesCS4A03G0595000	662	742	1570	1247	8.945267	9.12097	22.338423	16.906082	1.45E-06	1.04690805	up
TraesCS2A03G0422300	189	126	52	66	1.359436	0.82329	0.391556	0.470783	0.004482208	-1.204969849	down
TraesCS5D03G0922300	398	289	124	144	4.985623	3.291581	1.628243	1.805881	0.000120006	-1.213187922	down
TraesCS1A03G0145200LC	149	185	60	37	5.307983	5.9897	2.242243	1.311614	0.000292656	-1.503426259	down
TraesCS5A03G0414500LC	0	0	72	54	0	0	1.297961	0.918397	7.51E-11	3.765254353	up
TraesCS7A03G1331500LC	333	300	55	143	4.013556	3.287067	0.694503	1.725863	0.00074479	-1.432086509	down
TraesCS3B03G1116100	312	264	16	29	2.037447	1.666033	0.105715	0.160406	2.64E-19	-3.234062904	down
TraesCS5D03G1100100	275	235	70	126	6.310009	4.904332	1.672779	2.886443	0.001353153	-1.205507764	down
TraesCS7D03G0325300	282	288	55	60	1.633039	1.489953	0.327609	0.335932	1.46E-12	-2.095041414	down
TraesCS6D03G0124200	4	5	85	54	0.023393	0.025233	0.613094	0.375199	2.38E-07	2.832797293	up
TraesCS4A03G1084300LC	37	33	166	185	0.269303	0.214119	1.279511	1.356339	1.67E-09	2.159851969	up
TraesCS3A03G0371900	105	120	31	46	1.318628	1.377288	0.399784	0.57545	0.003465317	-1.295206606	down
TraesCS7D03G0030500	63	143	22	36	4.40378	9.1775	1.575771	2.554857	0.009920927	-1.403006	down
TraesCS3B03G0917500	247	227	14	5	3.133765	2.624311	0.168268	0.052161	2.92E-20	-3.843063369	down
TraesCS5B03G0955900	92	102	364	311	0.989564	1.00079	4.13658	3.373379	4.50E-10	1.764458338	up
TraesCS2D03G0523400LC	81	60	0	0	3.285948	2.177355	0	0	2.88E-11	-3.82355286	down
TraesCS2B03G1239700	113	111	19	3	2.914399	2.61595	0.500877	0.074707	3.45E-05	-2.33556697	down
TraesCS5A03G0626500	137	153	56	30	1.135983	1.153206	0.484304	0.246114	0.001383352	-1.443384775	down
TraesCS4D03G0418300	174	103	39	53	2.922499	1.579225	0.679829	0.894389	0.004360051	-1.32110849	down
TraesCS5D03G0068800LC	0	0	129	116	0	0	2.897254	2.487447	1.31E-19	4.802784018	up
TraesCS3A03G0911800	10	6	124	143	0.073662	0.038333	1.068924	1.190303	6.14E-14	3.367084936	up
TraesCS1B03G0003200	538	356	1371	1632	4.996167	3.001725	13.395097	15.201756	4.05E-12	1.72591604	up
TraesCS5A03G0579800	91	148	26	30	0.700649	1.033222	0.209393	0.230586	0.000149363	-1.721455465	down
TraesCS3D03G1071700	61	88	161	160	0.67815	0.887006	1.891698	1.792471	0.00486913	1.076336548	up
TraesCS3D03G0293200	221	239	915	494	2.163958	2.12853	9.453716	4.860616	3.09E-06	1.56614389	up
TraesCS2D03G0341300	211	200	2597	1233	4.245155	3.674165	55.232933	24.985592	3.67E-08	2.662519985	up
TraesCS3A03G0691300	39	44	113	96	0.144967	0.149105	0.447232	0.363769	0.005101348	1.233645636	up
TraesCS5D03G0393300	225	123	504	410	1.597017	0.796532	3.769717	2.924202	0.000225993	1.332713014	up
TraesCS2D03G0837000	1777	1610	246	515	28.764603	23.702839	4.182714	8.351765	3.85E-11	-1.965664425	down
TraesCS1B03G1176600	225	180	463	419	1.712554	1.24743	3.721261	3.205475	3.44E-05	1.132972231	up
TraesCS7D03G0036200	303	316	983	1081	0.962846	0.913112	3.295956	3.452642	9.57E-23	1.762251819	up
TraesCS1D03G1046300	90	90	8	8	0.381791	0.345423	0.033652	0.030902	3.65E-08	-2.699442124	down
TraesCS5B03G0876600	168	179	39	43	1.447545	1.404476	0.350293	0.364801	3.22E-07	-1.826840851	down
Triticum_aestivum_newGene_6064	0	0	158	126	0	0	4.271406	3.233481	1.71E-21	4.984803658	up
TraesCS6B03G1306000	2373	3024	0	0	29.900181	34.657845	0	0	1.05E-100	-8.788956182	down
Triticum_aestivum_newGene_7333	0	0	105	113	0	0	1.221681	1.244186	4.86E-18	4.644455613	up
Triticum_aestivum_newGene_7337	166	227	38	62	1.512834	1.935871	0.320885	0.680736	9.30E-06	-1.708530688	down
TraesCS4A03G1214600	251	353	41	42	2.683143	3.439451	0.459261	0.448202	4.02E-15	-2.559863166	down
TraesCS3A03G0710800	22	12	144	65	0.434883	0.202625	3.038746	1.292988	0.000139711	2.060186411	up
Triticum_aestivum_newGene_3546	370	420	66	91	4.361416	4.815063	0.831442	1.165508	1.35E-14	-2.135326595	down
TraesCS3D03G0762300	1615	1576	439	242	9.701346	8.609863	2.774529	1.457054	5.09E-12	-2.012522916	down
Triticum_aestivum_newGene_4011	306	338	0	0	3.191519	3.338239	0	0	9.94E-37	-6.069755135	down
Triticum_aestivum_newGene_4012	205	242	0	0	2.974628	3.192444	0	0	7.53E-29	-5.554155483	down
Triticum_aestivum_newGene_4013	295	303	53	68	3.328317	3.173882	0.665118	0.822815	1.69E-12	-2.09297245	down
TraesCS4A03G1123300LC	384	487	0	0	10.743671	12.413269	0	0	4.98E-43	-6.444738263	down
Triticum_aestivum_newGene_1023	178	196	30	48	2.376558	2.4093	0.412625	0.644511	1.23E-07	-1.972773386	down
Triticum_aestivum_newGene_2088	0	0	426	395	0	0	5.834602	3.002552	3.91E-44	6.50302845	up
TraesCS2A03G0964500	86	125	730	377	1.090475	1.445403	9.832594	4.84227	1.02E-09	2.230438923	up
TraesCS4D03G0481000	115	106	1097	446	1.222858	1.024527	12.346162	4.786399	3.54E-11	2.554606035	up
TraesCS1D03G1039100	1695	1743	622	678	4.316172	4.035368	1.665926	1.73007	7.60E-17	-1.311484873	down
TraesCS1B03G0896900	883	724	254	336	16.866634	12.580524	5.101819	6.432227	3.90E-08	-1.329467955	down
TraesCS5D03G0416400LC	1338	861	314	307	17.889711	10.466327	4.416608	4.108491	8.93E-10	-1.668450558	down
TraesCS2B03G0946200	226	172	577	307	2.740009	1.898613	7.360866	3.733246	0.004752903	1.112652081	up
TraesCS7A03G1297500LC	518	579	8	9	6.548191	6.712031	0.09767	0.099466	1.62E-52	-5.277294992	down
TraesCS1D03G0406900	255	185	106	74	2.714906	1.787676	1.179982	0.782136	0.005836621	-1.100040386	down
TraesCS1D03G1044800	587	585	0	0	9.661695	8.761718	0	0	9.80E-52	-6.874724229	down
TraesCS4A03G0794100	864	513	272	235	4.566259	2.467967	1.511684	1.243714	8.36E-05	-1.281626086	down
TraesCS4A03G1222600	238	325	1349	1255	1.669767	2.073227	9.955378	8.830269	7.07E-26	2.209236565	up
TraesCS1A03G0074000	193	247	1365	615	1.720985	2.001357	12.810704	5.492076	1.73E-08	2.041353842	up
Triticum_aestivum_newGene_610	0	0	914	633	0	0	2.555284	1.772947	1.48E-56	7.195064403	up
TraesCS5B03G0557300	62	120	392	385	0.719436	1.309846	4.915225	4.600897	2.09E-09	1.995147611	up
Triticum_aestivum_newGene_5213	0	0	1081	1107	0	0	7.241797	7.105513	2.14E-73	7.806602735	up
Triticum_aestivum_newGene_6744	88	98	0	0	0.79923	0.808065	0	0	7.46E-15	-4.290093922	down
TraesCS6B03G1304700	223	333	0	3	1.784337	2.427625	0	0.01771	6.04E-30	-5.329208118	down
TraesCS4A03G1007800	439	408	1323	720	8.109811	6.845096	25.722683	13.3258	0.000133886	1.256285027	up
TraesCS2A03G0776000	9	7	50	56	0.405959	0.279383	2.531039	2.666648	0.000254377	2.054468777	up
TraesCS3B03G0496500	224	269	65	45	2.863957	3.13235	0.867058	0.571712	4.57E-08	-1.901802689	down
TraesCS1D03G0848500	635	651	240	251	4.372093	4.059065	1.738923	1.735356	6.52E-10	-1.280886498	down
TraesCS4D03G0579800	3084	2694	596	838	64.133469	50.949429	13.02385	17.461826	5.99E-21	-1.892412053	down
TraesCS4A03G1086900	517	480	1934	1816	3.198489	2.705241	12.610795	11.283478	1.55E-28	1.935711223	up
TraesCS2A03G1244600LC	389	327	4479	2020	8.929798	6.836104	108.334503	46.547585	8.80E-07	2.534711437	up
TraesCS3B03G0125700	858	738	98	158	7.593976	5.942372	0.910474	1.395529	3.06E-20	-2.444640767	down
TraesCS3D03G0560900	186	161	59	83	1.822928	1.430065	0.607617	0.814023	0.00332499	-1.118404519	down
TraesCS6B03G0217400	186	132	58	55	2.585832	1.66699	0.833558	0.768115	0.001726459	-1.275909465	down
TraesCS6B03G1273300	2330	2775	0	0	17.262684	18.704721	0	0	3.79E-100	-8.747872974	down
Triticum_aestivum_newGene_8620	15	26	109	86	0.230752	0.366734	1.796145	1.353302	6.24E-05	1.924604883	up
Triticum_aestivum_newGene_8628	264	302	105	125	2.152715	2.238115	0.879565	1.014741	6.58E-05	-1.163339308	down
TraesCS2D03G0992400	41	53	130	140	0.115006	0.13536	0.386366	0.394915	0.000257464	1.429860778	up
TraesCS5B03G0704800	0	0	220	115	0	0	3.959387	1.977111	4.88E-21	4.991949979	up
TraesCS3D03G0239000	45	39	257	98	0.918472	0.720654	5.632797	2.037947	0.000393189	1.770424653	up
TraesCS3A03G0978100LC	149	212	31	32	1.826635	2.461067	0.513147	0.334276	1.19E-08	-2.174642538	down
Triticum_aestivum_newGene_1510	0	0	199	190	0	0	1.764891	1.823179	9.46E-28	5.480069609	up
Triticum_aestivum_newGene_10399	297	379	706	858	5.689254	6.603095	14.232376	16.488108	1.71E-08	1.236421687	up
TraesCS3B03G0253000	165	189	377	380	0.841221	0.889887	2.032689	1.946542	8.77E-06	1.118821264	up
TraesCS7D03G0114300	261	253	103	82	4.258371	3.756374	1.770155	1.329456	4.89E-05	-1.305678054	down
Triticum_aestivum_newGene_6831	63	91	6	7	0.4273	0.584072	0.042326	0.042989	6.33E-07	-2.617891827	down
TraesCS7A03G0043800	57	51	244	250	0.217963	0.176561	0.978128	0.95755	1.56E-11	2.097576807	up
TraesCSU03G0201100	198	139	0	0	6.044818	3.8505	0	0	2.40E-22	-5.065796136	down
TraesCS5D03G1218700	61	36	463	402	0.438866	0.237269	3.548824	2.936929	4.69E-20	2.958097567	up
TraesCSU03G0031100LC	4	2	54	62	0.04056	0.015284	0.592261	0.652758	3.24E-07	2.881352246	up
TraesCS7D03G0314600	90	111	260	284	0.717882	0.810559	2.200577	2.289276	1.12E-06	1.418868517	up
TraesCS1B03G1119600	260	260	511	577	1.948143	1.776054	4.037097	4.352274	5.21E-07	1.095582575	up
TraesCS3A03G0390500	649	736	1600	1934	7.93468	8.181453	20.593801	23.721466	3.35E-16	1.388743095	up
TraesCS3D03G1180200	24543	23345	8760	11283	202.828182	175.50303	76.17878	93.51403	2.09E-13	-1.172467178	down
TraesCS7B03G1203600	351	376	61	55	3.2663	3.179648	0.592442	0.511511	6.53E-18	-2.421528399	down
TraesCS7B03G0781800LC	0	0	212	223	0	0	8.523943	8.540289	4.20E-30	5.645436119	up
TraesCS6A03G0291100	43	55	432	187	0.610164	0.715954	6.57125	2.704864	3.66E-08	2.356302198	up
TraesCS4A03G0084800	601	596	1249	1186	2.866508	2.585881	6.271055	5.676418	2.75E-09	1.070298402	up
TraesCS3A03G1233700	32	30	81	127	0.1955	0.1663	0.531919	0.796969	0.000800468	1.54226431	up
TraesCS3B03G0970800	20	6	883	873	0.276992	0.069827	13.042192	12.297743	2.44E-65	5.556967621	up
TraesCS5A03G0810500	7	7	68	60	0.125356	0.114912	1.453633	1.234442	5.04E-06	2.439008256	up
TraesCS7D03G0909400	199	124	277	409	1.665125	0.937487	2.442333	3.426784	0.004741921	1.045669923	up
TraesCS7B03G0958100LC	718	773	1505	1571	15.637783	15.337967	33.967768	33.843181	6.64E-12	1.094294766	up
TraesCS5A03G0488800	327	319	2016	962	3.48621	3.091022	22.615509	10.28387	2.59E-10	2.101789262	up
TraesCS3B03G0046900	1313	1498	290	393	19.456024	20.194809	4.518123	5.838893	5.23E-22	-1.91799478	down
TraesCS5D03G0454700	236	178	61	91	2.300599	1.577214	0.618746	0.884925	0.000980102	-1.258378791	down
TraesCS3B03G0590400	5	7	341	253	0.032422	0.040838	2.355261	1.665467	7.99E-31	4.752844345	up
TraesCS7A03G0438800	123	116	306	190	0.87622	0.752761	2.29851	1.358136	0.007768241	1.030229179	up
Triticum_aestivum_newGene_16125	96	95	0	4	0.896892	0.780185	0	0.035168	8.52E-12	-3.659872338	down
TraesCS5B03G1181300	130	104	31	25	1.155803	0.839265	0.288311	0.220192	0.000107831	-1.714800822	down
TraesCS6B03G1170500	327	273	71	104	2.988408	2.268439	0.675223	0.950772	7.19E-07	-1.594051873	down
Triticum_aestivum_newGene_15070	152	228	51	75	2.287694	3.124801	0.797453	1.129597	0.000505059	-1.36863374	down
TraesCS1D03G1021900	1027	1041	120	97	5.220153	4.811871	0.637549	0.492181	4.93E-44	-3.061163133	down
TraesCS2D03G1091200	288	303	579	655	3.007524	2.877969	6.36247	6.861099	1.37E-07	1.096388037	up
TraesCS1D03G0744800	358	473	137	112	7.780015	9.351186	3.134647	2.438807	5.03E-08	-1.565204724	down
TraesCS7A03G1227700	42	28	602	269	0.960969	0.580749	14.763816	6.292133	1.15E-14	3.18899372	up
TraesCS2B03G0901800	427	524	1115	1010	11.336775	12.649261	31.151611	26.897173	4.38E-09	1.198866552	up
TraesCS6D03G0877100	266	337	95	164	0.83594	0.962733	0.312594	0.514934	0.002754087	-1.067034042	down
TraesCS1D03G1018000	334	310	0	0	4.574502	3.864379	0	0	1.59E-36	-6.061474755	down
TraesCS5A03G1207400	243	294	1784	767	2.337968	2.593418	18.007535	7.437449	0.001108561	1.799252446	up
TraesCS2B03G0178800	18987	26619	8443	9982	165.059052	210.507156	77.235741	87.032654	1.00E-10	-1.206351982	down
TraesCS3B03G0015900	794	637	2094	2197	7.62329	5.560341	21.159399	21.157022	3.03E-17	1.60556933	up
Triticum_aestivum_newGene_2498	102	131	0	0	2.707331	3.148468	0	0	1.28E-17	-4.600072495	down
TraesCS7B03G1292900LC	0	0	198	235	0	0	7.238474	8.035374	8.38E-30	5.627329271	up
TraesCS3B03G0055300	0	0	98	97	0	0	0.755997	0.7077	1.92E-16	4.47645042	up
Triticum_aestivum_newGene_10901	98	84	293	279	1.111326	0.827083	3.524812	3.258192	4.40E-08	1.614573655	up
Triticum_aestivum_newGene_10905	0	0	146	75	0	0	1.890754	0.896051	1.74E-15	4.406964864	up
Triticum_aestivum_newGene_6469	0	0	96	202	0	0	2.454107	4.925543	2.21E-19	4.826378487	up
Triticum_aestivum_newGene_14952	712	694	0	0	11.273313	9.935817	0	0	9.20E-57	-7.111168008	down
Triticum_aestivum_newGene_14951	71	76	0	0	2.467551	2.382178	0	0	4.28E-12	-3.937377063	down
TraesCS4B03G0480500LC	0	0	152	208	0	0	6.089359	7.952682	1.34E-25	5.326258089	up
TraesCS1D03G0883500	309	361	127	175	2.006084	2.134264	0.86536	1.136853	0.000493619	-1.025561399	down
TraesCS1B03G1166100	1429	1657	614	648	11.4609	12.106838	5.181513	5.212377	1.32E-12	-1.195171337	down
TraesCS7A03G0386600	245	280	623	433	2.51178	2.60501	6.72548	4.450153	0.000575086	1.027047975	up
TraesCS3B03G1279000	88	127	19	20	1.307448	1.723373	0.298521	0.300658	1.16E-05	-2.008565439	down
TraesCS2B03G0513200	171	205	63	85	1.437727	1.570174	0.553263	0.712045	0.001061499	-1.174593633	down
TraesCS3B03G0014500	80	127	12	2	0.400732	0.584279	0.060011	0.008483	1.42E-06	-2.677177796	down
TraesCS5B03G0771900	130	183	0	0	0.787054	1.010369	0	0	1.08E-21	-4.997133528	down
TraesCS1A03G1019500LC	571	594	99	130	3.405355	3.221459	0.617372	0.775459	4.05E-20	-2.185182916	down
TraesCS7A03G0545400	470	534	1063	905	1.678529	1.949312	4.022661	3.226677	2.07E-06	1.014145018	up
TraesCS7D03G0469400	61	144	363	335	0.55336	1.197317	3.506666	3.091521	2.37E-05	1.653151343	up
TraesCS7D03G0536500	319	259	31	91	3.559868	2.622938	0.353821	1.017012	1.89E-05	-1.885493349	down
TraesCS5A03G0663300LC	114	60	0	0	0.746017	0.356999	0	0	2.96E-12	-3.982579067	down
TraesCS2B03G0765500	147	140	410	412	0.691859	0.575199	1.95721	1.87186	6.48E-10	1.518634991	up
TraesCSU03G0222900LC	58	73	0	0	1.213016	1.389454	0	0	9.25E-11	-3.744004476	down
TraesCS1B03G0341300	21	16	61	59	0.330752	0.222545	1.045213	0.965146	0.009631465	1.407900388	up
TraesCS2A03G0321700	167	141	2522	1184	3.083949	2.405053	50.606644	22.833758	3.18E-09	2.908630193	up
Triticum_aestivum_newGene_15965	167	245	73	91	1.67115	2.23436	0.76347	0.916224	0.00179075	-1.151154272	down
TraesCS1D03G1033600	192	165	0	0	3.538263	2.758861	0	0	1.93E-24	-5.223239992	down
TraesCS6B03G0931500	81	119	201	217	0.371591	0.494455	0.972349	1.003242	0.002657448	1.051369474	up
TraesCS1B03G0408200LC	0	0	114	125	0	0	5.240132	5.488286	2.08E-19	4.780024561	up
TraesCS2B03G1508700	178	112	1433	496	4.837251	2.766169	41.068893	13.542552	0.003695875	1.837908234	up
TraesCS1B03G0618300	180	178	0	0	1.16197	1.148028	0	0	7.18E-25	-5.251061269	down
TraesCS1B03G1123500	1732	2068	648	644	20.260939	22.012903	7.974758	7.55024	1.16E-17	-1.453231415	down
TraesCS1B03G1087900	137	158	302	294	1.506786	1.576507	3.494982	3.24047	0.000223567	1.032607736	up
TraesCS4A03G1009500	487	449	0	0	9.6657	8.116589	0	0	2.15E-45	-6.563602474	down
TraesCS4B03G0225700	199	242	50	57	1.521644	1.680462	0.397648	0.433493	3.81E-08	-1.81756101	down
TraesCS6A03G0690000	126	131	232	287	0.627304	0.597066	1.222153	1.439756	0.000648892	1.01933	up
TraesCS4A03G0725300	175	179	69	58	3.816595	3.686832	1.631561	1.208329	0.000359118	-1.287314429	down
Triticum_aestivum_newGene_5504	11	18	122	134	0.098599	0.243897	1.168153	1.225954	3.15E-10	2.716802963	up
TraesCS4B03G0158500	895	933	268	344	7.940278	7.536427	2.482836	3.037859	3.80E-13	-1.469423295	down
TraesCS2D03G0434000	457	508	127	216	5.601187	5.439094	1.648683	2.542258	7.37E-06	-1.345234091	down
Triticum_aestivum_newGene_2620	149	186	60	66	0.811876	0.999584	0.339497	0.575407	0.00083588	-1.224801879	down
Triticum_aestivum_newGene_2628	685	709	218	254	4.888761	4.476675	1.596018	1.71922	1.96E-12	-1.450335276	down
TraesCS3D03G0656100	65	99	10	25	0.284644	0.397987	0.045951	0.108147	0.002373774	-1.67727376	down
TraesCS5D03G0704500	3467	3481	1321	1561	41.933804	38.298683	16.815361	18.939228	1.89E-15	-1.184826152	down
TraesCS2D03G0935500	104	31	275	171	0.755579	0.205451	2.11744	1.251909	0.007308355	1.437099619	up
TraesCS6B03G1215200	471	364	71	125	2.99648	2.104989	0.470769	0.795792	1.67E-08	-1.873706955	down
TraesCS6D03G0184800	76	34	1073	374	1.113488	0.447018	16.65346	5.533032	0.000531525	2.205477613	up
TraesCS7D03G0572100LC	119	241	433	454	3.298788	6.107784	12.686559	12.682184	0.000301512	1.269204091	up
TraesCS1B03G0466400	114	112	9	13	1.186677	1.056093	0.098557	0.12338	2.56E-09	-2.715176064	down
TraesCS2D03G0668500LC	222	173	83	66	2.993963	2.122957	1.178148	0.889774	0.00129436	-1.215719474	down
TraesCS6B03G0174500LC	5127	6115	2388	1946	44.512997	50.234863	21.546758	16.25009	2.09E-11	-1.265710502	down
TraesCS2B03G1203800	152	201	539	1265	2.536299	3.051241	9.505958	21.263916	4.94E-10	2.185706148	up
Triticum_aestivum_newGene_3801	12	18	59	59	0.143612	0.210243	0.641295	0.578282	0.003239138	1.60645811	up
TraesCS3A03G0980000	5115	3753	1857	2160	46.87159	31.286829	17.909267	19.849062	1.21E-06	-1.048410853	down
TraesCS2D03G1068700	65	112	338	459	0.462102	0.729792	2.547278	3.298104	1.34E-10	2.068268927	up
TraesCS1D03G1039200	1624	1618	137	172	9.932875	9.005939	0.882079	1.052628	1.23E-66	-3.235730742	down
TraesCS2D03G0129000LC	55	168	4	10	2.63894	7.428906	0.193246	0.469334	1.16E-06	-2.726239918	down
TraesCS3A03G0433200	255	287	62	95	2.136414	2.191984	0.542926	0.796194	8.40E-07	-1.597376953	down
TraesCS3B03G0303300	49	41	158	89	0.428473	0.326742	1.454728	0.776177	0.00683806	1.304132631	up
TraesCS1D03G1042000	292	305	121	109	2.795153	2.654459	1.21755	1.041121	1.73E-05	-1.233461424	down
TraesCS1B03G0662600LC	31	27	72	88	1.622032	1.255226	3.947915	4.651585	0.007863078	1.293496864	up
TraesCS2B03G0278100LC	41	45	98	114	1.826823	1.849226	4.661308	5.15345	0.004694129	1.210972492	up
TraesCS3D03G0312000	185	195	57	91	2.767961	2.651726	0.889923	1.352641	0.001624442	-1.18359591	down
TraesCS2B03G1280000	139	99	268	247	1.360242	0.884153	2.775584	2.434521	0.001349873	1.094178694	up
TraesCS3D03G0606700	407	440	74	192	5.544217	5.447544	1.058461	2.617682	0.000349988	-1.442903567	down
TraesCS1D03G0008100	2	0	84	99	0.027101	0	1.307914	1.470552	6.94E-14	4.024130238	up
TraesCS1A03G0697800	273	90	40	49	3.220339	0.962637	0.496455	0.568916	0.002627861	-1.588149574	down
Triticum_aestivum_newGene_924	84	80	255	165	0.562574	0.490355	1.808485	1.116014	0.000805158	1.295428294	up
TraesCSU03G0019200	603	734	1550	2017	11.987575	13.266193	32.429756	40.21994	6.26E-14	1.442800773	up
TraesCS6B03G0911600LC	24	34	85	95	0.370937	0.492457	1.428096	1.522664	0.001857806	1.45407422	up
TraesCS5A03G0905300	71	129	361	322	1.002833	1.657491	5.373362	4.563243	5.44E-07	1.70079726	up
TraesCS3A03G0278000LC	119	172	27	47	4.26967	5.59598	0.991498	1.682183	0.000151664	-1.654205789	down
TraesCS5A03G1076800	60	76	242	255	0.868244	1.020456	3.795458	3.810174	3.99E-09	1.808101977	up
TraesCS1B03G1257400	131	152	305	271	0.542458	0.572633	1.333945	1.12765	0.000414445	1.039239438	up
TraesCS5A03G0631700	2848	2316	13411	13256	18.8584	13.94758	93.466225	88.049568	1.24E-44	2.381384711	up
Triticum_aestivum_newGene_3774	338	348	0	0	2.160954	1.989076	0	0	3.04E-38	-6.159153219	down
TraesCS1B03G1071700	2168	2204	879	1056	12.77571	11.815574	5.445057	6.230698	1.27E-11	-1.090297106	down
Triticum_aestivum_newGene_4201	0	0	231	246	0	0	1.046043	1.079665	5.28E-32	5.774657401	up
TraesCS6D03G0736300LC	257	301	123	91	5.438067	5.792498	2.728778	1.925093	0.00021782	-1.214469931	down
TraesCS2A03G1358800	1085	1347	395	396	25.26298	28.527582	9.671524	9.230893	4.09E-15	-1.506736673	down
TraesCS3B03G1113500LC	116	71	30	15	0.496958	0.276947	0.133058	0.061328	0.004166487	-1.561394495	down
Triticum_aestivum_newGene_10857	0	0	209	229	0	0	4.358664	4.554123	3.21E-30	5.653805572	up
TraesCS6D03G0774000	273	199	24	24	1.527646	0.970959	0.135065	0.126693	1.13E-14	-2.87253735	down
TraesCS7A03G0096500	8	20	99	122	0.07141	0.169963	0.968976	1.141354	3.02E-07	2.466966714	up
TraesCS2B03G0859100	58	94	12	7	1.154836	1.71524	0.24771	0.136508	4.98E-05	-2.196401522	down
TraesCS3B03G0037300	181	208	57	88	3.090672	3.240912	1.018897	1.509705	0.000744325	-1.24191383	down
Triticum_aestivum_newGene_15183	223	239	6	5	0.811746	0.921622	0.030976	0.020851	4.52E-26	-4.409780567	down
TraesCS6A03G0895500	313	385	121	175	5.11996	5.738185	2.127054	2.865377	0.000266661	-1.104091298	down
TraesCS7B03G0748900	13	28	104	71	0.186786	0.362169	1.569056	1.014988	0.001081544	1.728792111	up
Triticum_aestivum_newGene_7095	342	349	78	137	2.577776	2.383742	0.866704	1.089878	4.03E-06	-1.506209534	down
Triticum_aestivum_newGene_7097	0	0	138	115	0	0	2.909605	2.320952	7.18E-20	4.831520535	up
TraesCS6D03G0685900LC	120	135	894	402	0.793288	0.818084	6.268458	2.682612	6.10E-09	2.177069229	up
Triticum_aestivum_newGene_11746	519	574	51	33	6.524685	6.559499	0.664109	0.41101	3.18E-31	-3.380716365	down
Triticum_aestivum_newGene_10835	732	683	353	254	14.601901	12.382995	7.39781	5.076034	5.47E-05	-1.092076548	down
TraesCS6A03G0363100LC	151	172	60	54	3.951022	4.105414	1.649787	1.397595	0.000441921	-1.30170876	down
TraesCS1B03G1172800	25	11	74	133	0.48945	0.196904	1.539606	2.643696	0.000119657	2.014925705	up
TraesCS5A03G0310500	159	134	67	44	1.389865	1.061443	0.611185	0.378782	0.007037213	-1.170798966	down
Triticum_aestivum_newGene_5035	103	106	0	0	2.931111	2.75561	0	0	2.04E-16	-4.467462538	down
TraesCS3A03G0663100	87	48	211	174	0.902317	0.456797	2.318703	1.821842	0.000929628	1.392526528	up
TraesCS6D03G0670000	576	427	127	192	3.207709	2.227575	0.739257	1.069163	1.09E-06	-1.493286011	down
TraesCS3B03G0939200	121	116	50	33	1.715147	1.483909	0.74425	0.461053	0.005788085	-1.250295882	down
TraesCS7A03G0103000	351	322	0	0	1.762364	1.472809	0	0	1.85E-37	-6.118984986	down
TraesCS1D03G0127000	9176	12661	5341	4576	53.894101	67.360054	34.759292	26.890331	4.89E-07	-1.030854341	down
TraesCS5A03G1076600	90	105	183	223	1.363696	1.444866	2.913967	3.399547	0.001567295	1.048919408	up
TraesCS3B03G0776900	629	698	247	357	7.530027	7.597365	3.101907	4.281383	3.60E-05	-1.029367984	down
TraesCS4D03G0614100	140	140	59	63	1.532896	1.391161	0.672415	0.687338	0.008083537	-1.02861118	down
TraesCS1A03G1069400	218	266	106	107	2.172892	2.405292	1.097209	1.055841	0.000917568	-1.043807583	down
TraesCS1B03G0925500	202	172	0	0	1.653556	1.279965	0	0	3.22E-25	-5.286581696	down
TraesCS1A03G0983700	667	951	324	423	8.39367	10.902077	4.296154	5.34325	0.000111105	-1.001208004	down
TraesCS5B03G0754400	176	259	417	547	0.899584	1.20568	2.242512	2.80332	5.75E-05	1.152279621	up
TraesCS7A03G0416800LC	204	258	89	94	4.099324	4.730379	1.880378	1.881218	0.00026597	-1.179505176	down
TraesCS5B03G0814600LC	304	277	22	4	1.410357	1.169248	0.104865	0.016787	0.000515021	-2.246181043	down
TraesCS7B03G0193600	239	342	738	634	1.045433	1.35887	3.394784	2.781985	1.27E-06	1.257745136	up
TraesCS6D03G0903900	205	220	9208	3465	2.422528	2.357513	114.573441	41.088554	1.92E-11	3.581267846	up
TraesCS1B03G0269500	317	168	84	105	6.749468	3.241534	1.869261	2.24215	0.006508193	-1.158612814	down
TraesCS6D03G0114300	354	377	2028	2313	5.768455	5.586145	34.796421	37.820572	1.28E-59	2.586674365	up
TraesCS2A03G0825700	343	276	102	120	1.633313	1.193297	0.507097	0.568977	1.22E-05	-1.32913821	down
TraesCS5A03G0855300LC	0	0	336	335	0	0	3.990633	3.796469	1.50E-39	6.242924008	up
TraesCSU03G0092400LC	5	8	51	72	0.155437	0.257044	1.955922	2.634264	1.21E-05	2.408275507	up
TraesCS2D03G1107400	653	769	2280	2512	7.767566	8.315684	28.537025	29.969517	3.64E-30	1.788963595	up
TraesCS3A03G0894700	130	138	56	58	1.659763	1.594429	0.742795	0.743129	0.007628632	-1.054376673	down
TraesCS6B03G0902900	18	17	68	149	0.130035	0.107588	0.514042	1.082902	1.74E-05	2.149905567	up
TraesCS4A03G1101600	25	18	87	83	0.165619	0.107173	0.622217	0.569403	0.000406968	1.705461737	up
TraesCS3A03G0415300LC	146	134	0	0	6.804848	5.678689	0	0	1.33E-20	-4.888405915	down
TraesCS2B03G0374100	1034	937	481	317	9.928841	8.185001	4.860709	3.054143	3.26E-05	-1.165067031	down
TraesCS5D03G0392500	491	480	1416	1543	2.110726	1.879282	6.414872	6.662962	2.84E-23	1.640985964	up
TraesCS3D03G0754000	131	97	403	210	1.196967	0.806587	3.898154	1.929294	0.001346823	1.335327916	up
TraesCS6A03G0037700	203	182	86	84	0.90332	0.737157	0.40292	0.376383	0.003039112	-1.02992919	down
TraesCS2A03G0464000	647	484	16	21	4.992347	3.400603	0.125659	0.161591	1.37E-41	-4.426274409	down
TraesCS3B03G0462800	23	42	123	109	0.169055	0.281125	0.960626	0.81168	0.00032298	1.63635216	up
TraesCS3A03G0593100	32	21	111	79	0.429206	0.246795	1.579982	1.067921	0.001368982	1.584014965	up
TraesCS6B03G0975400LC	238	312	1970	1317	3.868902	4.611399	33.737896	21.501982	3.68E-22	2.524162509	up
TraesCS5B03G0926100LC	37	36	109	165	2.091736	1.849122	6.591107	9.498033	2.82E-05	1.729632115	up
TraesCS1B03G1238300	124	184	330	352	0.905548	1.223404	2.532767	2.579187	0.000116552	1.150199393	up
TraesCS4A03G1218100LC	0	0	97	165	0	0	7.863613	12.786892	4.17E-19	4.775142453	up
TraesCS1B03G1131900LC	169	213	89	73	3.451747	3.971862	1.917844	1.495732	0.003676251	-1.065935512	down
TraesCS4A03G1117900	2662	2807	0	0	14.003881	13.431702	0	0	2.29E-104	-8.860780346	down
TraesCS3B03G0195700	45	30	150	168	0.343874	0.204815	1.203808	1.282786	1.25E-06	1.903738859	up
TraesCS1D03G0547600LC	26	17	176	174	0.524223	0.311746	3.859396	3.638258	3.60E-12	2.71145302	up
TraesCS6D03G0913900	859	1128	2861	2989	3.609124	4.311973	12.676164	12.619071	5.76E-20	1.594208694	up
TraesCS6A03G0133300	213	200	489	518	2.475745	2.11482	5.987593	6.04769	8.83E-09	1.304703969	up
TraesCS3B03G0027700	15308	14814	5621	5182	151.059128	132.977158	58.367096	51.278278	5.44E-21	-1.386579656	down
TraesCSU03G0036600	7797	7142	504	437	79.436958	66.193245	5.398305	4.46171	7.62E-113	-3.831107462	down
TraesCS2B03G0926200LC	152	99	23	32	6.98519	4.142435	1.093046	1.476844	7.64E-05	-1.808242896	down
TraesCS7D03G1199800	137	173	529	466	0.720783	0.824331	2.931229	2.457981	3.68E-11	1.676353969	up
TraesCS5B03G0734400	24	32	82	91	0.331183	0.403272	1.198956	1.272335	0.002125331	1.444970735	up
Triticum_aestivum_newGene_3121	141	174	44	47	2.639476	3.068115	0.844813	0.894766	3.57E-05	-1.553138739	down
TraesCS2B03G1193800	61	42	164	169	0.579185	0.36076	1.638096	1.60764	3.82E-05	1.578361901	up
TraesCS5B03G0413600LC	199	156	63	73	2.079002	1.475104	0.68538	0.757212	0.001317143	-1.203839386	down
Triticum_aestivum_newGene_9500	75	100	0	0	0.566413	0.665778	0	0	8.30E-14	-4.166742152	down
Triticum_aestivum_newGene_1738	81	103	0	6	0.67119	0.782849	0	0.049696	3.52E-09	-3.255881113	down
Triticum_aestivum_newGene_1737	95	127	0	0	1.112403	1.413561	0	0	7.90E-17	-4.518044078	down
TraesCS5A03G0597900	103	86	13	16	0.724157	0.554475	0.096258	0.11133	4.95E-06	-2.169927276	down
TraesCS4B03G0095100	107	101	730	750	1.680341	1.440904	12.123005	11.872075	1.03E-37	2.793619083	up
TraesCS5D03G1180100	0	0	168	128	0	0	7.059154	5.133812	6.42E-22	5.026802552	up
TraesCS3B03G0428000LC	95	92	34	17	0.933671	0.821053	0.350013	0.164083	0.004612203	-1.465267325	down
TraesCS2D03G1082900	157	190	0	0	2.98138	3.088642	0	0	4.38E-24	-5.190898854	down
TraesCS7B03G0401300	1829	2007	5515	5161	10.947934	10.926395	34.7388	30.982513	5.73E-25	1.524096333	up
TraesCS4A03G1075500	16	19	67	94	0.20171	0.222959	0.916629	1.225586	0.00016706	1.854281589	up
TraesCS1B03G0362100	191	218	426	529	2.028053	2.102587	4.764574	5.641133	2.72E-07	1.238996643	up
TraesCS5B03G1038500LC	319	582	103	126	3.434548	5.699519	1.161572	1.356248	1.94E-07	-1.748455043	down
TraesCS3B03G0777200	611	723	234	229	7.38701	7.9554	2.968375	2.769896	8.52E-11	-1.406304002	down
TraesCS6B03G0530800LC	0	0	91	66	0	0	2.885921	1.996148	4.42E-13	4.083915021	up
TraesCS2D03G1114400	54	58	174	129	0.63196	0.618293	2.164435	1.527372	0.000669287	1.354619124	up
TraesCS3A03G1216700	401	436	148	226	9.143297	9.050611	3.550981	5.159246	0.000348912	-1.041450101	down
TraesCS1D03G0046900	0	0	220	274	0	0	2.827103	3.353389	2.73E-32	5.800324053	up
TraesCS7A03G1031700	36	96	370	155	0.895081	2.188037	9.788422	3.913867	0.00095471	1.695216264	up
TraesCS3B03G0053100	0	0	94	74	0	0	0.787457	0.589393	4.20E-14	4.210954384	up
TraesCS6A03G0970800	1	0	366	439	0.048562	0	31.115831	35.565941	8.31E-44	6.328598768	up
TraesCS1A03G0266000	12	30	629	137	0.085086	0.191564	4.745046	0.980852	0.004742323	1.89634311	up
TraesCS7B03G0759200	199	229	512	581	2.356177	2.469536	6.388101	6.909534	5.79E-10	1.372150838	up
TraesCS4B03G0333600LC	81	87	10	2	1.011557	0.990342	0.129806	0.025333	1.94E-06	-2.636280446	down
TraesCS1D03G0947400	3139	4240	1129	1328	46.841816	57.561497	17.71806	19.879433	1.77E-15	-1.478159809	down
TraesCS6B03G0369800	132	153	0	0	4.203266	4.437326	0	0	6.55E-21	-4.915497898	down
TraesCS1D03G0809300	1810	1767	3834	3542	14.071111	12.497012	31.366583	27.618896	5.53E-12	1.094934935	up
TraesCS2A03G1152000	6407	6065	2094	2303	54.296661	46.760487	18.668293	19.571012	5.85E-24	-1.417222364	down
TraesCS3A03G1204800	240	210	531	620	1.819007	1.447495	4.249252	4.726584	2.76E-09	1.366504785	up
TraesCS6B03G0911800	286	259	80	114	3.768873	3.103475	1.1044	1.500355	3.09E-05	-1.331950978	down
TraesCS2A03G0131900	2016	2518	542	692	36.122719	41.038048	10.215162	12.435161	4.84E-21	-1.763019619	down
TraesCS5B03G0257000	237	333	135	112	2.740009	3.587928	1.735554	1.286721	0.00176531	-1.050185763	down
TraesCS6D03G0713700	305	259	29	21	3.276526	2.534576	0.324736	0.217071	1.04E-18	-3.086227523	down
TraesCS1D03G0038600	0	0	95	111	0	0	0.450227	0.49931	3.77E-17	4.553123428	up
TraesCS4B03G0186000	192	236	688	496	2.819179	3.149925	10.62585	7.300071	1.72E-07	1.463423158	up
TraesCS6B03G0396200	129	140	0	0	1.263453	1.241578	0	0	4.38E-20	-4.838316741	down
TraesCS6A03G1011200	51	43	106	204	1.404124	1.062746	3.060067	5.63314	0.000514841	1.536676604	up
TraesCS7D03G1298000LC	101	94	23	14	0.913271	0.77005	0.210428	0.123644	7.29E-05	-1.914335025	down
TraesCS5A03G0183600	121	152	316	360	1.000217	1.148099	2.76024	2.996258	1.45E-06	1.308824476	up
TraesCS7A03G0467700	2	3	580	86	0.019626	0.023764	5.999804	0.847949	0.001797651	2.045229579	up
TraesCS5B03G0055600LC	61	86	0	0	3.200482	4.113855	0	0	9.84E-12	-3.890501441	down
TraesCS1B03G0241700LC	143	177	48	60	7.519341	8.483808	2.610861	3.128434	0.000320002	-1.357869536	down
TraesCS2B03G1461500LC	294	319	90	77	2.04095	2.013783	0.654563	0.533358	6.30E-09	-1.693529818	down
TraesCS1B03G0005800	0	0	539	532	0	0	2.623674	2.47179	1.74E-51	6.869592351	up
TraesCS3D03G0898500	90	51	210	166	0.996127	0.506847	2.454438	1.84049	0.002115559	1.307910871	up
TraesCS5D03G1037700LC	213	360	20	42	1.135224	1.749994	0.107515	0.220488	1.05E-11	-2.73351989	down
TraesCS1D03G0054600	479	568	0	0	1.509039	1.629299	0	0	2.97E-48	-6.710163385	down
TraesCS4B03G0970700	9708	12266	3464	4427	175.602936	201.839462	65.927322	80.316162	1.85E-15	-1.379421435	down
TraesCS7D03G1290000	267	237	73	80	2.582063	2.081903	0.738784	0.769442	6.80E-07	-1.543206969	down
TraesCS6D03G0900800	86	138	1297	1686	1.420245	2.082316	22.656237	28.070383	1.13E-50	3.629220417	up
TraesCS6A03G0885700LC	151	175	0	0	2.260001	2.384007	0	0	3.95E-23	-5.109677867	down
TraesCS1A03G0722000	627	1255	1759	2301	35.988831	65.591423	106.328575	132.580536	0.000381658	1.110308218	up
TraesCS7D03G0488700	33	84	235	225	0.1354	0.313797	1.015355	0.927154	2.95E-05	1.787442039	up
TraesCS7A03G0786400	179	74	2	16	2.102419	0.789376	0.01846	0.184854	1.33E-05	-2.539586235	down
TraesCS5B03G0018000	1496	1576	621	747	4.516244	4.326585	1.972429	2.260572	2.72E-10	-1.078696707	down
TraesCS6B03G0017400	607	804	214	227	14.22074	17.151567	5.266954	5.335233	2.03E-11	-1.544568063	down
TraesCS2D03G1331000	65	117	228	196	0.531568	0.87731	1.753884	1.440548	0.002990834	1.17378936	up
TraesCS7B03G1144100	72	69	253	191	0.596867	0.524628	2.232568	1.601426	5.20E-06	1.584182458	up
Triticum_aestivum_newGene_16189	279	331	102	165	2.82231	3.04531	1.201183	1.736821	0.001727833	-1.051301504	down
[truncated: 4,841 more rows]
